# Supplementary material for: Age-dependent dendrobine biosynthesis in Dendrobium nobile: insights into endophytic fungal interactions
Source: Front Microbiol. 2023 Dec 8;14:1294402. doi: 10.3389/fmicb.2023.1294402 (PMC10749937; doi:10.3389/fmicb.2023.1294402)
Supplement: Supplementary file 1 [file Table_1.CSV]

sample	library	raw_reads	raw_bases	clean_reads	clean_bases	error_rate	Q20	Q30	GC_pct
CY01Y1	FRAS220292968-1r	41240294	6.19G	40191022	6.03G	0.03	97.32	92.82	49.23
CY01Y2	FRAS220292969-1r	43633976	6.55G	42507594	6.38G	0.03	97.11	92.39	50.41
CY01Y3	FRAS220292970-1r	44140692	6.62G	43388110	6.51G	0.03	97.32	92.75	49.45
CY01Y4	FRAS220292971-1r	46449610	6.97G	45588190	6.84G	0.03	97.51	93.21	49.55
CY01Y5	FRAS220292972-1r	43238220	6.49G	42420822	6.36G	0.03	97.31	92.78	49.86
CY01Y6	FRAS220292973-1r	43965588	6.59G	43279558	6.49G	0.03	97.25	92.67	50.03
CY02Y1	FRAS220292974-1r	43190646	6.48G	42216276	6.33G	0.03	97.25	92.65	50.56
CY02Y2	FRAS220292975-1r	43165314	6.47G	42205256	6.33G	0.03	97.51	93.26	49.19
CY02Y3	FRAS220292976-1r	40501950	6.08G	39593674	5.94G	0.03	97.6	93.48	50.24
CY02Y4	FRAS220292977-1r	40675684	6.1G	39665996	5.95G	0.03	97.47	93.03	48.08
CY02Y5	FRAS220292978-1r	45670524	6.85G	44598942	6.69G	0.03	97.36	92.94	50.07
CY02Y6	FRAS220292979-1r	41899096	6.28G	40805960	6.12G	0.03	97.37	92.9	48.65
CY03Y1	FRAS220292980-1r	46615738	6.99G	45621968	6.84G	0.03	97.5	93.2	49.91
CY03Y2	FRAS220292981-1r	47210778	7.08G	45893686	6.88G	0.03	97.71	93.65	49.41
CY03Y3	FRAS220292982-1r	44821692	6.72G	43730028	6.56G	0.03	97.57	93.4	50.02
CY03Y4	FRAS220292983-1r	44595086	6.69G	43624112	6.54G	0.03	97.44	93.05	49.45
CY03Y5	FRAS220292984-1r	45683556	6.85G	44626848	6.69G	0.03	97.45	93.1	50.24
CY03Y6	FRAS220292985-1r	45296428	6.79G	44591652	6.69G	0.03	97.3	92.76	50.16
