# Supplementary material for: Age-dependent dendrobine biosynthesis in Dendrobium nobile: insights into endophytic fungal interactions
Source: Front Microbiol. 2023 Dec 8;14:1294402. doi: 10.3389/fmicb.2023.1294402 (PMC10749937; doi:10.3389/fmicb.2023.1294402)
Supplement: Supplementary file 2 [file Table_2.XLS]

Category	GOID	Description	GeneRatio	BgRatio	pvalue	padj	geneID	geneName	Count
BP	GO:0045229	external encapsulating structure organization	3/54	49/6538	0.007505696	0.39670665	gene-KFK09_027965/gene-KFK09_001460/gene-KFK09_002131	KFK09_027965/KFK09_001460/KFK09_002131	3
BP	GO:0071555	cell wall organization	3/54	49/6538	0.007505696	0.39670665	gene-KFK09_027965/gene-KFK09_001460/gene-KFK09_002131	KFK09_027965/KFK09_001460/KFK09_002131	3
BP	GO:0006073	cellular glucan metabolic process	3/54	64/6538	0.015563774	0.39670665	gene-KFK09_000088/gene-KFK09_004200/gene-KFK09_016712	KFK09_000088/KFK09_004200/KFK09_016712	3
BP	GO:0044042	glucan metabolic process	3/54	64/6538	0.015563774	0.39670665	gene-KFK09_000088/gene-KFK09_004200/gene-KFK09_016712	KFK09_000088/KFK09_004200/KFK09_016712	3
BP	GO:0044264	cellular polysaccharide metabolic process	3/54	64/6538	0.015563774	0.39670665	gene-KFK09_000088/gene-KFK09_004200/gene-KFK09_016712	KFK09_000088/KFK09_004200/KFK09_016712	3
BP	GO:0071554	cell wall organization or biogenesis	3/54	68/6538	0.01829447	0.39670665	gene-KFK09_027965/gene-KFK09_001460/gene-KFK09_002131	KFK09_027965/KFK09_001460/KFK09_002131	3
BP	GO:0005976	polysaccharide metabolic process	3/54	70/6538	0.019753671	0.39670665	gene-KFK09_000088/gene-KFK09_004200/gene-KFK09_016712	KFK09_000088/KFK09_004200/KFK09_016712	3
BP	GO:0030001	metal ion transport	4/54	134/6538	0.024217979	0.39670665	gene-KFK09_012957/gene-KFK09_020536/gene-KFK09_018184/gene-KFK09_025859	KFK09_012957/KFK09_020536/KFK09_018184/KFK09_025859	4
BP	GO:0030243	cellulose metabolic process	2/54	34/6538	0.031735666	0.39670665	gene-KFK09_000088/gene-KFK09_004200	KFK09_000088/KFK09_004200	2
BP	GO:0030244	cellulose biosynthetic process	2/54	34/6538	0.031735666	0.39670665	gene-KFK09_000088/gene-KFK09_004200	KFK09_000088/KFK09_004200	2
BP	GO:0000271	polysaccharide biosynthetic process	2/54	41/6538	0.044725435	0.39670665	gene-KFK09_000088/gene-KFK09_004200	KFK09_000088/KFK09_004200	2
BP	GO:0009250	glucan biosynthetic process	2/54	41/6538	0.044725435	0.39670665	gene-KFK09_000088/gene-KFK09_004200	KFK09_000088/KFK09_004200	2
BP	GO:0033692	cellular polysaccharide biosynthetic process	2/54	41/6538	0.044725435	0.39670665	gene-KFK09_000088/gene-KFK09_004200	KFK09_000088/KFK09_004200	2
BP	GO:0042545	cell wall modification	2/54	41/6538	0.044725435	0.39670665	gene-KFK09_027965/gene-KFK09_002131	KFK09_027965/KFK09_002131	2
BP	GO:0051273	beta-glucan metabolic process	2/54	41/6538	0.044725435	0.39670665	gene-KFK09_000088/gene-KFK09_004200	KFK09_000088/KFK09_004200	2
BP	GO:0051274	beta-glucan biosynthetic process	2/54	41/6538	0.044725435	0.39670665	gene-KFK09_000088/gene-KFK09_004200	KFK09_000088/KFK09_004200	2
BP	GO:0019752	carboxylic acid metabolic process	5/54	241/6538	0.047703197	0.39670665	gene-KFK09_022316/gene-KFK09_014815/gene-KFK09_013499/gene-KFK09_012619/gene-KFK09_013735	KFK09_022316/KFK09_014815/KFK09_013499/KFK09_012619/KFK09_013735	5
BP	GO:0043436	oxoacid metabolic process	5/54	243/6538	0.049126492	0.39670665	gene-KFK09_022316/gene-KFK09_014815/gene-KFK09_013499/gene-KFK09_012619/gene-KFK09_013735	KFK09_022316/KFK09_014815/KFK09_013499/KFK09_012619/KFK09_013735	5
BP	GO:0006082	organic acid metabolic process	5/54	244/6538	0.049847596	0.39670665	gene-KFK09_022316/gene-KFK09_014815/gene-KFK09_013499/gene-KFK09_012619/gene-KFK09_013735	KFK09_022316/KFK09_014815/KFK09_013499/KFK09_012619/KFK09_013735	5
BP	GO:0042221	response to chemical	3/54	104/6538	0.054096361	0.39670665	gene-KFK09_000596/gene-KFK09_019829/gene-KFK09_021150	KFK09_000596/KFK09_019829/KFK09_021150	3
BP	GO:0044262	cellular carbohydrate metabolic process	3/54	104/6538	0.054096361	0.39670665	gene-KFK09_000088/gene-KFK09_004200/gene-KFK09_016712	KFK09_000088/KFK09_004200/KFK09_016712	3
BP	GO:0009066	aspartate family amino acid metabolic process	1/54	10/6538	0.079643719	0.445324403	gene-KFK09_012619	KFK09_012619	1
BP	GO:0009073	aromatic amino acid family biosynthetic process	1/54	10/6538	0.079643719	0.445324403	gene-KFK09_013735	KFK09_013735	1
BP	GO:0019220	regulation of phosphate metabolic process	1/54	10/6538	0.079643719	0.445324403	gene-KFK09_008092	KFK09_008092	1
BP	GO:0031399	regulation of protein modification process	1/54	10/6538	0.079643719	0.445324403	gene-KFK09_008092	KFK09_008092	1
BP	GO:0051174	regulation of phosphorus metabolic process	1/54	10/6538	0.079643719	0.445324403	gene-KFK09_008092	KFK09_008092	1
BP	GO:0016053	organic acid biosynthetic process	3/54	125/6538	0.083801393	0.445324403	gene-KFK09_014815/gene-KFK09_013499/gene-KFK09_013735	KFK09_014815/KFK09_013499/KFK09_013735	3
BP	GO:0046394	carboxylic acid biosynthetic process	3/54	125/6538	0.083801393	0.445324403	gene-KFK09_014815/gene-KFK09_013499/gene-KFK09_013735	KFK09_014815/KFK09_013499/KFK09_013735	3
BP	GO:0006979	response to oxidative stress	2/54	60/6538	0.087508277	0.445324403	gene-KFK09_006394/gene-KFK09_004468	KFK09_006394/KFK09_004468	2
BP	GO:0009719	response to endogenous stimulus	2/54	62/6538	0.092534941	0.445324403	gene-KFK09_000596/gene-KFK09_019829	KFK09_000596/KFK09_019829	2
BP	GO:0009725	response to hormone	2/54	62/6538	0.092534941	0.445324403	gene-KFK09_000596/gene-KFK09_019829	KFK09_000596/KFK09_019829	2
BP	GO:0010033	response to organic substance	2/54	62/6538	0.092534941	0.445324403	gene-KFK09_000596/gene-KFK09_019829	KFK09_000596/KFK09_019829	2
BP	GO:0034637	cellular carbohydrate biosynthetic process	2/54	65/6538	0.100229537	0.463351912	gene-KFK09_000088/gene-KFK09_004200	KFK09_000088/KFK09_004200	2
BP	GO:0032268	regulation of cellular protein metabolic process	1/54	13/6538	0.102298474	0.463351912	gene-KFK09_008092	KFK09_008092	1
BP	GO:0050896	response to stimulus	6/54	406/6538	0.116137511	0.466831036	gene-KFK09_000596/gene-KFK09_006394/gene-KFK09_019829/gene-KFK09_004468/gene-KFK09_021150/gene-KFK09_012413	KFK09_000596/KFK09_006394/KFK09_019829/KFK09_004468/KFK09_021150/KFK09_012413	6
BP	GO:0050790	regulation of catalytic activity	1/54	15/6538	0.117096628	0.466831036	gene-KFK09_008092	KFK09_008092	1
BP	GO:0051246	regulation of protein metabolic process	1/54	15/6538	0.117096628	0.466831036	gene-KFK09_008092	KFK09_008092	1
BP	GO:0065009	regulation of molecular function	1/54	15/6538	0.117096628	0.466831036	gene-KFK09_008092	KFK09_008092	1
BP	GO:0006812	cation transport	4/54	228/6538	0.118223444	0.466831036	gene-KFK09_012957/gene-KFK09_020536/gene-KFK09_018184/gene-KFK09_025859	KFK09_012957/KFK09_020536/KFK09_018184/KFK09_025859	4
BP	GO:0016051	carbohydrate biosynthetic process	2/54	75/6538	0.127061939	0.489188464	gene-KFK09_000088/gene-KFK09_004200	KFK09_000088/KFK09_004200	2
BP	GO:0044283	small molecule biosynthetic process	3/54	154/6538	0.1337742	0.497262401	gene-KFK09_014815/gene-KFK09_013499/gene-KFK09_013735	KFK09_014815/KFK09_013499/KFK09_013735	3
BP	GO:0072330	monocarboxylic acid biosynthetic process	2/54	79/6538	0.138233274	0.497262401	gene-KFK09_014815/gene-KFK09_013499	KFK09_014815/KFK09_013499	2
BP	GO:0009072	aromatic amino acid family metabolic process	1/54	18/6538	0.138845995	0.497262401	gene-KFK09_013735	KFK09_013735	1
BP	GO:0006629	lipid metabolic process	4/54	256/6538	0.15992915	0.54757772	gene-KFK09_027173/gene-KFK09_009560/gene-KFK09_013499/gene-KFK09_020170	KFK09_027173/KFK09_009560/KFK09_013499/KFK09_020170	4
BP	GO:0051726	regulation of cell cycle	1/54	22/6538	0.167028955	0.54757772	gene-KFK09_008092	KFK09_008092	1
BP	GO:0071804	cellular potassium ion transport	1/54	24/6538	0.180778948	0.54757772	gene-KFK09_020536	KFK09_020536	1
BP	GO:0071805	potassium ion transmembrane transport	1/54	24/6538	0.180778948	0.54757772	gene-KFK09_020536	KFK09_020536	1
BP	GO:0032787	monocarboxylic acid metabolic process	2/54	95/6538	0.184777951	0.54757772	gene-KFK09_014815/gene-KFK09_013499	KFK09_014815/KFK09_013499	2
BP	GO:0044281	small molecule metabolic process	5/54	373/6538	0.19300101	0.54757772	gene-KFK09_022316/gene-KFK09_014815/gene-KFK09_013499/gene-KFK09_012619/gene-KFK09_013735	KFK09_022316/KFK09_014815/KFK09_013499/KFK09_012619/KFK09_013735	5
BP	GO:0006813	potassium ion transport	1/54	26/6538	0.194306103	0.54757772	gene-KFK09_020536	KFK09_020536	1
BP	GO:0006790	sulfur compound metabolic process	1/54	30/6538	0.220706019	0.54757772	gene-KFK09_012619	KFK09_012619	1
BP	GO:0007049	cell cycle	1/54	33/6538	0.239946966	0.54757772	gene-KFK09_008092	KFK09_008092	1
BP	GO:0006811	ion transport	4/54	307/6538	0.247120772	0.54757772	gene-KFK09_012957/gene-KFK09_020536/gene-KFK09_018184/gene-KFK09_025859	KFK09_012957/KFK09_020536/KFK09_018184/KFK09_025859	4
BP	GO:0006633	fatty acid biosynthetic process	1/54	36/6538	0.258721433	0.54757772	gene-KFK09_013499	KFK09_013499	1
BP	GO:0006855	drug transmembrane transport	1/54	36/6538	0.258721433	0.54757772	gene-KFK09_021150	KFK09_021150	1
BP	GO:0015893	drug transport	1/54	36/6538	0.258721433	0.54757772	gene-KFK09_021150	KFK09_021150	1
BP	GO:0042493	response to drug	1/54	36/6538	0.258721433	0.54757772	gene-KFK09_021150	KFK09_021150	1
BP	GO:0006096	glycolytic process	1/54	37/6538	0.264877853	0.54757772	gene-KFK09_014815	KFK09_014815	1
BP	GO:0006165	nucleoside diphosphate phosphorylation	1/54	37/6538	0.264877853	0.54757772	gene-KFK09_014815	KFK09_014815	1
BP	GO:0006757	ATP generation from ADP	1/54	37/6538	0.264877853	0.54757772	gene-KFK09_014815	KFK09_014815	1
BP	GO:0009132	nucleoside diphosphate metabolic process	1/54	37/6538	0.264877853	0.54757772	gene-KFK09_014815	KFK09_014815	1
BP	GO:0009135	purine nucleoside diphosphate metabolic process	1/54	37/6538	0.264877853	0.54757772	gene-KFK09_014815	KFK09_014815	1
BP	GO:0009179	purine ribonucleoside diphosphate metabolic process	1/54	37/6538	0.264877853	0.54757772	gene-KFK09_014815	KFK09_014815	1
BP	GO:0009185	ribonucleoside diphosphate metabolic process	1/54	37/6538	0.264877853	0.54757772	gene-KFK09_014815	KFK09_014815	1
BP	GO:0042866	pyruvate biosynthetic process	1/54	37/6538	0.264877853	0.54757772	gene-KFK09_014815	KFK09_014815	1
BP	GO:0046031	ADP metabolic process	1/54	37/6538	0.264877853	0.54757772	gene-KFK09_014815	KFK09_014815	1
BP	GO:0046939	nucleotide phosphorylation	1/54	37/6538	0.264877853	0.54757772	gene-KFK09_014815	KFK09_014815	1
BP	GO:0006520	cellular amino acid metabolic process	2/54	123/6538	0.270131177	0.54757772	gene-KFK09_012619/gene-KFK09_013735	KFK09_012619/KFK09_013735	2
BP	GO:0006090	pyruvate metabolic process	1/54	38/6538	0.270984083	0.54757772	gene-KFK09_014815	KFK09_014815	1
BP	GO:0009166	nucleotide catabolic process	1/54	39/6538	0.277040522	0.54757772	gene-KFK09_014815	KFK09_014815	1
BP	GO:0009733	response to auxin	1/54	39/6538	0.277040522	0.54757772	gene-KFK09_019829	KFK09_019829	1
BP	GO:0016043	cellular component organization	3/54	222/6538	0.277352003	0.54757772	gene-KFK09_027965/gene-KFK09_001460/gene-KFK09_002131	KFK09_027965/KFK09_001460/KFK09_002131	3
BP	GO:0008652	cellular amino acid biosynthetic process	1/54	44/6538	0.306589717	0.54757772	gene-KFK09_013735	KFK09_013735	1
BP	GO:0019359	nicotinamide nucleotide biosynthetic process	1/54	44/6538	0.306589717	0.54757772	gene-KFK09_014815	KFK09_014815	1
BP	GO:0019363	pyridine nucleotide biosynthetic process	1/54	44/6538	0.306589717	0.54757772	gene-KFK09_014815	KFK09_014815	1
BP	GO:1901292	nucleoside phosphate catabolic process	1/54	44/6538	0.306589717	0.54757772	gene-KFK09_014815	KFK09_014815	1
BP	GO:0016052	carbohydrate catabolic process	1/54	45/6538	0.312355679	0.54757772	gene-KFK09_014815	KFK09_014815	1
BP	GO:0034404	nucleobase-containing small molecule biosynthetic process	1/54	45/6538	0.312355679	0.54757772	gene-KFK09_014815	KFK09_014815	1
BP	GO:0072525	pyridine-containing compound biosynthetic process	1/54	45/6538	0.312355679	0.54757772	gene-KFK09_014815	KFK09_014815	1
BP	GO:0000160	phosphorelay signal transduction system	1/54	46/6538	0.318074575	0.54757772	gene-KFK09_012413	KFK09_012413	1
BP	GO:1901605	alpha-amino acid metabolic process	1/54	46/6538	0.318074575	0.54757772	gene-KFK09_012619	KFK09_012619	1
BP	GO:0046434	organophosphate catabolic process	1/54	48/6538	0.329372677	0.54757772	gene-KFK09_014815	KFK09_014815	1
BP	GO:0006631	fatty acid metabolic process	1/54	50/6538	0.340487001	0.54757772	gene-KFK09_013499	KFK09_013499	1
BP	GO:0019362	pyridine nucleotide metabolic process	1/54	50/6538	0.340487001	0.54757772	gene-KFK09_014815	KFK09_014815	1
BP	GO:0046496	nicotinamide nucleotide metabolic process	1/54	50/6538	0.340487001	0.54757772	gene-KFK09_014815	KFK09_014815	1
BP	GO:0006733	oxidoreduction coenzyme metabolic process	1/54	51/6538	0.345976166	0.54757772	gene-KFK09_014815	KFK09_014815	1
BP	GO:0072524	pyridine-containing compound metabolic process	1/54	51/6538	0.345976166	0.54757772	gene-KFK09_014815	KFK09_014815	1
BP	GO:0071840	cellular component organization or biogenesis	3/54	258/6538	0.359499272	0.54757772	gene-KFK09_027965/gene-KFK09_001460/gene-KFK09_002131	KFK09_027965/KFK09_001460/KFK09_002131	3
BP	GO:0006754	ATP biosynthetic process	1/54	57/6538	0.377981844	0.54757772	gene-KFK09_014815	KFK09_014815	1
BP	GO:0009142	nucleoside triphosphate biosynthetic process	1/54	57/6538	0.377981844	0.54757772	gene-KFK09_014815	KFK09_014815	1
BP	GO:0009145	purine nucleoside triphosphate biosynthetic process	1/54	57/6538	0.377981844	0.54757772	gene-KFK09_014815	KFK09_014815	1
BP	GO:0009201	ribonucleoside triphosphate biosynthetic process	1/54	57/6538	0.377981844	0.54757772	gene-KFK09_014815	KFK09_014815	1
BP	GO:0009206	purine ribonucleoside triphosphate biosynthetic process	1/54	57/6538	0.377981844	0.54757772	gene-KFK09_014815	KFK09_014815	1
BP	GO:0034655	nucleobase-containing compound catabolic process	1/54	57/6538	0.377981844	0.54757772	gene-KFK09_014815	KFK09_014815	1
BP	GO:0009124	nucleoside monophosphate biosynthetic process	1/54	60/6538	0.393403071	0.54757772	gene-KFK09_014815	KFK09_014815	1
BP	GO:0009127	purine nucleoside monophosphate biosynthetic process	1/54	60/6538	0.393403071	0.54757772	gene-KFK09_014815	KFK09_014815	1
BP	GO:0009156	ribonucleoside monophosphate biosynthetic process	1/54	60/6538	0.393403071	0.54757772	gene-KFK09_014815	KFK09_014815	1
BP	GO:0009168	purine ribonucleoside monophosphate biosynthetic process	1/54	60/6538	0.393403071	0.54757772	gene-KFK09_014815	KFK09_014815	1
BP	GO:0046034	ATP metabolic process	1/54	62/6538	0.403474765	0.54757772	gene-KFK09_014815	KFK09_014815	1
BP	GO:0006091	generation of precursor metabolites and energy	1/54	63/6538	0.408448879	0.54757772	gene-KFK09_014815	KFK09_014815	1
BP	GO:0009144	purine nucleoside triphosphate metabolic process	1/54	63/6538	0.408448879	0.54757772	gene-KFK09_014815	KFK09_014815	1
BP	GO:0009152	purine ribonucleotide biosynthetic process	1/54	63/6538	0.408448879	0.54757772	gene-KFK09_014815	KFK09_014815	1
BP	GO:0009199	ribonucleoside triphosphate metabolic process	1/54	63/6538	0.408448879	0.54757772	gene-KFK09_014815	KFK09_014815	1
BP	GO:0009205	purine ribonucleoside triphosphate metabolic process	1/54	63/6538	0.408448879	0.54757772	gene-KFK09_014815	KFK09_014815	1
BP	GO:0009260	ribonucleotide biosynthetic process	1/54	63/6538	0.408448879	0.54757772	gene-KFK09_014815	KFK09_014815	1
BP	GO:0046390	ribose phosphate biosynthetic process	1/54	63/6538	0.408448879	0.54757772	gene-KFK09_014815	KFK09_014815	1
BP	GO:0046700	heterocycle catabolic process	1/54	63/6538	0.408448879	0.54757772	gene-KFK09_014815	KFK09_014815	1
BP	GO:0019439	aromatic compound catabolic process	1/54	64/6538	0.413382278	0.54757772	gene-KFK09_014815	KFK09_014815	1
BP	GO:0035556	intracellular signal transduction	1/54	64/6538	0.413382278	0.54757772	gene-KFK09_012413	KFK09_012413	1
BP	GO:0044270	cellular nitrogen compound catabolic process	1/54	64/6538	0.413382278	0.54757772	gene-KFK09_014815	KFK09_014815	1
BP	GO:1901361	organic cyclic compound catabolic process	1/54	64/6538	0.413382278	0.54757772	gene-KFK09_014815	KFK09_014815	1
BP	GO:0006950	response to stress	2/54	172/6538	0.417753533	0.54757772	gene-KFK09_006394/gene-KFK09_004468	KFK09_006394/KFK09_004468	2
BP	GO:0006164	purine nucleotide biosynthetic process	1/54	65/6538	0.41827529	0.54757772	gene-KFK09_014815	KFK09_014815	1
BP	GO:0009123	nucleoside monophosphate metabolic process	1/54	65/6538	0.41827529	0.54757772	gene-KFK09_014815	KFK09_014815	1
BP	GO:0009126	purine nucleoside monophosphate metabolic process	1/54	65/6538	0.41827529	0.54757772	gene-KFK09_014815	KFK09_014815	1
BP	GO:0009161	ribonucleoside monophosphate metabolic process	1/54	65/6538	0.41827529	0.54757772	gene-KFK09_014815	KFK09_014815	1
BP	GO:0009167	purine ribonucleoside monophosphate metabolic process	1/54	65/6538	0.41827529	0.54757772	gene-KFK09_014815	KFK09_014815	1
BP	GO:0009108	coenzyme biosynthetic process	1/54	66/6538	0.423128238	0.54757772	gene-KFK09_014815	KFK09_014815	1
BP	GO:0072522	purine-containing compound biosynthetic process	1/54	66/6538	0.423128238	0.54757772	gene-KFK09_014815	KFK09_014815	1
BP	GO:0009141	nucleoside triphosphate metabolic process	1/54	68/6538	0.43271523	0.555317878	gene-KFK09_014815	KFK09_014815	1
BP	GO:0015672	monovalent inorganic cation transport	1/54	72/6538	0.451422448	0.569549315	gene-KFK09_020536	KFK09_020536	1
BP	GO:0098655	cation transmembrane transport	1/54	74/6538	0.460547645	0.569549315	gene-KFK09_020536	KFK09_020536	1
BP	GO:0098660	inorganic ion transmembrane transport	1/54	74/6538	0.460547645	0.569549315	gene-KFK09_020536	KFK09_020536	1
BP	GO:0098662	inorganic cation transmembrane transport	1/54	74/6538	0.460547645	0.569549315	gene-KFK09_020536	KFK09_020536	1
BP	GO:0006732	coenzyme metabolic process	1/54	76/6538	0.469523817	0.569549315	gene-KFK09_014815	KFK09_014815	1
BP	GO:0009150	purine ribonucleotide metabolic process	1/54	77/6538	0.473956765	0.569549315	gene-KFK09_014815	KFK09_014815	1
BP	GO:0009259	ribonucleotide metabolic process	1/54	77/6538	0.473956765	0.569549315	gene-KFK09_014815	KFK09_014815	1
BP	GO:0051188	cofactor biosynthetic process	1/54	78/6538	0.47835335	0.569549315	gene-KFK09_014815	KFK09_014815	1
BP	GO:0006163	purine nucleotide metabolic process	1/54	79/6538	0.482713864	0.569549315	gene-KFK09_014815	KFK09_014815	1
BP	GO:0034220	ion transmembrane transport	1/54	80/6538	0.487038597	0.569549315	gene-KFK09_020536	KFK09_020536	1
BP	GO:0072521	purine-containing compound metabolic process	1/54	80/6538	0.487038597	0.569549315	gene-KFK09_014815	KFK09_014815	1
BP	GO:0005975	carbohydrate metabolic process	4/54	438/6538	0.493556611	0.569549315	gene-KFK09_000088/gene-KFK09_004200/gene-KFK09_014815/gene-KFK09_016712	KFK09_000088/KFK09_004200/KFK09_014815/KFK09_016712	4
BP	GO:0009165	nucleotide biosynthetic process	1/54	82/6538	0.495581871	0.569549315	gene-KFK09_014815	KFK09_014815	1
BP	GO:1901293	nucleoside phosphate biosynthetic process	1/54	82/6538	0.495581871	0.569549315	gene-KFK09_014815	KFK09_014815	1
BP	GO:0019693	ribose phosphate metabolic process	1/54	83/6538	0.499800982	0.570143343	gene-KFK09_014815	KFK09_014815	1
BP	GO:0009117	nucleotide metabolic process	1/54	104/6538	0.580814184	0.652886017	gene-KFK09_014815	KFK09_014815	1
BP	GO:0051186	cofactor metabolic process	1/54	104/6538	0.580814184	0.652886017	gene-KFK09_014815	KFK09_014815	1
BP	GO:0006753	nucleoside phosphate metabolic process	1/54	109/6538	0.598117612	0.667464581	gene-KFK09_014815	KFK09_014815	1
BP	GO:0017144	drug metabolic process	1/54	113/6538	0.611453865	0.677438095	gene-KFK09_014815	KFK09_014815	1
BP	GO:0008610	lipid biosynthetic process	1/54	119/6538	0.630647679	0.6887925	gene-KFK09_013499	KFK09_013499	1
BP	GO:0090407	organophosphate biosynthetic process	1/54	119/6538	0.630647679	0.6887925	gene-KFK09_014815	KFK09_014815	1
BP	GO:0055086	nucleobase-containing small molecule metabolic process	1/54	124/6538	0.645929086	0.700270335	gene-KFK09_014815	KFK09_014815	1
BP	GO:0007165	signal transduction	1/54	127/6538	0.654798236	0.700270335	gene-KFK09_012413	KFK09_012413	1
BP	GO:0023052	signaling	1/54	127/6538	0.654798236	0.700270335	gene-KFK09_012413	KFK09_012413	1
BP	GO:0044255	cellular lipid metabolic process	1/54	132/6538	0.669097977	0.70576088	gene-KFK09_013499	KFK09_013499	1
BP	GO:1901137	carbohydrate derivative biosynthetic process	1/54	132/6538	0.669097977	0.70576088	gene-KFK09_014815	KFK09_014815	1
BP	GO:0044248	cellular catabolic process	1/54	159/6538	0.73683232	0.771919574	gene-KFK09_014815	KFK09_014815	1
BP	GO:0007154	cell communication	1/54	166/6538	0.75204331	0.782531552	gene-KFK09_012413	KFK09_012413	1
BP	GO:0019637	organophosphate metabolic process	1/54	170/6538	0.760344306	0.785859215	gene-KFK09_014815	KFK09_014815	1
BP	GO:1901575	organic substance catabolic process	1/54	174/6538	0.768372381	0.788862311	gene-KFK09_014815	KFK09_014815	1
BP	GO:0009056	catabolic process	1/54	181/6538	0.781791136	0.79732341	gene-KFK09_014815	KFK09_014815	1
BP	GO:1901135	carbohydrate derivative metabolic process	1/54	192/6538	0.801351078	0.811895171	gene-KFK09_014815	KFK09_014815	1
BP	GO:0051716	cellular response to stimulus	1/54	208/6538	0.826765672	0.832169369	gene-KFK09_012413	KFK09_012413	1
BP	GO:0006508	proteolysis	1/54	377/6538	0.96007083	0.96007083	gene-KFK09_024689	KFK09_024689	1
CC	GO:0005618	cell wall	1ÔÂ15ÈÕ	23/2295	0.140625315	0.583338356	gene-KFK09_016712	KFK09_016712	1
CC	GO:0030312	external encapsulating structure	1ÔÂ15ÈÕ	23/2295	0.140625315	0.583338356	gene-KFK09_016712	KFK09_016712	1
CC	GO:0048046	apoplast	1ÔÂ15ÈÕ	23/2295	0.140625315	0.583338356	gene-KFK09_016712	KFK09_016712	1
CC	GO:0005576	extracellular region	1ÔÂ15ÈÕ	25/2295	0.151937715	0.583338356	gene-KFK09_016712	KFK09_016712	1
CC	GO:0000786	nucleosome	1ÔÂ15ÈÕ	51/2295	0.286902483	0.583338356	gene-KFK09_021522	KFK09_021522	1
CC	GO:0000785	chromatin	1ÔÂ15ÈÕ	52/2295	0.291669178	0.583338356	gene-KFK09_021522	KFK09_021522	1
CC	GO:0032993	protein-DNA complex	1ÔÂ15ÈÕ	52/2295	0.291669178	0.583338356	gene-KFK09_021522	KFK09_021522	1
CC	GO:0044815	DNA packaging complex	1ÔÂ15ÈÕ	52/2295	0.291669178	0.583338356	gene-KFK09_021522	KFK09_021522	1
CC	GO:0071944	cell periphery	1ÔÂ15ÈÕ	63/2295	0.342176687	0.60831411	gene-KFK09_016712	KFK09_016712	1
CC	GO:0044427	chromosomal part	1ÔÂ15ÈÕ	74/2295	0.389306698	0.622890716	gene-KFK09_021522	KFK09_021522	1
CC	GO:0005694	chromosome	1ÔÂ15ÈÕ	87/2295	0.440938738	0.641365438	gene-KFK09_021522	KFK09_021522	1
CC	GO:0005634	nucleus	2ÔÂ15ÈÕ	404/2295	0.770617772	0.91451428	gene-KFK09_000596/gene-KFK09_011140	KFK09_000596/KFK09_011140	2
CC	GO:0044422	organelle part	1ÔÂ15ÈÕ	280/2295	0.858872431	0.91451428	gene-KFK09_021522	KFK09_021522	1
CC	GO:0044446	intracellular organelle part	1ÔÂ15ÈÕ	280/2295	0.858872431	0.91451428	gene-KFK09_021522	KFK09_021522	1
CC	GO:0043228	non-membrane-bounded organelle	1ÔÂ15ÈÕ	346/2295	0.91451428	0.91451428	gene-KFK09_021522	KFK09_021522	1
CC	GO:0043232	intracellular non-membrane-bounded organelle	1ÔÂ15ÈÕ	346/2295	0.91451428	0.91451428	gene-KFK09_021522	KFK09_021522	1
MF	GO:0003924	GTPase activity	5/89	121/10577	0.003483302	0.169149947	gene-KFK09_002581/gene-KFK09_016379/gene-KFK09_014391/gene-KFK09_021941/gene-KFK09_026866	KFK09_002581/KFK09_016379/KFK09_014391/KFK09_021941/KFK09_026866	5
MF	GO:0020037	heme binding	8/89	311/10577	0.004574095	0.169149947	gene-KFK09_008037/gene-KFK09_021636/gene-KFK09_017772/gene-KFK09_006394/gene-KFK09_021341/gene-KFK09_007986/gene-KFK09_004468/gene-KFK09_012412	KFK09_008037/KFK09_021636/KFK09_017772/KFK09_006394/KFK09_021341/KFK09_007986/KFK09_004468/KFK09_012412	8
MF	GO:0046906	tetrapyrrole binding	8/89	317/10577	0.005125756	0.169149947	gene-KFK09_008037/gene-KFK09_021636/gene-KFK09_017772/gene-KFK09_006394/gene-KFK09_021341/gene-KFK09_007986/gene-KFK09_004468/gene-KFK09_012412	KFK09_008037/KFK09_021636/KFK09_017772/KFK09_006394/KFK09_021341/KFK09_007986/KFK09_004468/KFK09_012412	8
MF	GO:0016757	transferase activity, transferring glycosyl groups	8/89	361/10577	0.010877432	0.26921643	gene-KFK09_000088/gene-KFK09_004200/gene-KFK09_001420/gene-KFK09_024103/gene-KFK09_006869/gene-KFK09_022458/gene-KFK09_016712/gene-KFK09_008342	KFK09_000088/KFK09_004200/KFK09_001420/KFK09_024103/KFK09_006869/KFK09_022458/KFK09_016712/KFK09_008342	8
MF	GO:0004857	enzyme inhibitor activity	3/89	68/10577	0.019481145	0.296967169	gene-KFK09_007972/gene-KFK09_027965/gene-KFK09_002131	KFK09_007972/KFK09_027965/KFK09_002131	3
MF	GO:0046527	glucosyltransferase activity	3/89	74/10577	0.024311735	0.296967169	gene-KFK09_000088/gene-KFK09_004200/gene-KFK09_016712	KFK09_000088/KFK09_004200/KFK09_016712	3
MF	GO:0016765	transferase activity, transferring alkyl or aryl (other than methyl) groups	2/89	29/10577	0.024533079	0.296967169	gene-KFK09_018437/gene-KFK09_013735	KFK09_018437/KFK09_013735	2
MF	GO:0005506	iron ion binding	6/89	269/10577	0.025684781	0.296967169	gene-KFK09_008037/gene-KFK09_021636/gene-KFK09_017772/gene-KFK09_021341/gene-KFK09_007986/gene-KFK09_012412	KFK09_008037/KFK09_021636/KFK09_017772/KFK09_021341/KFK09_007986/KFK09_012412	6
MF	GO:0016705	oxidoreductase activity, acting on paired donors, with incorporation or reduction of molecular oxygen	6/89	278/10577	0.029545432	0.296967169	gene-KFK09_008037/gene-KFK09_021636/gene-KFK09_017772/gene-KFK09_021341/gene-KFK09_007986/gene-KFK09_012412	KFK09_008037/KFK09_021636/KFK09_017772/KFK09_021341/KFK09_007986/KFK09_012412	6
MF	GO:0016759	cellulose synthase activity	2/89	34/10577	0.032996352	0.296967169	gene-KFK09_000088/gene-KFK09_004200	KFK09_000088/KFK09_004200	2
MF	GO:0016760	cellulose synthase (UDP-forming) activity	2/89	34/10577	0.032996352	0.296967169	gene-KFK09_000088/gene-KFK09_004200	KFK09_000088/KFK09_004200	2
MF	GO:0017111	nucleoside-triphosphatase activity	7/89	376/10577	0.038776459	0.319905789	gene-KFK09_002581/gene-KFK09_016379/gene-KFK09_014391/gene-KFK09_015148/gene-KFK09_021941/gene-KFK09_026866/gene-KFK09_006260	KFK09_002581/KFK09_016379/KFK09_014391/KFK09_015148/KFK09_021941/KFK09_026866/KFK09_006260	7
MF	GO:0030599	pectinesterase activity	2/89	41/10577	0.046448324	0.330609065	gene-KFK09_027965/gene-KFK09_002131	KFK09_027965/KFK09_002131	2
MF	GO:0016462	pyrophosphatase activity	7/89	394/10577	0.047847613	0.330609065	gene-KFK09_002581/gene-KFK09_016379/gene-KFK09_014391/gene-KFK09_015148/gene-KFK09_021941/gene-KFK09_026866/gene-KFK09_006260	KFK09_002581/KFK09_016379/KFK09_014391/KFK09_015148/KFK09_021941/KFK09_026866/KFK09_006260	7
MF	GO:0016818	hydrolase activity, acting on acid anhydrides, in phosphorus-containing anhydrides	7/89	402/10577	0.052283343	0.330609065	gene-KFK09_002581/gene-KFK09_016379/gene-KFK09_014391/gene-KFK09_015148/gene-KFK09_021941/gene-KFK09_026866/gene-KFK09_006260	KFK09_002581/KFK09_016379/KFK09_014391/KFK09_015148/KFK09_021941/KFK09_026866/KFK09_006260	7
MF	GO:0016817	hydrolase activity, acting on acid anhydrides	7/89	404/10577	0.053431768	0.330609065	gene-KFK09_002581/gene-KFK09_016379/gene-KFK09_014391/gene-KFK09_015148/gene-KFK09_021941/gene-KFK09_026866/gene-KFK09_006260	KFK09_002581/KFK09_016379/KFK09_014391/KFK09_015148/KFK09_021941/KFK09_026866/KFK09_006260	7
MF	GO:0035251	UDP-glucosyltransferase activity	2/89	50/10577	0.066128382	0.335355516	gene-KFK09_000088/gene-KFK09_004200	KFK09_000088/KFK09_004200	2
MF	GO:0010333	terpene synthase activity	2/89	52/10577	0.07082186	0.335355516	gene-KFK09_000257/gene-KFK09_000254	KFK09_000257/KFK09_000254	2
MF	GO:0016838	carbon-oxygen lyase activity, acting on phosphates	2/89	53/10577	0.073208483	0.335355516	gene-KFK09_000257/gene-KFK09_000254	KFK09_000257/KFK09_000254	2
MF	GO:0030234	enzyme regulator activity	3/89	119/10577	0.078715532	0.335355516	gene-KFK09_007972/gene-KFK09_027965/gene-KFK09_002131	KFK09_007972/KFK09_027965/KFK09_002131	3
MF	GO:0003872	6-phosphofructokinase activity	1/89	10/10577	0.081062331	0.335355516	gene-KFK09_014815	KFK09_014815	1
MF	GO:0016620	oxidoreductase activity, acting on the aldehyde or oxo group of donors, NAD or NADP as acceptor	1/89	11/10577	0.088802035	0.335355516	gene-KFK09_021897	KFK09_021897	1
MF	GO:0016758	transferase activity, transferring hexosyl groups	5/89	283/10577	0.089952216	0.335355516	gene-KFK09_000088/gene-KFK09_004200/gene-KFK09_006869/gene-KFK09_016712/gene-KFK09_008342	KFK09_000088/KFK09_004200/KFK09_006869/KFK09_016712/KFK09_008342	5
MF	GO:0008443	phosphofructokinase activity	1/89	12/10577	0.096477278	0.335355516	gene-KFK09_014815	KFK09_014815	1
MF	GO:0019200	carbohydrate kinase activity	1/89	12/10577	0.096477278	0.335355516	gene-KFK09_014815	KFK09_014815	1
MF	GO:0098772	molecular function regulator	3/89	134/10577	0.1032694	0.335355516	gene-KFK09_007972/gene-KFK09_027965/gene-KFK09_002131	KFK09_007972/KFK09_027965/KFK09_002131	3
MF	GO:0004527	exonuclease activity	1/89	13/10577	0.104088591	0.335355516	gene-KFK09_001438	KFK09_001438	1
MF	GO:0004601	peroxidase activity	2/89	66/10577	0.106373721	0.335355516	gene-KFK09_006394/gene-KFK09_004468	KFK09_006394/KFK09_004468	2
MF	GO:0052689	carboxylic ester hydrolase activity	2/89	66/10577	0.106373721	0.335355516	gene-KFK09_027965/gene-KFK09_002131	KFK09_027965/KFK09_002131	2
MF	GO:0016645	oxidoreductase activity, acting on the CH-NH group of donors	1/89	14/10577	0.111636501	0.335355516	gene-KFK09_012619	KFK09_012619	1
MF	GO:0061630	ubiquitin protein ligase activity	1/89	14/10577	0.111636501	0.335355516	gene-KFK09_007456	KFK09_007456	1
MF	GO:0061659	ubiquitin-like protein ligase activity	1/89	14/10577	0.111636501	0.335355516	gene-KFK09_007456	KFK09_007456	1
MF	GO:0016684	oxidoreductase activity, acting on peroxide as acceptor	2/89	68/10577	0.111785172	0.335355516	gene-KFK09_006394/gene-KFK09_004468	KFK09_006394/KFK09_004468	2
MF	GO:0016829	lyase activity	3/89	144/10577	0.121124964	0.343635408	gene-KFK09_000257/gene-KFK09_022316/gene-KFK09_000254	KFK09_000257/KFK09_022316/KFK09_000254	3
MF	GO:0016903	oxidoreductase activity, acting on the aldehyde or oxo group of donors	1/89	16/10577	0.126544194	0.343635408	gene-KFK09_021897	KFK09_021897	1
MF	GO:0016209	antioxidant activity	2/89	74/10577	0.128429395	0.343635408	gene-KFK09_006394/gene-KFK09_004468	KFK09_006394/KFK09_004468	2
MF	GO:0016835	carbon-oxygen lyase activity	2/89	74/10577	0.128429395	0.343635408	gene-KFK09_000257/gene-KFK09_000254	KFK09_000257/KFK09_000254	2
MF	GO:0000287	magnesium ion binding	2/89	88/10577	0.169198749	0.431201701	gene-KFK09_000257/gene-KFK09_000254	KFK09_000257/KFK09_000254	2
MF	GO:0016762	xyloglucan:xyloglucosyl transferase activity	1/89	23/10577	0.176799301	0.431201701	gene-KFK09_016712	KFK09_016712	1
MF	GO:0008194	UDP-glycosyltransferase activity	2/89	92/10577	0.181226993	0.431201701	gene-KFK09_000088/gene-KFK09_004200	KFK09_000088/KFK09_004200	2
MF	GO:0015079	potassium ion transmembrane transporter activity	1/89	24/10577	0.183741206	0.431201701	gene-KFK09_020536	KFK09_020536	1
MF	GO:0045735	nutrient reservoir activity	1/89	24/10577	0.183741206	0.431201701	gene-KFK09_003039	KFK09_003039	1
MF	GO:0030246	carbohydrate binding	2/89	94/10577	0.187289628	0.431201701	gene-KFK09_000549/gene-KFK09_021583	KFK09_000549/KFK09_021583	2
MF	GO:0016747	transferase activity, transferring acyl groups other than amino-acyl groups	2/89	103/10577	0.214889551	0.483501489	gene-KFK09_013499/gene-KFK09_000127	KFK09_013499/KFK09_000127	2
MF	GO:0016831	carboxy-lyase activity	1/89	31/10577	0.230740144	0.507628316	gene-KFK09_022316	KFK09_022316	1
MF	GO:0016702	oxidoreductase activity, acting on single donors with incorporation of molecular oxygen, incorporation of two atoms of oxygen	1/89	34/10577	0.250053917	0.526709316	gene-KFK09_028696	KFK09_028696	1
MF	GO:0051213	dioxygenase activity	1/89	34/10577	0.250053917	0.526709316	gene-KFK09_028696	KFK09_028696	1
MF	GO:0015238	drug transmembrane transporter activity	1/89	38/10577	0.27506162	0.56731459	gene-KFK09_021150	KFK09_021150	1
MF	GO:0016830	carbon-carbon lyase activity	1/89	41/10577	0.293274604	0.592378106	gene-KFK09_022316	KFK09_022316	1
MF	GO:0019899	enzyme binding	1/89	42/10577	0.299244475	0.592378106	gene-KFK09_008092	KFK09_008092	1
MF	GO:0016701	oxidoreductase activity, acting on single donors with incorporation of molecular oxygen	1/89	43/10577	0.305164479	0.592378106	gene-KFK09_028696	KFK09_028696	1
MF	GO:0005507	copper ion binding	1/89	47/10577	0.328354012	0.622360253	gene-KFK09_012686	KFK09_012686	1
MF	GO:0016746	transferase activity, transferring acyl groups	2/89	141/10577	0.333182762	0.622360253	gene-KFK09_013499/gene-KFK09_000127	KFK09_013499/KFK09_000127	2
MF	GO:0030170	pyridoxal phosphate binding	1/89	57/10577	0.383033134	0.680499578	gene-KFK09_022316	KFK09_022316	1
MF	GO:0070279	vitamin B6 binding	1/89	57/10577	0.383033134	0.680499578	gene-KFK09_022316	KFK09_022316	1
MF	GO:0016887	ATPase activity	2/89	158/10577	0.384929054	0.680499578	gene-KFK09_015148/gene-KFK09_006260	KFK09_015148/KFK09_006260	2
MF	GO:0019842	vitamin binding	1/89	67/10577	0.433306754	0.738511987	gene-KFK09_022316	KFK09_022316	1
MF	GO:0015267	channel activity	1/89	69/10577	0.442864229	0.738511987	gene-KFK09_023828	KFK09_023828	1
MF	GO:0022803	passive transmembrane transporter activity	1/89	69/10577	0.442864229	0.738511987	gene-KFK09_023828	KFK09_023828	1
MF	GO:0015297	antiporter activity	1/89	70/10577	0.447583022	0.738511987	gene-KFK09_021150	KFK09_021150	1
MF	GO:0015291	secondary active transmembrane transporter activity	1/89	72/10577	0.456902372	0.741530079	gene-KFK09_021150	KFK09_021150	1
MF	GO:0046873	metal ion transmembrane transporter activity	1/89	74/10577	0.46606624	0.744202545	gene-KFK09_020536	KFK09_020536	1
MF	GO:0016614	oxidoreductase activity, acting on CH-OH group of donors	1/89	79/10577	0.488312408	0.765292286	gene-KFK09_018319	KFK09_018319	1
MF	GO:0046982	protein heterodimerization activity	1/89	84/10577	0.50964168	0.765292286	gene-KFK09_021522	KFK09_021522	1
MF	GO:0004842	ubiquitin-protein transferase activity	1/89	86/10577	0.517925082	0.765292286	gene-KFK09_007456	KFK09_007456	1
MF	GO:0015077	monovalent inorganic cation transmembrane transporter activity	1/89	86/10577	0.517925082	0.765292286	gene-KFK09_020536	KFK09_020536	1
MF	GO:0019787	ubiquitin-like protein transferase activity	1/89	86/10577	0.517925082	0.765292286	gene-KFK09_007456	KFK09_007456	1
MF	GO:0050660	flavin adenine dinucleotide binding	1/89	94/10577	0.549697547	0.800294958	gene-KFK09_018319	KFK09_018319	1
MF	GO:0004252	serine-type endopeptidase activity	1/89	104/10577	0.586515145	0.829499991	gene-KFK09_024689	KFK09_024689	1
MF	GO:0009055	electron transfer activity	1/89	104/10577	0.586515145	0.829499991	gene-KFK09_007628	KFK09_007628	1
MF	GO:0022857	transmembrane transporter activity	4/89	493/10577	0.60101554	0.838035753	gene-KFK09_023828/gene-KFK09_002171/gene-KFK09_020536/gene-KFK09_021150	KFK09_023828/KFK09_002171/KFK09_020536/KFK09_021150	4
MF	GO:0050662	coenzyme binding	2/89	250/10577	0.625886796	0.860594344	gene-KFK09_018319/gene-KFK09_022316	KFK09_018319/KFK09_022316	2
MF	GO:0022804	active transmembrane transporter activity	1/89	131/10577	0.671707324	0.88446825	gene-KFK09_021150	KFK09_021150	1
MF	GO:0022890	inorganic cation transmembrane transporter activity	1/89	136/10577	0.685458906	0.88446825	gene-KFK09_020536	KFK09_020536	1
MF	GO:0043565	sequence-specific DNA binding	1/89	155/10577	0.732713297	0.88446825	gene-KFK09_022314	KFK09_022314	1
MF	GO:0008324	cation transmembrane transporter activity	1/89	157/10577	0.73725908	0.88446825	gene-KFK09_020536	KFK09_020536	1
MF	GO:0016788	hydrolase activity, acting on ester bonds	3/89	453/10577	0.740567372	0.88446825	gene-KFK09_027965/gene-KFK09_001438/gene-KFK09_002131	KFK09_027965/KFK09_001438/KFK09_002131	3
MF	GO:0004175	endopeptidase activity	1/89	169/10577	0.762971968	0.88446825	gene-KFK09_024689	KFK09_024689	1
MF	GO:0043531	ADP binding	1/89	169/10577	0.762971968	0.88446825	gene-KFK09_017287	KFK09_017287	1
MF	GO:0008236	serine-type peptidase activity	1/89	176/10577	0.776805004	0.88446825	gene-KFK09_024689	KFK09_024689	1
MF	GO:0017171	serine hydrolase activity	1/89	176/10577	0.776805004	0.88446825	gene-KFK09_024689	KFK09_024689	1
MF	GO:0001883	purine nucleoside binding	1/89	179/10577	0.78248621	0.88446825	gene-KFK09_026866	KFK09_026866	1
MF	GO:0005525	GTP binding	1/89	179/10577	0.78248621	0.88446825	gene-KFK09_026866	KFK09_026866	1
MF	GO:0032549	ribonucleoside binding	1/89	179/10577	0.78248621	0.88446825	gene-KFK09_026866	KFK09_026866	1
MF	GO:0032550	purine ribonucleoside binding	1/89	179/10577	0.78248621	0.88446825	gene-KFK09_026866	KFK09_026866	1
MF	GO:0032561	guanyl ribonucleotide binding	1/89	179/10577	0.78248621	0.88446825	gene-KFK09_026866	KFK09_026866	1
MF	GO:0001882	nucleoside binding	1/89	180/10577	0.784347984	0.88446825	gene-KFK09_026866	KFK09_026866	1
MF	GO:0019001	guanyl nucleotide binding	1/89	181/10577	0.786194	0.88446825	gene-KFK09_026866	KFK09_026866	1
MF	GO:0015318	inorganic molecular entity transmembrane transporter activity	1/89	194/10577	0.808816769	0.892680285	gene-KFK09_020536	KFK09_020536	1
MF	GO:0003700	DNA-binding transcription factor activity	2/89	360/10577	0.811527532	0.892680285	gene-KFK09_022314/gene-KFK09_004919	KFK09_022314/KFK09_004919	2
MF	GO:0140110	transcription regulator activity	2/89	383/10577	0.838151895	0.904411335	gene-KFK09_022314/gene-KFK09_004919	KFK09_022314/KFK09_004919	2
MF	GO:0015075	ion transmembrane transporter activity	1/89	215/10577	0.840463059	0.904411335	gene-KFK09_020536	KFK09_020536	1
MF	GO:0004518	nuclease activity	1/89	235/10577	0.86576487	0.91491075	gene-KFK09_001438	KFK09_001438	1
MF	GO:0046983	protein dimerization activity	2/89	421/10577	0.874846868	0.91491075	gene-KFK09_024927/gene-KFK09_021522	KFK09_024927/KFK09_021522	2
MF	GO:0005198	structural molecule activity	1/89	246/10577	0.877944659	0.91491075	gene-KFK09_001460	KFK09_001460	1
MF	GO:0004553	hydrolase activity, hydrolyzing O-glycosyl compounds	1/89	267/10577	0.898241527	0.926311574	gene-KFK09_016712	KFK09_016712	1
MF	GO:0016798	hydrolase activity, acting on glycosyl bonds	1/89	283/10577	0.911430929	0.930223319	gene-KFK09_016712	KFK09_016712	1
MF	GO:0070011	peptidase activity, acting on L-amino acid peptides	1/89	359/10577	0.954331104	0.958158194	gene-KFK09_024689	KFK09_024689	1
MF	GO:0008233	peptidase activity	1/89	369/10577	0.958158194	0.958158194	gene-KFK09_024689	KFK09_024689	1
