# Supplementary material for: Age-dependent dendrobine biosynthesis in Dendrobium nobile: insights into endophytic fungal interactions
Source: Front Microbiol. 2023 Dec 8;14:1294402. doi: 10.3389/fmicb.2023.1294402 (PMC10749937; doi:10.3389/fmicb.2023.1294402)
Supplement: Supplementary file 3 [file Table_3.XLS]

gene_id		CY01Y1	CY01Y2	CY01Y3	CY01Y4	CY01Y5	CY01Y6	CY02Y1	CY02Y2	CY02Y3	CY02Y4	CY02Y5	CY02Y6	CY03Y1	CY03Y2	CY03Y3	CY03Y4	CY03Y5	CY03Y6	gene_name	gene_chr	gene_start	gene_end	gene_strand	gene_length	gene_biotype	gene_description	tf_family
gene-KFK09_016168		1295.532622	1250.261115	873.6030343	374.5251769	914.8096312	1584.845765	6.121530846	7.096322176	24.61973365	9.291058959	8.496489738	9.128799121	6.0941975	0	2.666202126	3.611285407	3.716099888	0.720862453	KFK09_016168	CM039729.1	2373353	2374144	+	558	protein_coding	hypothetical protein && sp|Q9LJ86|LTPG5_ARATH Non-specific lipid transfer protein GPI-anchored 5 OS=Arabidopsis thaliana OX=3702 GN=LTPG5 PE=2 SV=1 && PF14368:Probable lipid transfer	-
gene-KFK09_025148		2012.786124	306.1793492	1010.606629	326.8542236	1157.006314	1898.201471	7.561093966	2.122769813	4.898779762	1.135811348	3.957717624	0.632386084	1.490004252	0	1.385233507	0	0	0	KFK09_025148	CM039734.1	69428541	69429077	-	537	protein_coding	hypothetical protein && - && -	-
gene-KFK09_016380		105.7599966	234.4814755	163.7934502	193.1963518	110.9773839	100.3510165	2.592788927	0.689611246	0	1.752674408	2.348910659	5.611063598	0	0.510413829	0.21375586	0.827215623	0	0	KFK09_016380	CM039729.1	6268611	6275202	+	348	protein_coding	hypothetical protein && - && -	-
gene-KFK09_025150		636.3130802	186.8163232	401.2058015	209.277043	603.3359045	882.6547753	5.140130195	1.226915714	12.35325103	0.415767344	4.680528724	1.73615198	1.636262338	0	1.369086613	0.588693327	0	0.685482701	KFK09_025150	CM039734.1	69437875	69438363	+	489	protein_coding	hypothetical protein && - && -	-
gene-KFK09_026213		907.8758886	127.7006249	249.9007287	299.2294562	582.4008988	573.7111377	19.22172844	1.227991955	5.840179446	3.120990393	8.723936605	5.833622947	2.33956808	3.202772152	1.957553666	0.210432044	1.732317241	2.450300006	KFK09_026213	CM039735.1	15962248	15962931	-	684	protein_coding	hypothetical protein && - && PF03168:Late embryogenesis abundant protein	-
gene-KFK09_016170		174.7293407	96.48961884	264.828651	53.70047582	303.922044	570.5459623	1.61375461	0.093890733	2.744543278	0.079542344	0.76753137	0	0	0	0.349234926	0.225251202	0	0	KFK09_016170	CM039729.1	2382014	2382854	+	639	protein_coding	hypothetical protein && sp|Q9LJ86|LTPG5_ARATH Non-specific lipid transfer protein GPI-anchored 5 OS=Arabidopsis thaliana OX=3702 GN=LTPG5 PE=2 SV=1 && PF14368:Probable lipid transfer	-
gene-KFK09_002581		534.8582964	306.5218317	258.1393026	544.7927146	573.4068404	533.8061347	28.01935595	2.192254095	5.739799868	2.387871845	10.24061989	2.912229876	1.044169647	0.927194695	0.499241875	3.971375227	6.626985419	4.049408547	KFK09_002581	CM039720.1	23391618	23394784	-	1341	protein_coding	hypothetical protein && sp|Q9ZPN7|TBB4_ELEIN Tubulin beta-4 chain OS=Eleusine indica OX=29674 GN=TUBB4 PE=2 SV=1 && PF03953:Tubulin C-terminal domain|PF00091:Tubulin/FtsZ family, GTPase domain	Tubulin
gene-KFK09_016379		421.0916339	630.6668296	507.0436256	902.5420761	536.1370421	564.6184656	25.14284129	1.415839018	2.299263395	4.085696021	0.723381336	6.761774216	0.442551042	0.13099116	0.877723178	2.759825573	0.764595773	0.395517452	KFK09_016379	CM039729.1	6265919	6268541	+	1356	protein_coding	hypothetical protein && sp|P33629|TBA_PRUDU Tubulin alpha chain OS=Prunus dulcis OX=3755 GN=TUBA PE=2 SV=1 && PF00091:Tubulin/FtsZ family, GTPase domain|PF03953:Tubulin C-terminal domain	Tubulin
gene-KFK09_003039		78.59816369	39.13684941	35.2492192	259.7455016	155.3017753	159.0330437	4.315802997	0.892800274	1.014909233	0.151272494	0.851480114	1.137024533	0.992227534	0	0.442779996	0.321284639	0.110203217	0.099762215	KFK09_003039	CM039720.1	34685446	34686117	-	672	protein_coding	hypothetical protein && sp|Q10BU2|GL37_ORYSJ Germin-like protein 3-7 OS=Oryza sativa subsp. japonica OX=39947 GN=GER7 PE=2 SV=1 && PF00190:Cupin	-
gene-KFK09_002742		9757.78338	2240.812085	3027.922991	1705.852232	1925.754116	4448.653253	14.51961799	0	3.35969953	0	0	1.561339436	0.306564093	0	0	0	0	0	KFK09_002742	CM039720.1	28637636	28638070	-	435	protein_coding	hypothetical protein && - && -	-
gene-KFK09_012103		227.2435851	165.3307239	254.2271105	177.6798	203.5237582	219.2735072	45.25629403	32.07917491	36.10397921	49.45151566	40.11033226	63.78111224	18.84124243	22.94184931	24.29221419	27.15534737	23.8083702	24.84231064	KFK09_012103	CM039726.1	60595050	60603636	+	591	protein_coding	hypothetical protein && sp|Q9FIJ4|RD522_ARATH DNA repair RAD52-like protein 2, chloroplastic OS=Arabidopsis thaliana OX=3702 GN=RAD52-2 PE=1 SV=1 && -	-
gene-KFK09_027173		53.27922005	12.87012701	37.5094357	12.41563614	30.5174569	29.72086533	1.720327028	0.117180036	1.205204714	0.827271449	0.319305043	0.939624441	0.260459728	0	0	0.09370802	0	0.130937907	KFK09_027173	CM039735.1	85205997	85242290	-	1536	protein_coding	hypothetical protein && sp|P42210|ASPR_HORVU Phytepsin OS=Hordeum vulgare OX=4513 PE=1 SV=1 && PF03489:Saposin-like type B, region 2|PF00026:Eukaryotic aspartyl protease|PF05184:Saposin-like type B, region 1	Asp
gene-KFK09_014391		840.0301808	992.0479142	994.6552774	1883.823122	1563.515628	869.3717737	52.23437161	1.725553803	4.023710942	2.548874582	12.17691915	2.880014944	5.163095487	2.88180551	4.388615889	4.033591223	7.263659848	3.2135793	KFK09_014391	CM039728.1	330057	332453	-	1356	protein_coding	hypothetical protein && sp|Q6VAF9|TBA4_GOSHI Tubulin alpha-4 chain OS=Gossypium hirsutum OX=3635 PE=2 SV=1 && PF00091:Tubulin/FtsZ family, GTPase domain|PF03953:Tubulin C-terminal domain	Tubulin
gene-KFK09_000257		1.23325031	1.266705012	0.330975116	0.331275341	0.312677431	0.59499836	11.95242023	55.01467752	2.952463223	65.55214732	31.5078605	128.6845318	24.0039685	0.538254583	36.65252301	15.39673878	1.84019336	3.169173477	KFK09_000257	CM039718.1	6750953	6754044	-	1650	protein_coding	hypothetical protein && sp|Q6Q3H3|TPSGD_VITVI (-)-germacrene D synthase OS=Vitis vinifera OX=29760 GN=VIT_19s0014g04930 PE=1 SV=1 && PF01397:Terpene synthase, N-terminal domain|PF03936:Terpene synthase family, metal binding domain	-
gene-KFK09_002466		351.8838472	97.07182739	104.2157895	155.3166031	93.45481745	111.2646933	3.952891918	0.399974523	0	0.406620463	0	0	0	0	0	0	0	0	KFK09_002466	CM039720.1	16041939	16042688	-	750	protein_coding	hypothetical protein && sp|Q8LEJ6|FLA11_ARATH Fasciclin-like arabinogalactan protein 11 OS=Arabidopsis thaliana OX=3702 GN=FLA11 PE=2 SV=2 && PF02469:Fasciclin domain	-
gene-KFK09_015148		41.69235809	19.43731679	14.47108852	20.00782516	26.83030968	30.58562475	1.005057696	0	0	0.322006945	0	0.082746425	0	0	0	0	0	0	KFK09_015148	CM039728.1	37958250	37960577	+	2052	protein_coding	hypothetical protein && sp|Q9FNB5|AB6G_ARATH ABC transporter G family member 6 OS=Arabidopsis thaliana OX=3702 GN=ABCG6 PE=2 SV=1 && PF01061:ABC-2 type transporter|PF00005:ABC transporter	ABC2_membrane
gene-KFK09_008037		1770.028919	539.9559588	799.556733	305.5894991	743.8227097	648.6775596	82.62080762	6.71893961	5.648190514	18.95151366	7.969584622	4.921613439	5.095264871	13.41736062	12.25082993	8.059630475	2.341709472	2.649810599	KFK09_008037	CM039723.1	86915331	86918773	+	759	protein_coding	hypothetical protein && sp|Q42600|C84A1_ARATH Cytochrome P450 84A1 OS=Arabidopsis thaliana OX=3702 GN=CYP84A1 PE=1 SV=1 && PF00067:Cytochrome P450	p450
gene-KFK09_009560		11.74411126	18.36768974	4.379745376	28.6201373	11.19669816	18.5137764	1.901160022	0.265469816	0.502963868	0.862119344	1.265917337	1.064353349	0.688412732	0	0.219430794	0.106147137	0.109227968	0.692155541	KFK09_009560	CM039725.1	15660775	15662130	-	1356	protein_coding	hypothetical protein && sp|Q43469|SLD1_HELAN Delta(8)-fatty-acid desaturase OS=Helianthus annuus OX=4232 GN=sld1 PE=1 SV=1 && PF00487:Fatty acid desaturase|PF00173:Cytochrome b5-like Heme/Steroid binding domain	-
gene-KFK09_012957		7.610520848	14.81227635	21.35323326	59.0121306	28.45796899	12.20157927	1.008005079	0.293236454	0.571444495	1.341489796	0	0.082989083	0.130357166	0	0	0	0	0	KFK09_012957	CM039726.1	79196089	79197366	-	1023	protein_coding	hypothetical protein && sp|Q9M8K5|HIP32_ARATH Heavy metal-associated isoprenylated plant protein 32 OS=Arabidopsis thaliana OX=3702 GN=HIPP32 PE=2 SV=1 && PF00403:Heavy-metal-associated domain	HMA
gene-KFK09_028436		11.36993476	2.623071372	1.370755373	0	0	0	353.177123	628.7551306	217.5574105	1287.733529	254.4181545	1176.806693	2.543927943	206.9902312	171.1798134	142.3458691	89.07606561	86.69456638	KFK09_028436	CM039736.1	55861175	55861672	+	498	protein_coding	hypothetical protein && sp|B2KNH9|LEC_DENFN Mannose-specific lectin OS=Dendrobium findlayanum OX=179355 GN=dfa PE=1 SV=1 && -	-
gene-KFK09_018319		8.433147781	256.3866615	193.7252892	321.4177564	78.83479174	272.4140607	13.05908121	2.157396826	1.001006367	0.261100468	2.192852896	1.55064533	0.494754551	0.439328798	1.188833962	0.698317298	0.887664271	0.344384631	KFK09_018319	CM039730.1	35630971	35635749	-	1752	protein_coding	hypothetical protein && sp|Q9S746|HTH_ARATH Protein HOTHEAD OS=Arabidopsis thaliana OX=3702 GN=HTH PE=1 SV=1 && PF05199:GMC oxidoreductase|PF00732:GMC oxidoreductase	-
gene-KFK09_017589		61.17506479	476.9336294	836.2763289	131.6735824	168.1148787	682.5094821	3.728473333	0	15.56753336	1.260187384	0	1.403269948	0	0.815537247	0	0	0.612037703	0.923418845	KFK09_017589	CM039729.1	43947657	43948096	-	363	protein_coding	hypothetical protein && - && PF14368:Probable lipid transfer	-
gene-KFK09_028465		15.98464298	6.293667308	8.148397714	4.389207723	3.590866622	4.726235448	0.811177047	0.097435937	0.514253643	0.08254577	0.232316133	0.792793395	0.108286951	0	0.12080721	0	0.240541005	0.08165677	KFK09_028465	CM039736.1	60583416	60605654	+	2463	protein_coding	hypothetical protein && sp|Q9C9H1|GIS3_ARATH Zinc finger protein GIS3 OS=Arabidopsis thaliana OX=3702 GN=GIS3 PE=1 SV=1 && -	-
gene-KFK09_021636		278.4846802	118.9537561	126.9894044	8.566579005	91.99332016	144.1687642	1.200652757	0.119752851	3.759823426	0	0.326315732	4.857760171	0.443630674	0.078786433	0	0.191530963	0.689814949	0.758272481	KFK09_021636	CM039732.1	44666711	44668213	-	1503	protein_coding	hypothetical protein && sp|P48422|C86A1_ARATH Cytochrome P450 86A1 OS=Arabidopsis thaliana OX=3702 GN=CYP86A1 PE=1 SV=2 && PF00067:Cytochrome P450	p450
gene-KFK09_020034		73.22194181	56.66552813	51.3535662	37.36932069	64.19524664	111.3511485	1.912879502	3.835372135	5.449923553	0.232089305	3.825828457	11.82367064	1.065625187	0.946246641	2.122917789	0.164309952	1.521710179	0.153059836	KFK09_020034	CM039731.1	37313708	37314938	+	876	protein_coding	hypothetical protein && sp|Q9S9Z2|MYB93_ARATH Transcription factor MYB93 OS=Arabidopsis thaliana OX=3702 GN=MYB93 PE=1 SV=1 && PF00249:Myb-like DNA-binding domain	Myb_DNA-binding
gene-KFK09_023828		111.1023736	18.34449821	144.4281168	81.82194181	111.3215409	21.18353535	4.624835804	0	0.112767693	1.647189374	0	0.884352415	0	0	0	0	0	0.077592834	KFK09_023828	CM039734.1	10215883	10218906	+	864	protein_coding	hypothetical protein && sp|Q9XF59|PIP12_MAIZE Aquaporin PIP1-2 OS=Zea mays OX=4577 GN=PIP1-2 PE=1 SV=1 && PF00230:Major intrinsic protein	-
gene-KFK09_028433		113.3440372	136.2248399	244.131532	0.609777234	9.619809101	4.224385945	5886.501077	8420.427496	278.5986984	21800.22533	1747.442369	4135.785944	198.4263795	190.2265192	2832.383613	592.794675	389.9122605	71.21339381	KFK09_028433	CM039736.1	55578818	55579315	-	498	protein_coding	hypothetical protein && sp|B2KNH9|LEC_DENFN Mannose-specific lectin OS=Dendrobium findlayanum OX=179355 GN=dfa PE=1 SV=1 && -	-
gene-KFK09_002171		6.74552545	0.768244218	4.387453682	3.291183285	6.316033453	2.562847377	0.568551069	0.151219101	0	0.09608234	0.257536518	0.053495798	0	0	0	0	0.0466645	0	KFK09_002171	CM039719.1	61684192	61685778	+	1587	protein_coding	hypothetical protein && sp|O64515|OCT2_ARATH Organic cation/carnitine transporter 2 OS=Arabidopsis thaliana OX=3702 GN=OCT2 PE=2 SV=1 && PF00083:Sugar (and other) transporter	Sugar_tr
gene-KFK09_012827		47.50343408	19.52023338	88.69447551	68.49619442	58.36559322	53.86594014	9.230699692	0.308265528	2.878509424	1.991317295	0.367498161	0.490738912	0.171297856	0.114080933	0.573310515	1.340439959	0.190254495	0	KFK09_012827	CM039726.1	76402370	76407475	-	1557	protein_coding	hypothetical protein && sp|Q53WP9|PHT42_ORYSJ Probable anion transporter 2, chloroplastic OS=Oryza sativa subsp. japonica OX=39947 GN=PHT4;2 PE=2 SV=1 && PF07690:Major Facilitator Superfamily	MFS_1
gene-KFK09_000088		9.548660218	61.71109358	23.12983107	26.71163049	32.94861699	32.87100313	7.422115524	0.833280255	0.479262693	0.764766495	1.608351326	1.645878105	1.717104871	0.308375021	0.904009158	0.541424114	0.342854454	0.465557001	KFK09_000088	CM039718.1	1768745	1773437	-	3456	protein_coding	hypothetical protein && sp|A2YU42|CSLD2_ORYSI Cellulose synthase-like protein D2 OS=Oryza sativa subsp. indica OX=39946 GN=CSLD2 PE=3 SV=1 && PF03552:Cellulose synthase|PF14570:RING/Ubox like zinc-binding domain	-
gene-KFK09_004401		44.45623279	46.4554785	213.8473858	3.760191817	9.08549798	11.04785512	2.030741576	0.09949615	1.938931072	0.533843891	0	0.093861616	0.184294335	0	0	0	0.327502762	0.037059264	KFK09_004401	CM039721.1	70327660	70329585	-	1809	protein_coding	hypothetical protein && - && -	-
gene-KFK09_021941		261.4406312	443.0621013	293.5079887	646.2350609	480.9159577	327.8794332	159.3129376	61.7938167	45.68688035	34.87493856	60.43404026	104.4847473	41.95450176	20.48996097	67.70056387	33.85449645	40.71724086	24.55630097	KFK09_021941	CM039733.1	5249873	5253618	+	1335	protein_coding	hypothetical protein && sp|Q9ZPP0|TBB1_ELEIN Tubulin beta-1 chain OS=Eleusine indica OX=29674 GN=TUBB1 PE=2 SV=1 && PF00091:Tubulin/FtsZ family, GTPase domain|PF03953:Tubulin C-terminal domain	Tubulin
gene-KFK09_022316		172.630329	105.2943252	122.2999481	134.6529884	147.4543083	120.5753189	259.2610779	332.9647629	260.0771011	442.2710544	362.897753	421.8804081	235.353985	210.5700828	341.8722983	240.1809785	254.5725239	158.1289078	KFK09_022316	CM039733.1	13410203	13430967	+	1497	protein_coding	hypothetical protein && sp|Q07346|DCE_PETHY Glutamate decarboxylase OS=Petunia hybrida OX=4102 GN=GAD PE=1 SV=1 && PF00282:Pyridoxal-dependent decarboxylase conserved domain	-
gene-KFK09_007006		8.370058904	224.8373396	104.8398795	340.8289194	96.57573869	92.94171991	18.97579588	4.615090646	2.498238112	0.359522956	4.336450447	10.05862906	5.188007733	0.366450954	2.828154457	0.127263942	1.506013198	0.592751619	KFK09_007006	CM039723.1	30590149	30591279	+	1131	protein_coding	hypothetical protein && sp|Q00874|DR100_ARATH DNA damage-repair/toleration protein DRT100 OS=Arabidopsis thaliana OX=3702 GN=DRT100 PE=2 SV=2 && PF13855:Leucine rich repeat|PF08263:Leucine rich repeat N-terminal domain	LRRNT_2
gene-KFK09_004200		7.325070455	10.6364543	11.18352866	17.7244303	5.36647953	11.73550787	29.32955178	57.60055882	33.18270469	118.5478918	54.52672654	39.68213396	34.84623861	28.23071012	31.27487971	38.28701692	30.91850594	24.44625324	KFK09_004200	CM039721.1	64024815	64031671	-	1703	pseudogene	- && sp|Q0WVN5|CSLG3_ARATH Cellulose synthase-like protein G3 OS=Arabidopsis thaliana OX=3702 GN=CSLG3 PE=2 SV=2 && PF03552:Cellulose synthase	-
gene-KFK09_016146		15.4067866	9.574095157	11.64744223	31.94267358	16.20548316	27.19880365	1.247040585	0	0.257074634	0.089406434	0	2.165380055	0.175930581	0	0	0.063296182	0.1953999	0.117924729	KFK09_016146	CM039729.1	1961496	1963468	-	1137	protein_coding	hypothetical protein && sp|Q9LUI1|LRX6_ARATH Leucine-rich repeat extensin-like protein 6 OS=Arabidopsis thaliana OX=3702 GN=LRX6 PE=2 SV=1 && -	-
gene-KFK09_000254		0.053619579	0.738911257	0	0	0	0.169999531	2.343611809	22.83490911	0.059049264	14.10849787	8.91731901	30.87193885	3.919839975	0.071767278	3.38122906	0.567018709	0.314179354	0.934499871	KFK09_000254	CM039718.1	6642886	6645932	-	1650	protein_coding	hypothetical protein && sp|Q6Q3H3|TPSGD_VITVI (-)-germacrene D synthase OS=Vitis vinifera OX=29760 GN=VIT_19s0014g04930 PE=1 SV=1 && PF01397:Terpene synthase, N-terminal domain|PF03936:Terpene synthase family, metal binding domain	-
gene-KFK09_007972		576.4921253	309.4425314	200.5171576	776.7967657	512.8000573	420.1555676	64.55837606	14.92290732	162.2206189	43.51733378	30.01359345	57.31681032	25.04644204	11.62119878	31.21486591	30.19966883	43.10568079	32.66934002	KFK09_007972	CM039723.1	84950056	84950646	-	591	protein_coding	hypothetical protein && sp|Q9SI72|PMEI9_ARATH Pectinesterase inhibitor 9 OS=Arabidopsis thaliana OX=3702 GN=PMEI9 PE=2 SV=1 && PF04043:Plant invertase/pectin methylesterase inhibitor	-
gene-KFK09_027634		0.871648324	1.358483926	2.466009174	7.379806442	4.175266898	0.518163596	7.090484004	58.96176153	38.6365446	40.14459002	14.42902262	33.10876036	70.94769016	113.5063133	50.99604091	32.37958295	46.75656504	67.1502906	KFK09_027634	CM039735.1	95268926	95288193	+	1218	protein_coding	hypothetical protein && - && PF04193:PQ loop repeat	-
gene-KFK09_027960		0	0	0	0.274503107	0.24983911	0.158474139	1.674954203	2.372730219	0.880734792	14.64522853	3.04801017	2.302314083	2.109576642	0.936623794	2.35348825	0.162639004	0.502078387	1.515032953	KFK09_027960	CM039736.1	7717709	7736608	-	885	protein_coding	hypothetical protein && - && PF06203:CCT motif	CCT
gene-KFK09_028435		52.94125873	41.09478483	48.25058914	0	0	0	4547.818717	6614.277482	2568.038283	17618.38291	7699.514058	7699.44915	394.1749402	3384.129777	4133.409944	3666.887393	3320.35124	1020.276582	KFK09_028435	CM039736.1	55776278	55776775	+	498	protein_coding	hypothetical protein && sp|B2KNH9|LEC_DENFN Mannose-specific lectin OS=Dendrobium findlayanum OX=179355 GN=dfa PE=1 SV=1 && -	-
gene-KFK09_024207		44.3500164	11.54421475	23.32559906	8.519929936	18.87619684	39.66518988	1.866293188	1.505695597	7.084771789	0.719566456	0.263005441	1.311163426	0.557792776	0.381003887	0.095736215	0.370490395	0.047655445	0.215702085	KFK09_024207	CM039734.1	47526918	47528471	-	1554	protein_coding	hypothetical protein && - && PF05553:Cotton fibre expressed protein	-
gene-KFK09_016655		2.192622178	6.366880054	4.060289522	6.396993879	10.32018182	6.604071013	0.39931428	1.709928257	1.086594272	1.070716832	0.405165259	0.946815968	0.495744909	0.366840174	0	0.624255656	0	0.083073368	KFK09_016655	CM039729.1	12512253	12513233	+	807	protein_coding	hypothetical protein && - && PF04720:PDDEXK-like family of unknown function	-
gene-KFK09_023243		73.94700108	60.51247304	18.11306603	30.41726595	69.42461236	209.5603676	9.084896524	9.253141942	16.6424917	15.67815217	10.43804478	7.60279091	19.57205834	7.6587468	8.511949772	16.70893248	77.49534106	16.56549091	KFK09_023243	CM039733.1	69749904	69753695	-	603	protein_coding	hypothetical protein && sp|Q8GXE9|HA22J_ARATH HVA22-like protein j OS=Arabidopsis thaliana OX=3702 GN=HVA22J PE=2 SV=2 && PF03134:TB2/DP1, HVA22 family	TB2_DP1_HVA22
gene-KFK09_020743		7.180360974	14.38811671	12.16873183	25.04169514	28.14582407	35.21484857	4.716943333	0.086950983	1.059035721	2.025736001	0.414633795	0.246080672	0.434854502	0	0	0	0.160992526	0	KFK09_020743	CM039732.1	24410531	24413708	-	1380	protein_coding	hypothetical protein && sp|Q9ZVC2|NPR5_ARATH Regulatory protein NPR5 OS=Arabidopsis thaliana OX=3702 GN=NPR5 PE=1 SV=1 && PF00651:BTB/POZ domain|PF11900:Domain of unknown function (DUF3420)|PF12796:Ankyrin repeats (3 copies)	BTB
gene-KFK09_007456		2.044980283	7.945800141	7.14193566	5.836947914	15.15295477	15.782347	1.489704587	0.364940258	0	0	0.198885866	0.929538305	0	0.144058404	0	0	0	0	KFK09_007456	CM039723.1	71988418	71989239	+	822	protein_coding	hypothetical protein && sp|Q94AK4|RZF1_ARATH E3 ubiquitin-protein ligase RZF1 OS=Arabidopsis thaliana OX=3702 GN=RZF1 PE=1 SV=1 && PF13639:Ring finger domain|PF14369:zinc-ribbon	-
gene-KFK09_014815		18.18120181	11.74298403	9.794024961	19.39288942	11.21041831	10.70405625	5.388158218	1.553299117	1.681661901	3.097904011	0.881791704	0.457917108	0.611391982	0.191611664	0.320979673	0.97043904	0.359497874	0.86783441	KFK09_014815	CM039728.1	14715522	14734949	-	1854	protein_coding	hypothetical protein && sp|Q41140|PFPA_RICCO Pyrophosphate--fructose 6-phosphate 1-phosphotransferase subunit alpha OS=Ricinus communis OX=3988 GN=PFP-ALPHA PE=3 SV=1 && PF00365:Phosphofructokinase	PFK
gene-KFK09_005893		27.96538372	43.37615341	31.25479809	82.37459623	69.18437421	56.28791954	8.642629756	6.206501213	10.63904851	10.61341725	12.8407116	24.07064964	6.131281866	3.289333562	6.12766799	2.343777598	4.82360749	7.192052983	KFK09_005893	CM039722.1	58498364	58504282	+	522	protein_coding	hypothetical protein && sp|Q9M015|Y5161_ARATH Uncharacterized protein At5g01610 OS=Arabidopsis thaliana OX=3702 GN=At5g01610 PE=1 SV=1 && PF04398:Protein of unknown function, DUF538	-
gene-KFK09_017772		240.640284	32.58979282	59.12796616	1.053622521	17.85482784	42.75267024	2.156297111	6.914057733	4.104911693	2.89723378	5.925541907	4.523676293	0.28918453	1.393992662	0.276531745	1.738997898	4.12954807	0.456903525	KFK09_017772	CM039730.1	19188279	19192230	+	1614	protein_coding	hypothetical protein && sp|Q9FMY1|C86B1_ARATH Cytochrome P450 86B1 OS=Arabidopsis thaliana OX=3702 GN=CYP86B1 PE=2 SV=1 && PF00067:Cytochrome P450	p450
gene-KFK09_001362		0.568692501	0.639750006	0.376108086	0.390391816	0.744470075	0.901512666	1.47955291	6.390777497	3.041931806	2.520374769	3.302710744	2.572661571	0.42859856	1.467967044	1.980922075	0.859119256	3.128192704	1.169663871	KFK09_001362	CM039719.1	6293726	6299682	-	1089	protein_coding	hypothetical protein && sp|Q9S752|LOFG2_ARATH Probable E3 ubiquitin-protein ligase LOG2 OS=Arabidopsis thaliana OX=3702 GN=LOG2 PE=1 SV=1 && PF13920:Zinc finger, C3HC4 type (RING finger)	-
gene-KFK09_000596		8.627318447	13.04346899	10.05028404	4.374073174	6.905209051	15.911046	4.641665836	1.758970176	1.614540118	2.300036078	1.979731966	2.380818738	1.444895774	0.301889122	1.232672417	1.834742108	1.699194541	1.196383575	KFK09_000596	CM039718.1	46404592	46425772	+	1569	protein_coding	hypothetical protein && sp|Q84WU6|ARFQ_ARATH Auxin response factor 17 OS=Arabidopsis thaliana OX=3702 GN=ARF17 PE=2 SV=1 && PF06507:Auxin response factor|PF02362:B3 DNA binding domain	B3
gene-KFK09_006394		10.96912723	24.42655243	7.631095462	8.270661455	15.3546953	15.03692501	6.287739	1.036519342	1.782279629	2.58270111	1.246068459	1.898122256	0.542095043	0.120341472	0.226789754	0.4388278	1.204171741	0.545042343	KFK09_006394	CM039723.1	8728658	8729641	-	984	protein_coding	hypothetical protein && sp|Q9FJR1|PER65_ARATH Peroxidase 65 OS=Arabidopsis thaliana OX=3702 GN=PER65 PE=2 SV=2 && PF00141:Peroxidase	-
gene-KFK09_024760		9.008434043	20.90809987	28.31513398	38.27597185	256.7344551	217.0637103	10.63793785	6.494763149	9.50294433	2.288057266	9.54971909	10.82834082	8.575908719	40.61427935	9.408007116	17.66411238	13.17619432	11.1374408	KFK09_024760	CM039734.1	61113513	61114635	-	933	protein_coding	hypothetical protein && sp|Q9FLR3|NAC79_ARATH NAC domain-containing protein 79 OS=Arabidopsis thaliana OX=3702 GN=NAC079 PE=2 SV=1 && PF02365:No apical meristem (NAM) protein	NAM
gene-KFK09_028398		129.0221113	49.2450423	118.2423376	200.9999984	86.20564645	87.65600835	54.66683796	9.463682902	13.9187552	10.58907455	6.325280845	15.41299923	4.167355643	4.405357449	2.656679976	6.639882544	2.865283651	3.391915294	KFK09_028398	CM039736.1	52302096	52302431	+	336	protein_coding	hypothetical protein && - && -	-
gene-KFK09_019829		17.54192252	2.001976311	16.67358475	23.2114858	43.62851353	24.18096782	0.925996045	0.862014057	4.479599373	1.606618207	0.234891066	3.90334859	0	0	0	0	0	0	KFK09_019829	CM039731.1	32246477	32246824	-	348	protein_coding	hypothetical protein && sp|Q9SGU2|SAU71_ARATH Auxin-responsive protein SAUR71 OS=Arabidopsis thaliana OX=3702 GN=SAUR71 PE=2 SV=1 && PF02519:Auxin responsive protein	Auxin_inducible
gene-KFK09_013838		26.36821635	9.56238097	25.43154381	8.336013477	12.42827102	11.27496892	0	0	4.202918236	0.597971269	0.320557219	1.331730695	0	0	0	0	0	0	KFK09_013838	CM039727.1	14645643	14645897	+	255	protein_coding	hypothetical protein && - && -	-
gene-KFK09_019629		92.56646792	301.998778	106.1713965	215.5764898	349.8072709	273.0963187	24.65198322	19.5215331	10.35603695	6.174280345	15.42638158	98.64845679	25.45612471	0.77060309	4.195364473	2.133534437	9.42440703	5.671514356	KFK09_019629	CM039731.1	25456826	25459794	-	1383	protein_coding	hypothetical protein && sp|Q66GR0|FLA17_ARATH Fasciclin-like arabinogalactan protein 17 OS=Arabidopsis thaliana OX=3702 GN=FLA17 PE=2 SV=1 && PF02469:Fasciclin domain	-
gene-KFK09_021341		721.5913086	413.1133509	709.8426901	557.7268419	940.4599143	739.5903524	222.5157517	41.30171701	285.4903569	70.14738713	44.26350378	42.89633532	25.56417375	30.03304556	12.6918598	17.54154868	86.54567924	28.79460851	KFK09_021341	CM039732.1	38373840	38378549	-	1518	protein_coding	hypothetical protein && sp|Q43054|TCMO_POPKI Trans-cinnamate 4-monooxygenase OS=Populus kitakamiensis OX=34292 GN=CYP73A16 PE=2 SV=1 && PF00067:Cytochrome P450	p450
gene-KFK09_013680		0.405092971	1.116486789	0.750149644	1.446043154	1.349863323	2.761324805	2.832937352	7.472051522	79.67595122	0.88436227	6.287853148	17.88141147	0.122120312	8.512506085	1.702999984	2.438468031	11.25768251	2.455685281	KFK09_013680	CM039727.1	11376786	11381842	+	1092	protein_coding	hypothetical protein && sp|Q9SUF1|WTR31_ARATH WAT1-related protein At4g08290 OS=Arabidopsis thaliana OX=3702 GN=At4g08290 PE=2 SV=1 && PF00892:EamA-like transporter family	DUF6
gene-KFK09_007628		446.2014681	499.2324157	326.8594745	1535.637578	848.6028267	853.3068924	261.1540347	7.187042204	70.36704016	80.91817801	9.650107956	57.04073076	19.10038003	3.186541888	5.42405495	15.24317122	6.814232273	16.41088429	KFK09_007628	CM039723.1	77082028	77084958	-	576	protein_coding	hypothetical protein && sp|O80517|BCB2_ARATH Uclacyanin-2 OS=Arabidopsis thaliana OX=3702 GN=At2g44790 PE=2 SV=1 && PF02298:Plastocyanin-like domain	Cu_bind_like
gene-KFK09_004070		15.50730369	31.49918047	40.46019887	65.53344507	48.08959889	69.62746763	11.16599243	6.078640162	12.14189283	0.617964229	8.281873447	1.806336847	1.486230179	1.319732614	1.959537003	4.374939768	4.877078555	2.784851605	KFK09_004070	CM039721.1	55235789	55241965	+	987	protein_coding	hypothetical protein && - && PF00561:alpha/beta hydrolase fold	Abhydrolase_1
gene-KFK09_020105		111.4476709	77.97232157	54.505059	23.30483502	20.85381873	15.76449142	13.73919714	0.697629981	1.510562579	3.546108686	0	0.329061364	0.77532198	1.14744194	1.153287431	0	0	0.519691536	KFK09_020105	CM039731.1	39074721	39075056	+	258	protein_coding	hypothetical protein && sp|A2X9L8|ILI5_ORYSI Transcription factor ILI5 OS=Oryza sativa subsp. indica OX=39946 GN=ILI5 PE=3 SV=1 && -	-
gene-KFK09_025122		22.33045829	23.83216862	11.98593011	49.11191009	19.31026701	52.66574987	7.33785179	5.555201703	13.03093336	1.917363293	2.859291246	6.754560008	4.344568297	0.812181126	5.459131143	2.46803015	0.914278544	0.965599706	KFK09_025122	CM039734.1	68640044	68642155	+	1458	protein_coding	hypothetical protein && sp|O49432|QRT3_ARATH Polygalacturonase QRT3 OS=Arabidopsis thaliana OX=3702 GN=QRT3 PE=2 SV=1 && PF12708:Pectate lyase superfamily protein	-
gene-KFK09_003075		0.206914549	0.364466145	0.159651494	0.201847974	0.117938575	0.155372541	0.396660049	0.923131745	0.263846418	1.970787878	0.623831812	3.845692037	0.689429589	0.604906984	0.238067826	0.894724726	0.474020338	0.569396155	KFK09_003075	CM039720.1	35249284	35279378	+	8124	protein_coding	hypothetical protein && sp|O75691|UTP20_HUMAN Small subunit processome component 20 homolog OS=Homo sapiens OX=9606 GN=UTP20 PE=1 SV=3 && PF07539:Down-regulated in metastasis	-
gene-KFK09_026826		62.64606991	201.5974351	91.78112949	161.1981597	149.8279064	108.4375709	53.05098921	8.244050812	8.903976861	2.27236945	12.19950995	34.71824549	18.41198548	1.284591805	3.472373301	3.35944175	7.303408487	4.45171665	KFK09_026826	CM039735.1	75812260	75813780	+	1521	protein_coding	hypothetical protein && sp|Q9LNJ3|APF2_ARATH Aspartyl protease family protein 2 OS=Arabidopsis thaliana OX=3702 GN=APF2 PE=2 SV=1 && PF14541:Xylanase inhibitor C-terminal|PF14543:Xylanase inhibitor N-terminal	-
gene-KFK09_027177		7.313710535	10.04391515	8.419179502	18.82748187	13.80694201	9.069474997	5.714506795	3.399783442	0.7144961	1.863677121	0.871915637	2.150745073	1.244650219	0.592080041	1.239783989	1.631269208	1.4317602	0.357547777	KFK09_027177	CM039735.1	85271723	85277111	-	1500	protein_coding	hypothetical protein && sp|Q9SJG2|Y2296_ARATH Probable receptor-like protein kinase At2g42960 OS=Arabidopsis thaliana OX=3702 GN=At2g42960 PE=3 SV=1 && PF00069:Protein kinase domain	Pkinase
gene-KFK09_015373		30.82368437	90.96739066	34.53890507	25.7346663	23.87351495	26.28029478	9.183927633	0.790910073	10.2140771	0.925297663	1.334145866	0.106588615	0.71156355	0.223005665	0.560354345	0.587307514	0.232443698	0.420842487	KFK09_015373	CM039728.1	43868472	43872564	-	1593	protein_coding	hypothetical protein && sp|Q4V398|RRT1_ARATH Rhamnogalacturonan I rhamnosyltransferase 1 OS=Arabidopsis thaliana OX=3702 GN=RRT1 PE=1 SV=1 && PF10250:GDP-fucose protein O-fucosyltransferase	-
gene-KFK09_019175		29.49076829	7.491266198	13.57932178	11.75493145	4.755002414	10.17940742	2.425512222	0.967680297	0.52382412	0	1.318420821	3.651519648	0	0	0	0	0	0	KFK09_019175	CM039730.1	53169259	53169444	-	186	protein_coding	hypothetical protein && - && -	-
gene-KFK09_022197		11.34260319	22.48923389	11.87736936	7.452683949	7.154275611	1.412770831	2.478820183	1.098831106	2.676683691	0.837816887	0.598843157	2.487848552	0.366360936	0	0	0	0	0.122784264	KFK09_022197	CM039733.1	10379172	10379904	+	546	protein_coding	hypothetical protein && - && -	-
gene-KFK09_013499		147.7889638	622.9615663	454.1211302	416.6822646	303.8833787	673.689549	96.00264	0.79540388	9.595505476	0.048132157	8.282579289	0.241187022	0.378850513	0	0	5.792859404	1.683103683	0.380910274	KFK09_013499	CM039727.1	7527640	7529728	-	1056	protein_coding	hypothetical protein && sp|Q570B4|KCS10_ARATH 3-ketoacyl-CoA synthase 10 OS=Arabidopsis thaliana OX=3702 GN=FDH PE=1 SV=2 && PF08541:3-Oxoacyl-[acyl-carrier-protein (ACP)] synthase III C terminal|PF08392:FAE1/Type III polyketide synthase-like protein	-
gene-KFK09_008092		12.69557738	8.591440942	6.530450711	3.72210211	7.271102347	4.192813553	0.385347233	0	1.310734794	1.36755761	0	1.776636242	0.299003095	0	0	0	0.110697402	0.200419157	KFK09_008092	CM039723.1	87876184	87877559	+	669	protein_coding	hypothetical protein && sp|Q9M205|CCU22_ARATH Cyclin-U2-2 OS=Arabidopsis thaliana OX=3702 GN=CYCU2-2 PE=1 SV=1 && PF08613:Cyclin	-
gene-KFK09_027029		196.3242575	27.92280293	104.6708803	75.57985553	37.9041621	45.63677895	26.18893196	7.237634219	1.546528355	10.81094087	0.259498701	0.808550779	3.598478524	2.631466849	1.416895987	3.198567075	0.705300591	0.425652115	KFK09_027029	CM039735.1	81531084	81537894	+	315	protein_coding	hypothetical protein && - && -	-
gene-KFK09_001420		69.87772405	43.9510181	44.77800886	153.0134338	28.2181067	57.54552409	20.62033282	5.622131844	26.08602045	9.117660977	6.346775467	23.75320864	7.051589736	2.615614639	6.771510942	7.418363396	4.560377316	15.4362996	KFK09_001420	CM039719.1	7984375	8008056	+	747	protein_coding	hypothetical protein && sp|C7G304|GOLS2_SOLLC Galactinol synthase 2 OS=Solanum lycopersicum OX=4081 GN=GOLS2 PE=2 SV=1 && PF01501:Glycosyl transferase family 8	Glyco_transf_8
gene-KFK09_024103		42.23839071	15.54437736	30.77979603	8.18491523	12.2045062	15.88490245	8.08504074	2.666496818	6.425575875	1.493856539	0.410175367	1.095455895	1.529524078	1.443062466	1.119804893	0.257948958	1.167917108	1.345609913	KFK09_024103	CM039734.1	41829886	41834304	-	1395	protein_coding	hypothetical protein && sp|Q6Z7I3|XAX1_ORYSJ Beta-1,2-xylosyltransferease XAX1 OS=Oryza sativa subsp. japonica OX=39947 GN=XAX1 PE=1 SV=1 && PF04577:Protein of unknown function (DUF563)	-
gene-KFK09_027965		79.95274958	53.64098751	25.01054479	101.6382947	122.1236347	226.4771534	51.26567371	3.008355384	2.276172502	7.443123854	11.83047926	9.578216924	3.533347691	3.373675448	3.857105742	2.665472562	4.135352183	1.60438105	KFK09_027965	CM039736.1	7831933	7833940	+	1755	protein_coding	hypothetical protein && sp|Q9M3B0|PME34_ARATH Probable pectinesterase/pectinesterase inhibitor 34 OS=Arabidopsis thaliana OX=3702 GN=PME34 PE=2 SV=1 && PF01095:Pectinesterase|PF04043:Plant invertase/pectin methylesterase inhibitor	-
gene-KFK09_014920		0.216843884	2.347906042	1.171189517	1.935145986	8.85153023	45.71862396	0	0.882296741	0.716406517	0	0	0	0.326851423	1.886529543	2.552496447	0.5291747	1.270578271	2.629027771	KFK09_014920	CM039728.1	27480211	27480618	+	408	protein_coding	hypothetical protein && - && -	-
gene-KFK09_007812		2.581420036	1.693979956	19.07277025	32.54172446	10.42653049	4.340173711	3.817952925	0.424376151	1.722922836	1.078568867	0.144548348	0.825708356	0.1768639	0.889952316	0.328855169	0	0.523830678	0.118550324	KFK09_007812	CM039723.1	81562707	81563926	+	1131	protein_coding	hypothetical protein && sp|A2XW02|STRK1_ORYSI Salt tolerance receptor-like cytoplasmic kinase 1 OS=Oryza sativa subsp. indica OX=39946 GN=OsI_16820 PE=2 SV=1 && PF00069:Protein kinase domain	Pkinase
gene-KFK09_027017		4.893804282	26.76177661	11.64874458	31.35498345	20.09100261	28.59753505	10.64835192	2.516108711	0.845390771	1.359811743	5.496756657	1.442587887	1.205308935	1.541206181	1.667388445	2.185571862	2.115136805	0.218135168	KFK09_027017	CM039735.1	80995636	80998491	-	2766	protein_coding	hypothetical protein && sp|Q9LRT1|Y3804_ARATH Probably inactive leucine-rich repeat receptor-like protein kinase At3g28040 OS=Arabidopsis thaliana OX=3702 GN=At3g28040 PE=1 SV=1 && PF00069:Protein kinase domain|PF08263:Leucine rich repeat N-terminal domain|PF13855:Leucine rich repeat	Pkinase
gene-KFK09_014460		66.64700703	15.82428568	70.39942271	41.36623088	118.8464502	42.02425238	16.8297274	6.353385919	5.041570775	32.47825898	3.934637349	6.947114999	1.765233678	6.127422808	7.071692065	1.03924562	4.634104966	2.178201709	KFK09_014460	CM039728.1	1729732	1730872	+	831	protein_coding	hypothetical protein && - && -	-
gene-KFK09_012619		144.6782397	120.7006659	86.88792109	122.6244595	82.08439462	71.18551804	32.27882147	36.83798965	23.30709203	78.04948797	15.15777708	27.68097374	26.03605049	18.90675761	16.8360582	28.38392295	11.90713351	19.45480551	KFK09_012619	CM039726.1	72559561	72566990	-	1785	protein_coding	hypothetical protein && sp|Q9SE94|MTHR1_MAIZE Methylenetetrahydrofolate reductase 1 OS=Zea mays OX=4577 PE=2 SV=1 && PF02219:Methylenetetrahydrofolate reductase	-
gene-KFK09_020536		19.64695322	10.17003966	10.6083231	19.85367387	14.74050748	11.99376004	9.926677606	0.993040194	0.582347919	2.477113164	0.751651411	0.897770176	1.318225601	0.408331063	1.470640318	0.529417999	0.476685917	0	KFK09_020536	CM039732.1	13973335	14020793	-	2175	protein_coding	hypothetical protein && sp|Q8VXB5|HAK8_ORYSJ Putative potassium transporter 8 OS=Oryza sativa subsp. japonica OX=39947 GN=HAK8 PE=3 SV=2 && PF02705:K+ potassium transporter	K_trans
gene-KFK09_015447		40.21468403	52.11963329	116.6170134	17.48397632	24.84668875	25.23430543	6.591408213	23.86211641	8.119273864	2.11781491	4.644436984	1.286330785	3.78850513	0	1.127076353	0.272605148	3.927241927	0	KFK09_015447	CM039728.1	45082738	45083001	+	264	protein_coding	hypothetical protein && - && -	-
gene-KFK09_026866		99.1828824	66.43374128	104.2633363	282.6187028	214.8740643	195.8377686	62.09793977	20.39671073	20.03562108	77.29497601	55.44364044	45.19436819	16.91821992	15.02292642	30.84039773	20.40876753	39.1775179	9.894823427	KFK09_026866	CM039735.1	77225724	77228069	+	603	protein_coding	hypothetical protein && sp|Q68Y52|RAC2_ORYSJ Rac-like GTP-binding protein 2 OS=Oryza sativa subsp. japonica OX=39947 GN=RAC2 PE=2 SV=1 && PF00071:Ras family	Ras
gene-KFK09_024183		2.162656341	5.41868255	3.893554484	37.56498772	16.97888084	9.60969573	4.678543575	0.9777155	0.072171323	0.037650043	0.726596364	0.377323697	0.049390882	0.307004466	0.055101511	0.106618902	0.548567126	0.049659413	KFK09_024183	CM039734.1	46563645	46566763	-	1350	protein_coding	hypothetical protein && sp|Q93WF1|PLY20_ARATH Probable pectate lyase 20 OS=Arabidopsis thaliana OX=3702 GN=At5g48900 PE=2 SV=1 && PF00544:Pectate lyase	-
gene-KFK09_022314		13.32856787	33.36745927	16.03344755	13.76056724	3.409725931	6.238861804	54.58697257	54.44493057	74.8938002	26.1674497	54.00989875	41.59288795	90.01092711	115.606613	185.3940327	97.7498034	93.73469954	75.07230902	KFK09_022314	CM039733.1	13377603	13383150	-	843	protein_coding	hypothetical protein && sp|P46665|HAT14_ARATH Homeobox-leucine zipper protein HAT14 OS=Arabidopsis thaliana OX=3702 GN=HAT14 PE=2 SV=3 && PF00046:Homeodomain|PF02183:Homeobox associated leucine zipper	Homeobox
gene-KFK09_003704		14.04098681	34.62175753	41.05237724	22.2755119	52.22552413	33.12689912	16.04391365	0.636902106	9.670727469	6.151105725	1.778888391	1.57718902	1.061746661	0.754242091	0.355352099	0.878587294	2.712262623	2.099454502	KFK09_003704	CM039721.1	10204984	10223692	-	1884	protein_coding	hypothetical protein && sp|Q9LV48|PERK1_ARATH Proline-rich receptor-like protein kinase PERK1 OS=Arabidopsis thaliana OX=3702 GN=PERK1 PE=1 SV=1 && PF00069:Protein kinase domain	Pkinase
gene-KFK09_025661		25.02997981	10.73328476	13.76745229	9.016504373	10.94183329	14.04460414	5.054849	6.38614784	3.138542838	7.189892635	1.717270818	1.664663369	2.2412669	2.985277518	1.35438587	2.519879523	1.866972153	1.220620037	KFK09_025661	CM039735.1	3255007	3283541	-	714	protein_coding	hypothetical protein && sp|Q55CU8|PITC_DICDI Phosphatidylinositol transfer protein 3 OS=Dictyostelium discoideum OX=44689 GN=pitC PE=2 SV=1 && PF00650:CRAL/TRIO domain	-
gene-KFK09_006492		299.7413447	263.8239777	470.8052447	85.52692807	97.00321684	144.7265808	75.80411678	2.651764791	76.91628869	11.82544163	3.562730789	4.95107061	13.50745107	7.232899213	2.785518354	9.410148991	6.910127338	10.57663198	KFK09_006492	CM039723.1	11478068	11480887	-	1629	protein_coding	hypothetical protein && - && -	-
gene-KFK09_018184		0.874726178	0.246005564	0.385670156	1.629862199	0.624597775	0	0.546180718	9.236699781	1.513762924	0.071790336	5.888201465	46.28610605	0.282532586	4.934000342	2.941860312	0.508246887	2.510391934	1.515032953	KFK09_018184	CM039730.1	32598773	32600935	-	708	protein_coding	hypothetical protein && sp|O03982|HIP39_ARATH Heavy metal-associated isoprenylated plant protein 39 OS=Arabidopsis thaliana OX=3702 GN=HIPP39 PE=2 SV=1 && PF00403:Heavy-metal-associated domain	HMA
gene-KFK09_010343		71.91608407	19.35243768	3.792423199	50.96667889	28.44659339	52.69612666	0.188448318	5.964532355	15.95366093	4.755794885	1.434071771	1.241196372	2.729496094	1.558105371	2.392565592	1.052160222	0.866158621	0.392048001	KFK09_010343	CM039725.1	37161916	37162257	-	342	protein_coding	hypothetical protein && - && -	-
gene-KFK09_007986		0.786758879	0.82439386	0.939946542	1.498309774	0.761127753	0.502903089	0.610105484	27.03786468	6.288594215	0.55405829	2.133829683	2.118792705	1.262400333	1.647497533	2.304589858	1.073529397	4.121334779	0.788482081	KFK09_007986	CM039723.1	85590701	85637699	+	3486	protein_coding	hypothetical protein && sp|O64637|C76C2_ARATH Cytochrome P450 76C2 OS=Arabidopsis thaliana OX=3702 GN=CYP76C2 PE=2 SV=1 && PF00067:Cytochrome P450	p450
gene-KFK09_019506		70.406768	45.36929098	87.85361821	87.41378749	64.34735883	59.13394294	36.84851018	25.75994856	39.46719878	44.99304789	34.37498526	38.13842997	17.07419884	25.0294322	20.19780538	24.38642612	30.48907025	9.619455917	KFK09_019506	CM039731.1	14941057	14949307	+	906	protein_coding	hypothetical protein && sp|Q7X7H9|SK3_ORYSJ Shikimate kinase 3, chloroplastic OS=Oryza sativa subsp. japonica OX=39947 GN=SK3 PE=1 SV=2 && PF01202:Shikimate kinase	SKI
gene-KFK09_016981		4.691713137	14.18445716	14.56635274	33.81769104	58.25478337	33.91136485	14.5661984	0.378763752	2.091328117	3.529691516	1.444935951	4.394963516	0.926079032	0	0.187846059	1.363025742	2.992184326	0.33858691	KFK09_016981	CM039729.1	19752791	19755348	-	792	protein_coding	hypothetical protein && sp|Q852A1|EXPA7_ORYSJ Expansin-A7 OS=Oryza sativa subsp. japonica OX=39947 GN=EXPA7 PE=2 SV=1 && PF03330:Lytic transglycolase|PF01357:Pollen allergen	-
gene-KFK09_022403		29.65370071	19.56627677	22.00024508	95.40689142	106.1425125	191.0029265	26.82421251	1.878333394	7.177258664	10.48376884	5.720440986	32.36436683	2.455900195	1.308464179	5.205722825	4.373731221	4.500675042	6.420056767	KFK09_022403	CM039733.1	16028851	16029393	+	543	protein_coding	hypothetical protein && sp|Q9SS03|DIR21_ARATH Dirigent protein 21 OS=Arabidopsis thaliana OX=3702 GN=DIR21 PE=3 SV=1 && PF03018:Dirigent-like protein	-
gene-KFK09_019045		3.559230655	1.501482234	0.112091326	2.742495637	0.605111145	2.936260378	11.53526502	8.718656466	4.559592219	11.05854091	13.22101142	2.997214096	20.85730706	3.111093812	58.81339808	22.33482182	12.03875147	98.63386948	KFK09_019045	CM039730.1	50699331	50706634	+	1218	protein_coding	hypothetical protein && sp|Q8VZ49|ADHL4_ARATH Alcohol dehydrogenase-like 4 OS=Arabidopsis thaliana OX=3702 GN=At1g64710 PE=2 SV=1 && PF00107:Zinc-binding dehydrogenase|PF08240:Alcohol dehydrogenase GroES-like domain	ADH_N
gene-KFK09_016727		290.4052755	104.3702078	264.5432305	38.94381869	61.32501205	71.55228366	16.72730566	0.915972189	56.02918758	3.103972998	0	4.320500347	1.357306673	0	0	3.479357314	0.753756357	1.1941004	KFK09_016727	CM039729.1	13926531	13926923	-	393	protein_coding	hypothetical protein && sp|B8BIU8|MIF1_ORYSI Mini zinc finger protein 1 OS=Oryza sativa subsp. indica OX=39946 GN=MIF1 PE=3 SV=1 && PF04770:ZF-HD protein dimerisation region	ZF-HD_dimer
gene-KFK09_024255		4.986361788	4.136934141	4.067236474	5.819101195	2.611039973	3.839361396	5.241048148	12.22144375	8.2369445	10.19006594	10.4645672	7.177352932	12.93826357	21.3568324	18.44702746	22.42473656	10.79246194	9.176195964	KFK09_024255	CM039734.1	49367510	49369486	+	1242	protein_coding	hypothetical protein && sp|Q8H1F5|IDD7_ARATH Protein indeterminate-domain 7 OS=Arabidopsis thaliana OX=3702 GN=IDD7 PE=2 SV=1 && -	-
gene-KFK09_007369		1.214975473	1.19593716	3.494142723	85.07283096	131.6708253	33.70543143	3.137982104	0.37450798	6.203490143	0.063455128	3.163551584	8.585174005	0.083243059	0	0.464338573	0	2.03401294	0.753260766	KFK09_007369	CM039723.1	68921528	68924828	+	801	protein_coding	hypothetical protein && sp|Q9M1S3|ARP1_ARATH Probable RNA-binding protein ARP1 OS=Arabidopsis thaliana OX=3702 GN=ARP1 PE=2 SV=1 && PF00076:RNA recognition motif. (a.k.a. RRM, RBD, or RNP domain)	RRM_1
gene-KFK09_024927		3.180376972	7.399461465	13.31066182	42.54013227	31.55239347	5.347207481	9.828873056	0.653553142	0.212268598	0.22147084	1.869917113	0.647369088	0	0.19349021	0.810316332	0.313585007	0.726044726	0	KFK09_024927	CM039734.1	64654150	64657347	-	918	protein_coding	hypothetical protein && sp|Q9SK91|BH094_ARATH Transcription factor bHLH94 OS=Arabidopsis thaliana OX=3702 GN=BHLH94 PE=1 SV=2 && PF00010:Helix-loop-helix DNA-binding domain	HLH
gene-KFK09_001151		723.8919515	76.61171204	68.96736622	41.53274462	44.57610511	273.5108439	56.47621241	0.412344869	38.83858838	9.431917949	2.809006561	0	4.124393214	0.406927863	4.345634599	0.989247549	3.308368752	1.612651055	KFK09_001151	CM039719.1	1749290	1749715	+	291	protein_coding	hypothetical protein && - && -	-
gene-KFK09_000549		0.899953023	1.465061303	0.801216169	0.974212172	1.095734124	1.124850185	0.781662389	0.117363416	0.038118657	0.278398204	0.063960948	0.232505799	0.052173467	0.023164321	0.058205821	0.197094802	0	0.026228563	KFK09_000549	CM039718.1	41312545	41490141	-	2556	protein_coding	hypothetical protein && sp|Q5N8X6|BGAL3_ORYSJ Beta-galactosidase 3 OS=Oryza sativa subsp. japonica OX=39947 GN=Os01g0875500 PE=3 SV=1 && PF01301:Glycosyl hydrolases family 35|PF02140:Galactose binding lectin domain|PF17834:Beta-sandwich domain in beta galactosidase	-
gene-KFK09_009816		0.361849918	8.192136195	9.213494398	29.93220615	13.56488419	11.18555199	3.294955253	0.368074714	0	4.157673443	0.33432348	0.86807599	0	0.363239289	0	0.88303999	0	0	KFK09_009816	CM039725.1	26734973	26735461	+	489	protein_coding	hypothetical protein && - && -	-
gene-KFK09_004468		36.8854684	0.519916236	66.15797366	2.115107897	4.69349492	1.88395003	2.757533298	0	0.387786214	0	0.325341655	0	0	0.117826874	0	0	0	0	KFK09_004468	CM039721.1	71751900	71757086	+	1005	protein_coding	hypothetical protein && sp|Q9SZE7|PER51_ARATH Peroxidase 51 OS=Arabidopsis thaliana OX=3702 GN=PER51 PE=2 SV=1 && PF00141:Peroxidase	-
gene-KFK09_006869		161.7905049	21.97265045	120.7591643	16.05755383	53.16849715	69.77592705	36.37012356	0.511694485	21.12049918	6.46633465	2.556255864	1.267131818	0.568679661	4.123940585	3.225024448	1.381044419	1.473762429	2.811209866	KFK09_006869	CM039723.1	21492738	21499975	-	1407	protein_coding	hypothetical protein && sp|O64733|U87A2_ARATH UDP-glycosyltransferase 87A2 OS=Arabidopsis thaliana OX=3702 GN=UGT87A2 PE=1 SV=1 && PF00201:UDP-glucoronosyl and UDP-glucosyl transferase	UDPGT
gene-KFK09_027936		175.1266857	231.6327729	220.3761536	421.3928222	533.2496372	398.174416	123.8957339	72.11869389	188.077974	217.293612	91.07337984	140.9148944	50.16049989	47.04197587	120.1571468	92.83512315	90.54175567	93.97873929	KFK09_027936	CM039736.1	7325711	7329253	+	876	protein_coding	hypothetical protein && sp|Q38826|IAA8_ARATH Auxin-responsive protein IAA8 OS=Arabidopsis thaliana OX=3702 GN=IAA8 PE=1 SV=1 && PF02309:AUX/IAA family	-
gene-KFK09_013300		354.6085065	119.0253586	33.91597983	9.985143515	6.791019708	15.7733305	14.90427022	0.216788359	30.36476404	1.193781846	0.147682188	4.678200308	3.613966953	1.016216873	1.814318032	0.845149837	0.33449215	3.512495098	KFK09_013300	CM039727.1	4684591	4688184	+	1107	protein_coding	hypothetical protein && sp|P93257|MTDH_MESCR Probable mannitol dehydrogenase OS=Mesembryanthemum crystallinum OX=3544 GN=ELI3 PE=2 SV=1 && PF00107:Zinc-binding dehydrogenase|PF08240:Alcohol dehydrogenase GroES-like domain	ADH_N
gene-KFK09_011529		1.828268654	4.45992836	1.717323713	24.71915279	11.98576754	8.253683446	2.316238086	2.587436265	0.437696704	2.420359897	0.367215143	3.203691767	1.138253473	0	0.467843015	0.711271654	0.133075583	1.144442008	KFK09_011529	CM039726.1	36511821	36518165	-	1113	protein_coding	hypothetical protein && - && PF01814:Hemerythrin HHE cation binding domain	-
gene-KFK09_011505		12.31816042	7.107839764	11.65818983	18.07851483	13.29476498	16.20854585	6.188549702	0	0	0.627500714	0	0.465831725	0.365858383	0.121827169	0.153059752	0.246803015	0.050793252	0.27588563	KFK09_011505	CM039726.1	33198548	33200918	+	1458	protein_coding	hypothetical protein && - && -	-
gene-KFK09_022399		5.176571029	22.38912338	18.88142614	0.753788453	8.886121533	19.76922742	3.542427424	0	0	0.360479134	0	3.311617554	0	0	0	0.38280723	0	0	KFK09_022399	CM039733.1	15979859	15980422	+	564	protein_coding	hypothetical protein && sp|Q9SS03|DIR21_ARATH Dirigent protein 21 OS=Arabidopsis thaliana OX=3702 GN=DIR21 PE=3 SV=1 && PF03018:Dirigent-like protein	-
gene-KFK09_014513		0.132841299	0.261519428	0	0.364767643	0.442657882	0	4.451454863	0.720674816	0.438879668	1.678988397	0.736415234	1.019793776	4.004666083	3.467135376	2.568921778	19.23462633	0.333588117	0.503304866	KFK09_014513	CM039728.1	2860629	2861294	-	666	protein_coding	hypothetical protein && sp|P25096|P21_SOYBN Protein P21 OS=Glycine max OX=3847 PE=1 SV=1 && PF00314:Thaumatin family	Thaumatin
gene-KFK09_021583		48.65551828	81.77380906	44.59102782	33.37150887	35.01047527	17.04282045	36.68225256	8.356816395	9.265799568	16.55191365	9.697548731	15.61761268	6.277054417	2.360357513	8.396231623	1.797465647	13.30314804	5.86038323	KFK09_021583	CM039732.1	43613514	43615595	-	2082	protein_coding	hypothetical protein && sp|O80939|LRK41_ARATH L-type lectin-domain containing receptor kinase IV.1 OS=Arabidopsis thaliana OX=3702 GN=LECRK41 PE=2 SV=1 && PF00139:Legume lectin domain|PF00069:Protein kinase domain	Pkinase
gene-KFK09_015425		25.28912657	67.73353187	44.65272476	212.2418178	90.67525437	93.93959318	47.23973804	18.06336554	5.849369343	35.38800398	37.94122141	23.20236443	13.86131196	8.594710274	10.59815345	13.47783304	19.50952441	2.583090458	KFK09_015425	CM039728.1	44771477	44772775	+	1116	protein_coding	hypothetical protein && sp|Q8VZQ2|MYB61_ARATH Transcription factor MYB61 OS=Arabidopsis thaliana OX=3702 GN=MYB61 PE=2 SV=1 && PF00249:Myb-like DNA-binding domain	Myb_DNA-binding
gene-KFK09_010886		3.905534179	6.747201244	8.425329377	13.35049572	0.199196047	3.095599574	1.509623823	0	0.526655602	1.55688015	0	0	0	0	0	0	0	0	KFK09_010886	CM039726.1	10761430	10763349	+	1110	protein_coding	hypothetical protein && sp|Q9LI65|WTR24_ARATH WAT1-related protein At3g30340 OS=Arabidopsis thaliana OX=3702 GN=At3g30340 PE=2 SV=1 && PF00892:EamA-like transporter family	DUF6
gene-KFK09_005811		22.4105212	27.69539881	17.8616007	12.55249986	11.79650912	13.81024377	5.561389192	5.886890156	13.56037389	7.427826824	1.194560828	5.730751348	4.315257618	3.254998138	2.484744528	0.600983375	0.773033007	1.959421533	KFK09_005811	CM039722.1	57071137	57074181	-	1437	protein_coding	hypothetical protein && sp|Q8W034|RNP1_ARATH Heterogeneous nuclear ribonucleoprotein 1 OS=Arabidopsis thaliana OX=3702 GN=RNP1 PE=1 SV=1 && PF00076:RNA recognition motif. (a.k.a. RRM, RBD, or RNP domain)	RRM_1
gene-KFK09_024562		21.47026645	41.53891435	68.93006852	32.35748447	15.213355	7.237427747	16.1797468	4.602217311	18.75246516	4.678687332	2.052102701	2.841768429	5.951704573	0.165154823	3.423671266	2.609709538	2.995314226	1.683017778	KFK09_024562	CM039734.1	56374286	56375844	-	717	protein_coding	hypothetical protein && sp|P81393|MYB08_ANTMA Myb-related protein 308 OS=Antirrhinum majus OX=4151 GN=MYB308 PE=2 SV=1 && PF00249:Myb-like DNA-binding domain	Myb_DNA-binding
gene-KFK09_024899		124.0514898	188.1244224	95.3488594	302.9507055	495.0750014	520.4316298	242.4126215	37.67501955	36.35339395	7.760766895	47.90262318	56.59855455	5.592322411	14.2608526	15.51729637	25.53694681	16.88171092	54.49720147	KFK09_024899	CM039734.1	64181114	64182043	-	930	protein_coding	hypothetical protein && sp|Q6Z7W3|PHI1_ORYSJ Protein PHOSPHATE-INDUCED 1 homolog OS=Oryza sativa subsp. japonica OX=39947 GN=PHI-1 PE=2 SV=1 && PF04674:Phosphate-induced protein 1 conserved region	-
gene-KFK09_005321		86.49967822	74.70752906	114.2293088	92.96268064	43.79426137	40.33935368	39.12224897	24.21250455	4.29045241	50.60090206	9.340651416	5.536815119	14.97832173	8.745886895	10.03437208	10.14929937	6.769942128	6.614334919	KFK09_005321	CM039722.1	45712332	45716924	+	1794	protein_coding	hypothetical protein && sp|Q5ZCI1|MPK10_ORYSJ Mitogen-activated protein kinase 10 OS=Oryza sativa subsp. japonica OX=39947 GN=MPK10 PE=2 SV=2 && PF00069:Protein kinase domain	Pkinase
gene-KFK09_028659		172.2881726	166.7365288	32.09587634	33.88307433	55.08294902	53.14722191	45.37835497	12.27991955	12.19315514	52.43263861	4.302215312	7.54647394	3.275395312	7.271158399	8.09122182	9.595701224	5.45679931	12.85917443	KFK09_028659	CM039736.1	68598986	68599840	+	855	protein_coding	hypothetical protein && sp|Q94K41|SDR3B_ARATH Short-chain dehydrogenase reductase 3b OS=Arabidopsis thaliana OX=3702 GN=SDR3b PE=2 SV=1 && PF13561:Enoyl-(Acyl carrier protein) reductase	-
gene-KFK09_019039		4.861115652	22.75506408	9.668595409	51.2418369	28.07715711	29.36850878	13.69253053	5.640666345	9.51709757	3.59950959	10.18033367	7.567206011	3.419368733	3.470066175	7.356959932	3.33916343	5.877504925	2.619397633	KFK09_019039	CM039730.1	50550545	50551520	-	819	protein_coding	hypothetical protein && sp|Q7XUD0|EXP10_ORYSJ Expansin-A10 OS=Oryza sativa subsp. japonica OX=39947 GN=EXPA10 PE=2 SV=2 && PF03330:Lytic transglycolase|PF01357:Pollen allergen	-
gene-KFK09_004277		0.235926146	17.57201341	1.092217881	43.35044571	8.975331224	11.03296958	6.702729774	0.266649682	0.086605588	0	0.363298182	0.905576873	0.59269058	0	0.264487251	0	0.329140276	0.059591296	KFK09_004277	CM039721.1	66963861	66968041	-	1125	protein_coding	hypothetical protein && - && PF04862:Protein of unknown function (DUF642)	-
gene-KFK09_022405		90.82914905	55.79688486	41.40580083	138.6008658	679.231308	213.4878848	26.19354387	0.819619923	125.6490906	2.638589068	0.670017139	6.494916096	1.958429428	0.080885252	0.762162288	0.737374582	0.252925417	0.274754951	KFK09_022405	CM039733.1	16253323	16255091	+	1464	protein_coding	hypothetical protein && sp|Q9M0R2|PATL5_ARATH Patellin-5 OS=Arabidopsis thaliana OX=3702 GN=PATL5 PE=1 SV=2 && PF03765:CRAL/TRIO, N-terminal domain|PF00650:CRAL/TRIO domain	CRAL_TRIO_N
gene-KFK09_015174		1.755402874	11.23132544	6.772184284	77.00179796	21.64280861	53.56756066	12.91544008	0	0	0.302544987	0	1.68448079	0	0	0	0	0.293875246	0	KFK09_015174	CM039728.1	38665662	38666165	-	504	protein_coding	hypothetical protein && - && PF04398:Protein of unknown function, DUF538	-
gene-KFK09_001438		81.52496041	72.15295874	74.82742697	50.02753143	51.85162489	31.01674142	63.41648301	14.80674916	8.431553628	6.434899149	2.750935752	11.97277116	13.67747493	5.78796194	2.741829975	7.957973371	3.44173125	2.793342007	KFK09_001438	CM039719.1	8577592	8578215	-	624	protein_coding	hypothetical protein && - && PF01612:3'-5' exonuclease	3_5_exonuc
gene-KFK09_023794		21.47787046	36.8346818	26.77004611	51.51883159	47.68987716	46.09511102	13.56986249	3.1650645	38.39029211	5.600048389	2.25153285	3.250057054	3.424157765	1.022733965	0.902923913	2.923060247	6.672696768	0.657256943	KFK09_023794	CM039734.1	8911968	8915916	-	2142	protein_coding	hypothetical protein && sp|Q39117|TGT2_ARATH Trihelix transcription factor GT-2 OS=Arabidopsis thaliana OX=3702 GN=GT-2 PE=1 SV=1 && PF13837:Myb/SANT-like DNA-binding domain	-
gene-KFK09_020215		160.2185023	4.332635301	41.77325852	2.417266168	12.46709588	3.837675988	8.978015389	0.29848845	0	9.103443195	0	0	0	0	0	0	0	0	KFK09_020215	CM039731.1	41207511	41213416	-	201	protein_coding	hypothetical protein && - && -	-
gene-KFK09_018517		5.301711153	2.93548212	2.237103572	1.364804775	1.242177597	1.96979794	2.112103339	0.393233379	0.912277962	0.285548078	0.306150153	0.238477056	0	0.166314618	0	0.134771085	0.208024051	0	KFK09_018517	CM039730.1	39677049	39678116	+	1068	protein_coding	hypothetical protein && sp|Q9LY41|ATL4_ARATH E3 ubiquitin-protein ligase ATL4 OS=Arabidopsis thaliana OX=3702 GN=ATL4 PE=1 SV=1 && PF13639:Ring finger domain	-
gene-KFK09_026077		1191.868975	218.2586883	1116.480646	611.5387343	635.0737374	460.358241	502.9028482	31.46773622	241.7531342	232.8497823	58.81347368	254.5303873	167.3667673	29.85994444	89.03578385	17.35245683	70.71299009	147.3467784	KFK09_026077	CM039735.1	12230150	12231190	+	1041	protein_coding	hypothetical protein && sp|Q9C942|CSE_ARATH Caffeoylshikimate esterase OS=Arabidopsis thaliana OX=3702 GN=CSE PE=1 SV=1 && PF12146:Serine aminopeptidase, S33	-
gene-KFK09_022458		1.704935042	0.907145516	1.813252342	1.803035058	1.343535838	0.474803379	0	0.03124801	0.60894554	0.635344473	0.340592046	0.265305724	0	0	0	0.18741604	0.038571126	0	KFK09_022458	CM039733.1	17872566	17894110	-	1920	protein_coding	hypothetical protein && sp|Q9LSB1|GUX1_ARATH UDP-glucuronate:xylan alpha-glucuronosyltransferase 1 OS=Arabidopsis thaliana OX=3702 GN=GUX1 PE=2 SV=1 && PF01501:Glycosyl transferase family 8	Glyco_transf_8
gene-KFK09_018894		7.786341462	10.34684787	4.205459389	26.99280555	11.0270023	11.49460528	5.10489701	1.650059912	1.393406736	10.00894703	1.528729973	3.082099505	0.733527946	0.977029771	0.98200712	0.950069428	3.9920479	1.917541708	KFK09_018894	CM039730.1	47443651	47444722	+	909	protein_coding	hypothetical protein && sp|Q9FHE4|BRG1_ARATH BOI-related E3 ubiquitin-protein ligase 1 OS=Arabidopsis thaliana OX=3702 GN=BRG1 PE=1 SV=1 && -	-
gene-KFK09_024788		20.26236461	12.04590508	36.9180789	18.45426502	16.29477868	22.02332364	17.97566201	1.292434682	11.81989529	4.149188395	4.170514843	3.465217626	2.494743514	0.939809589	0.843390468	0.652768791	5.877504925	4.484549072	KFK09_024788	CM039734.1	61819828	61820709	-	882	protein_coding	hypothetical protein && sp|Q6ER21|ZHD9_ORYSJ Zinc-finger homeodomain protein 9 OS=Oryza sativa subsp. japonica OX=39947 GN=ZHD9 PE=3 SV=2 && PF04770:ZF-HD protein dimerisation region	ZF-HD_dimer
gene-KFK09_020412		139.6810808	284.9983991	53.97588367	119.3490036	105.3165457	475.9245601	163.2882763	4.728380985	47.45684104	43.14432235	9.504894294	21.38898864	33.94187335	1.453426457	5.958651728	13.48233215	22.19783255	6.669374714	KFK09_020412	CM039732.1	2692164	2692937	+	774	protein_coding	hypothetical protein && sp|Q9FQA3|GST23_MAIZE Glutathione transferase GST 23 OS=Zea mays OX=4577 PE=2 SV=1 && PF02798:Glutathione S-transferase, N-terminal domain|PF13410:Glutathione S-transferase, C-terminal domain	GST_N
gene-KFK09_008422		0	0	0	0.120503596	0	0	0.255751289	0.714240219	0.386632089	0.403393316	0.324373377	1.179136553	0.793782027	3.171857363	2.361493312	0.428379519	0.734688116	1.99524429	KFK09_008422	CM039724.1	5237338	5237841	+	504	protein_coding	hypothetical protein && sp|Q9LIC3|PP227_ARATH Putative pentatricopeptide repeat-containing protein At3g13770, mitochondrial OS=Arabidopsis thaliana OX=3702 GN=PCMP-H85 PE=3 SV=1 && PF01535:PPR repeat	PPR
gene-KFK09_016327		4.729651518	13.55583488	10.94793867	14.80147946	9.50252841	5.95399302	4.104084359	5.282682374	1.608535388	3.836042101	5.462325258	7.074819319	1.100810925	2.048075614	2.514656203	1.357882249	2.095940436	1.844659816	KFK09_016327	CM039729.1	5298313	5314425	-	1272	protein_coding	hypothetical protein && sp|Q8H930|ARAE1_ORYSJ Probable UDP-arabinose 4-epimerase 1 OS=Oryza sativa subsp. japonica OX=39947 GN=UEL-1 PE=2 SV=2 && PF16363:GDP-mannose 4,6 dehydratase	-
gene-KFK09_018437		235.3697167	191.8082172	421.7747039	195.5705157	241.8741134	294.5241881	193.3885084	36.26184116	207.975966	122.8812153	64.05700962	61.56427679	31.95496855	35.7482289	54.92476991	35.16915024	89.42679192	47.22329128	KFK09_018437	CM039730.1	38264231	38268559	+	1590	protein_coding	hypothetical protein && sp|P11043|AROA_PETHY 3-phosphoshikimate 1-carboxyvinyltransferase, chloroplastic OS=Petunia hybrida OX=4102 GN=EPSPS PE=1 SV=1 && PF00275:EPSP synthase (3-phosphoshikimate 1-carboxyvinyltransferase)	EPSP_synthase
gene-KFK09_004919		30.18960166	23.80074681	17.3624683	28.78379738	23.63604281	21.71321028	12.82877554	1.326929696	0.769599418	11.56266719	13.68824903	9.120146231	2.949408101	1.21596217	0.23503014	0.227386285	2.105873803	0.423634807	KFK09_004919	CM039722.1	28392255	28392887	-	633	protein_coding	hypothetical protein && sp|Q9LYD3|DREB3_ARATH Dehydration-responsive element-binding protein 3 OS=Arabidopsis thaliana OX=3702 GN=DREB3 PE=2 SV=1 && PF00847:AP2 domain	AP2
gene-KFK09_001460		57.00333853	92.03083337	123.5332485	78.63769012	117.0263591	88.83713374	43.28855793	0	4.213709649	0.119629439	0.36073297	0.324704858	0.725823637	0	0	0.042346431	0.15251425	0.019723509	KFK09_001460	CM039719.1	9084836	9089400	-	3399	protein_coding	hypothetical protein && - && PF01190:Pollen proteins Ole e I like|PF04554:Extensin-like region	-
gene-KFK09_021897		22.69227342	12.38917739	23.46340334	20.11846955	15.45992997	15.87456683	20.34537355	2.305149118	8.802203442	3.747410806	2.376717078	2.203993557	0.761635092	2.582280553	0.46347065	1.120993134	2.383959942	3.202336008	KFK09_021897	CM039733.1	4335502	4355262	+	963	protein_coding	hypothetical protein && sp|Q9SAJ6|G3PP1_ARATH Glyceraldehyde-3-phosphate dehydrogenase GAPCP1, chloroplastic OS=Arabidopsis thaliana OX=3702 GN=GAPCP1 PE=1 SV=1 && PF00044:Glyceraldehyde 3-phosphate dehydrogenase, NAD binding domain|PF02800:Glyceraldehyde 3-phosphate dehydrogenase, C-terminal domain	-
gene-KFK09_004703		0.458405725	21.80909427	6.307605424	22.60472641	10.31071767	5.813455476	9.962374034	0.155430514	0.420687765	0.702280592	0.211767075	1.319655417	0.287900217	0.409036298	0.835087661	0.062148324	0.063952126	0.81050338	KFK09_004703	CM039722.1	2670964	2672653	-	1158	protein_coding	hypothetical protein && sp|Q9SUC9|UGPI7_ARATH Uncharacterized GPI-anchored protein At4g28100 OS=Arabidopsis thaliana OX=3702 GN=At4g28100 PE=2 SV=1 && -	-
gene-KFK09_002728		2.045802856	5.239151999	4.2004264	11.06847846	8.420258538	4.053854198	1.553452272	0.611366113	0.190929427	6.265046812	0.544626904	0.24955271	0.182929191	1.427118265	0.145771192	0.296163618	0.159635936	0.065687055	KFK09_002728	CM039720.1	28220165	28302610	-	5103	protein_coding	hypothetical protein && sp|F4IIU4|AIR9_ARATH 187-kDa microtubule-associated protein AIR9 OS=Arabidopsis thaliana OX=3702 GN=AIR9 PE=1 SV=1 && -	-
gene-KFK09_024689		313.3868767	64.66039799	76.56462974	72.98483903	88.88589277	140.4502566	132.217928	16.56546843	15.75069436	14.39750565	16.13792353	57.93457193	4.006384824	15.41610407	37.88524463	9.16327692	7.098411528	4.315893229	KFK09_024689	CM039734.1	59526021	59526719	+	699	protein_coding	hypothetical protein && sp|Q9LVJ1|SBT14_ARATH Subtilisin-like protease SBT1.4 OS=Arabidopsis thaliana OX=3702 GN=SBT1.4 PE=2 SV=1 && PF17766:Fibronectin type-III domain|PF00082:Subtilase family	Peptidase_S8
gene-KFK09_019863		8.12064634	0.601007381	4.711084719	2.305286188	1.576796867	0.145185935	1.734660915	0	0.268961453	0.385854476	0	0	0.046016349	0	0	0	0	0.046266534	KFK09_019863	CM039731.1	33130321	33133223	+	1449	protein_coding	hypothetical protein && sp|O49432|QRT3_ARATH Polygalacturonase QRT3 OS=Arabidopsis thaliana OX=3702 GN=QRT3 PE=2 SV=1 && PF12708:Pectate lyase superfamily protein	-
gene-KFK09_006454		419.5004636	235.1546206	179.0376534	276.2054521	93.50890407	957.8287548	374.8719122	8.681617546	15.60914665	81.42916243	31.68298098	11.18808636	17.40167111	64.56273316	13.45502003	9.670086505	9.185310023	25.81134629	KFK09_006454	CM039723.1	10242677	10244764	+	387	protein_coding	hypothetical protein && sp|Q9ZP41|EGC_CITJA EG45-like domain containing protein OS=Citrus jambhiri OX=64884 GN=CjBAp12 PE=1 SV=1 && PF03330:Lytic transglycolase	-
gene-KFK09_019017		140.6955404	97.97171574	62.57498278	56.9379492	24.56751247	24.1054023	42.51865175	26.87328824	6.427758476	46.06247429	4.825053978	4.421762074	8.566231044	8.017750557	1.033153324	1.999104422	5.657098491	16.29449504	KFK09_019017	CM039730.1	50184226	50184758	-	288	protein_coding	hypothetical protein && - && -	-
gene-KFK09_023250		780.7825467	200.0700542	252.5307683	433.3734626	227.4903484	363.4573314	431.9789708	48.33025482	77.69030678	141.7690216	21.23691578	37.03875996	46.63080301	28.63655101	33.54709616	62.9129921	18.51414051	75.80363406	KFK09_023250	CM039733.1	69857626	69858237	-	612	protein_coding	hypothetical protein && sp|Q9SRN0|NHL1_ARATH NDR1/HIN1-like protein 1 OS=Arabidopsis thaliana OX=3702 GN=NHL1 PE=2 SV=1 && PF03168:Late embryogenesis abundant protein	-
gene-KFK09_016393		15.91388628	17.74582021	0.171732371	20.32099889	12.42281763	31.75462944	21.80738158	101.9557698	46.2032641	8.311424552	56.03703089	108.2847817	201.5427544	97.48839922	161.9672516	93.24124775	96.22695422	86.43548851	KFK09_016393	CM039729.1	6472148	6473484	-	795	protein_coding	hypothetical protein && sp|A2XE76|HOX19_ORYSI Homeobox-leucine zipper protein HOX19 OS=Oryza sativa subsp. indica OX=39946 GN=HOX19 PE=2 SV=1 && PF00046:Homeodomain	Homeobox
gene-KFK09_021327		0.970091062	0.811656514	1.235032555	1.798040501	2.66686813	1.691607179	1.236692087	0.822316042	0.58757903	0.473721756	0.358517943	0.837807551	0.29244601	0.129842114	0.40782368	0.197280042	0	0.294036001	KFK09_021327	CM039732.1	38196654	38200961	+	1824	protein_coding	hypothetical protein && sp|Q9LVM0|Y5830_ARATH Probable inactive receptor kinase At5g58300 OS=Arabidopsis thaliana OX=3702 GN=At5g58300 PE=1 SV=1 && PF07714:Protein tyrosine kinase	Pkinase_Tyr
gene-KFK09_021470		0.88876288	3.817467158	0.561070829	6.21204292	4.711577735	2.625677693	1.942308417	0.273955152	1.779566874	0.696267916	0.671852802	1.162983998	0.365357207	0.108142473	0	0	0.202894691	0.795911147	KFK09_021470	CM039732.1	41363949	41366661	+	1095	protein_coding	hypothetical protein && - && -	-
gene-KFK09_016712		244.7324174	68.43908949	514.4264052	10.12230208	17.57259573	13.22956422	44.01053426	10.06880309	19.05774004	81.53587403	0.189217803	2.260011727	4.93908817	0.27411113	0.860961103	2.998656633	8.142793282	6.440205182	KFK09_016712	CM039729.1	13649596	13650619	+	864	protein_coding	hypothetical protein && sp|Q38857|XTH22_ARATH Xyloglucan endotransglucosylase/hydrolase protein 22 OS=Arabidopsis thaliana OX=3702 GN=XTH22 PE=1 SV=1 && PF00722:Glycosyl hydrolases family 16|PF06955:Xyloglucan endo-transglycosylase (XET) C-terminus	-
gene-KFK09_002131		0.158552518	1.404612412	0.326229953	5.732343113	4.226668813	6.157913131	2.387012028	0.215040066	0	0.394718191	0.341812806	0.557871057	0	0.141476712	0	0	0.088478569	0	KFK09_002131	CM039719.1	61162404	61173257	+	1674	protein_coding	hypothetical protein && sp|O04886|PME1_CITSI Pectinesterase 1 OS=Citrus sinensis OX=2711 GN=PECS-1.1 PE=2 SV=1 && PF01095:Pectinesterase|PF04043:Plant invertase/pectin methylesterase inhibitor	-
gene-KFK09_018299		281.9576449	51.33610713	367.0702311	38.83246427	37.6603784	40.12463988	96.48102508	12.21479081	63.20392828	50.42174899	16.42455852	10.16740501	14.19618157	7.721070396	24.49872552	24.51596321	17.09755624	15.87911783	KFK09_018299	CM039730.1	35114816	35120597	-	1503	protein_coding	hypothetical protein && sp|Q9SX98|LHTL8_ARATH Lysine histidine transporter-like 8 OS=Arabidopsis thaliana OX=3702 GN=AATL1 PE=1 SV=1 && PF01490:Transmembrane amino acid transporter protein	Aa_trans
gene-KFK09_013735		286.5911768	173.5795175	594.1932081	196.5116307	191.4807419	204.9968838	271.2690812	22.00230908	169.9172712	91.62791039	32.55529162	48.72305995	39.99836709	30.24478132	19.91934943	19.53855676	56.19505358	59.28725892	KFK09_013735	CM039727.1	12284021	12287025	-	1617	protein_coding	hypothetical protein && sp|P27608|AROF_TOBAC Phospho-2-dehydro-3-deoxyheptonate aldolase 1, chloroplastic OS=Nicotiana tabacum OX=4097 GN=DHAPS-1 PE=2 SV=1 && PF01474:Class-II DAHP synthetase family	-
gene-KFK09_015520		3.520720733	7.080160126	2.658104065	8.887874997	1.734548378	1.230259766	1.434045737	1.411976813	1.417485553	2.261902445	0.839456646	3.269492882	1.141252722	0.30402056	0.541112396	0.307949333	0.53870841	0.860593173	KFK09_015520	CM039728.1	46804563	46823719	+	2337	protein_coding	hypothetical protein && sp|Q6R2J8|SRF8_ARATH Protein STRUBBELIG-RECEPTOR FAMILY 8 OS=Arabidopsis thaliana OX=3702 GN=SRF8 PE=1 SV=1 && PF08263:Leucine rich repeat N-terminal domain|PF07714:Protein tyrosine kinase	Pkinase_Tyr
gene-KFK09_000127		4.315722188	20.46809927	26.68991404	4.129719695	5.556288852	31.71942475	11.38461834	3.104015142	0.504079087	9.241374152	1.147893368	3.451131375	0.739220513	0.875210704	0.219917337	4.414873623	0.437880633	0.89188747	KFK09_000127	CM039718.1	2679322	2715329	+	1353	protein_coding	hypothetical protein && sp|Q56WD9|THIK2_ARATH 3-ketoacyl-CoA thiolase 2, peroxisomal OS=Arabidopsis thaliana OX=3702 GN=PED1 PE=1 SV=2 && PF02803:Thiolase, C-terminal domain|PF00108:Thiolase, N-terminal domain	Thiolase_N
gene-KFK09_008546		7.803004839	18.97593111	8.23413286	22.92287864	14.24342163	22.37445194	21.06514895	9.804822928	178.9399501	14.89886909	15.26700531	34.57577068	4.756514872	4.607626779	15.43699908	5.040543445	7.876313993	3.651995775	KFK09_008546	CM039724.1	9176006	9186618	+	771	protein_coding	hypothetical protein && sp|Q4I8Q4|APTH1_GIBZE Acyl-protein thioesterase 1 OS=Gibberella zeae (strain ATCC MYA-4620 / CBS 123657 / FGSC 9075 / NRRL 31084 / PH-1) OX=229533 GN=FGRAMPH1_01T20223 PE=3 SV=1 && PF02230:Phospholipase/Carboxylesterase	Abhydrolase_2
gene-KFK09_020950		1.260289243	2.977298104	1.361382687	46.71831729	13.22866056	10.98821757	6.426570844	0	0	0.144807857	1.16441725	4.837483295	0.18996493	0	0	0	0	0	KFK09_020950	CM039732.1	30008016	30008366	-	351	protein_coding	hypothetical protein && - && PF05498:Rapid ALkalinization Factor (RALF)	-
gene-KFK09_007795		0.857289776	0.084385629	3.836521143	0.17655178	1.214092186	0.611553547	0.124901792	2.209161608	3.021125159	2.856587553	18.05929916	3.290613637	3.036677755	7.401000514	4.252747403	6.764411474	34.30139212	37.80755925	KFK09_007795	CM039723.1	81160018	81171526	-	1032	protein_coding	hypothetical protein && - && -	-
gene-KFK09_013859		0.936214866	3.378997055	6.922677268	11.0327737	6.499341924	11.2545986	3.807852521	0.317440097	1.202855387	1.344644387	1.225410534	5.764667593	0.529188018	1.200867808	0.655970364	1.396199914	0.653056103	1.064130288	KFK09_013859	CM039727.1	15427638	15435980	-	1134	protein_coding	hypothetical protein && sp|O81221|ACT_GOSHI Actin OS=Gossypium hirsutum OX=3635 PE=3 SV=1 && PF00022:Actin	Actin
gene-KFK09_025859		2.957526906	4.158833312	2.607970108	26.1033578	21.68135771	12.32374826	12.80368629	2.86514701	0.37223032	0.825280309	0.858799427	1.378474824	0.382107108	1.244103238	0.639430137	0.274948459	0.495125057	0.128061525	KFK09_025859	CM039735.1	7097525	7099772	+	1047	protein_coding	hypothetical protein && sp|Q9C5D3|HIP7_ARATH Heavy metal-associated isoprenylated plant protein 7 OS=Arabidopsis thaliana OX=3702 GN=HIPP07 PE=1 SV=1 && PF00403:Heavy-metal-associated domain	HMA
gene-KFK09_006260		24.9791209	10.61495649	12.48103456	6.043165421	15.21719056	27.29983146	13.70750564	3.880349846	9.331105784	1.074712044	0.203338535	0.739160227	1.990378815	0	0.555127159	1.253169936	1.565872581	1.584283526	KFK09_006260	CM039723.1	5638735	5641884	-	804	protein_coding	hypothetical protein && sp|Q0D9V6|STAR1_ORYSJ Protein STAR1 OS=Oryza sativa subsp. japonica OX=39947 GN=STAR1 PE=1 SV=1 && PF00005:ABC transporter	ABC_tran
gene-KFK09_012412		462.1955116	133.53182	411.9463929	188.0366469	706.7254422	400.9947279	276.2053741	29.05697267	358.9674257	72.25486163	46.10681338	26.52363635	32.90304325	15.28572655	46.62560177	10.95979601	125.2669167	69.58160167	KFK09_012412	CM039726.1	68068425	68073957	+	1530	protein_coding	hypothetical protein && sp|A0A2H5AIX6|C3H_NARPS p-coumarate 3-hydroxylase OS=Narcissus pseudonarcissus OX=39639 GN=C3H PE=2 SV=1 && PF00067:Cytochrome P450	p450
gene-KFK09_015620		2.268520638	4.838109419	3.865354414	13.26929984	6.023765078	4.120581589	0.378708639	3.269022541	0	2.470784061	0	0	0	0	0	0	0	0	KFK09_015620	CM039728.1	49260515	49263312	-	1872	protein_coding	hypothetical protein && sp|Q69L19|CSLC2_ORYSJ Probable xyloglucan glycosyltransferase 2 OS=Oryza sativa subsp. japonica OX=39947 GN=CSLC2 PE=2 SV=2 && PF13641:Glycosyltransferase like family 2	-
gene-KFK09_009440		16.92403833	24.61530617	12.27868068	35.93742366	142.8282577	109.5168287	8.23442479	9.292769958	64.74555861	4.244699691	12.07752521	11.33183052	11.85063875	0.633918674	2.654783701	1.335590106	11.20627492	5.9814604	KFK09_009440	CM039725.1	4900534	4904667	-	1401	protein_coding	hypothetical protein && sp|Q9LTW4|NANA_ARATH Aspartic proteinase NANA, chloroplast OS=Arabidopsis thaliana OX=3702 GN=NANA PE=1 SV=1 && PF14541:Xylanase inhibitor C-terminal|PF14543:Xylanase inhibitor N-terminal	-
gene-KFK09_026174		1.092250677	3.762973993	0.180591581	4.873701001	2.014795997	14.03732903	3.353183563	0.158720049	0.171836484	0.089642959	1.297493507	1.048121381	0.529188018	0.156634932	0	0.190390897	0.326528051	0.177355048	KFK09_026174	CM039735.1	14871920	14873053	-	1134	protein_coding	hypothetical protein && sp|Q9LJ64|PLRX1_ARATH Pollen-specific leucine-rich repeat extensin-like protein 1 OS=Arabidopsis thaliana OX=3702 GN=PEX1 PE=1 SV=1 && PF08263:Leucine rich repeat N-terminal domain|PF13855:Leucine rich repeat	LRRNT_2
gene-KFK09_019292		1.045771925	2.539149624	0.645518842	9.093321017	8.537646179	4.420791595	4.672449076	1.040122872	0.767780034	0.96127769	0.579731141	0.401408188	1.050869823	0.51322935	0.234474513	0.567121822	0.35014923	0.15848749	KFK09_019292	CM039730.1	55111819	55113872	+	1269	protein_coding	hypothetical protein && sp|F4JHN2|IQD17_ARATH Protein IQ-DOMAIN 17 OS=Arabidopsis thaliana OX=3702 GN=IQD17 PE=1 SV=1 && PF13178:Protein of unknown function (DUF4005)|PF00612:IQ calmodulin-binding motif	IQ
gene-KFK09_029090		3.526070121	14.19879938	5.11152692	6.454801326	11.83869261	10.33239905	4.047542134	3.912794243	3.647789707	5.21780485	6.120784586	5.229214279	1.12740056	2.073710289	0.898394195	0.782258252	3.219850524	1.052563655	KFK09_029090	CM039736.1	78916529	78923258	-	828	protein_coding	hypothetical protein && sp|F4JJE0|CCT2_ARATH Choline-phosphate cytidylyltransferase 2 OS=Arabidopsis thaliana OX=3702 GN=CCT2 PE=1 SV=1 && PF01467:Cytidylyltransferase-like	CTP_transf_2
gene-KFK09_000468		7.836707657	24.96870456	55.37468279	100.6567382	75.2487445	72.41326191	21.33287673	4.615090646	56.09680124	2.25110396	18.29193643	15.04017534	4.818201396	7.590769758	3.814719965	4.026168346	16.05421975	4.844397326	KFK09_000468	CM039718.1	31169287	31169715	-	429	protein_coding	hypothetical protein && - && -	-
gene-KFK09_012870		15.09507705	16.17802596	16.50378633	23.40532299	20.00358723	12.79616038	9.765049205	3.517562501	5.391454582	21.32882368	1.346213619	4.194556908	4.831716688	1.872189853	1.764119509	3.6979481	3.90284912	4.151369939	KFK09_012870	CM039726.1	77330974	77334184	-	1518	protein_coding	hypothetical protein && sp|Q4V398|RRT1_ARATH Rhamnogalacturonan I rhamnosyltransferase 1 OS=Arabidopsis thaliana OX=3702 GN=RRT1 PE=1 SV=1 && PF10250:GDP-fucose protein O-fucosyltransferase	-
gene-KFK09_014983		2.122164467	1.440628115	1.863274922	9.946480455	3.657694165	2.436097503	4.05140503	0	0.483529957	0.084081982	0.202833973	0.140443063	0	0	0	0.297633413	0.183763181	0.166352874	KFK09_014983	CM039728.1	32625983	32628872	+	1209	protein_coding	hypothetical protein && sp|Q6NLB1|FB118_ARATH F-box protein At2g26850 OS=Arabidopsis thaliana OX=3702 GN=At2g26850 PE=2 SV=1 && PF00646:F-box domain	F-box
gene-KFK09_010319		0.550200901	0.108315883	48.48075328	0.528776974	3.483453261	8.373111245	6.813672393	0	0.121183192	0.885056977	0	0.105594318	0	0.073641796	0.092521193	0	0	0.083383343	KFK09_010319	CM039725.1	36741299	36742102	-	804	protein_coding	hypothetical protein && - && -	-
gene-KFK09_022622		16.67920502	4.75879615	14.92100931	1.659393784	15.50572509	56.13816491	9.156734664	0.655695939	0.532411401	11.24872182	0	0	0.728717927	0	0	0	0	0	KFK09_022622	CM039733.1	28027301	28028235	-	366	protein_coding	hypothetical protein && - && -	-
gene-KFK09_011140		10.17517736	36.83753488	13.63941677	53.68963735	36.20475522	18.52224426	37.62684749	6.08148397	0.949622674	2.972371803	3.903862042	7.198938956	3.769304129	3.981824838	6.525178887	2.946048622	1.227058046	2.548312006	KFK09_011140	CM039726.1	16848505	16853889	+	1026	protein_coding	hypothetical protein && sp|Q0J0K1|SPL18_ORYSJ Squamosa promoter-binding-like protein 18 OS=Oryza sativa subsp. japonica OX=39947 GN=SPL18 PE=2 SV=1 && PF03110:SBP domain	SBP
gene-KFK09_020142		29.64571103	7.422388531	63.60112882	19.00369147	3.442033271	5.280852342	10.00789281	1.155793279	3.298899363	16.31941437	1.049810858	8.97052397	1.907301123	0.51845888	2.171250418	4.369321048	0.82140962	3.287435777	KFK09_020142	CM039731.1	39738964	39768076	+	1713	protein_coding	hypothetical protein && sp|Q9LZR3|CSLA9_ARATH Glucomannan 4-beta-mannosyltransferase 9 OS=Arabidopsis thaliana OX=3702 GN=CSLA9 PE=1 SV=1 && PF13632:Glycosyl transferase family group 2	-
gene-KFK09_023580		5.743367857	35.84477752	31.64892399	9.926566956	11.53722961	15.40033738	4.510265821	0.331470599	23.37094853	1.755095229	1.317206806	0.547223594	1.719130136	0.70875143	0.513722647	1.888656664	1.56841706	0.524716178	KFK09_023580	CM039734.1	2441802	2451856	-	2172	protein_coding	hypothetical protein && sp|Q9LTA6|WAV3_ARATH E3 ubiquitin-protein ligase WAV3 OS=Arabidopsis thaliana OX=3702 GN=WAV3 PE=1 SV=1 && PF17123:RING-like zinc finger|PF14624:VWA / Hh protein intein-like|PF00092:von Willebrand factor type A domain	VWA
gene-KFK09_027199		0	0.595459621	0	2.18018814	11.5908264	7.671773722	2.203395718	0.20511514	0.333098415	0.086884714	0	0	0	0	0	0	0	0	KFK09_027199	CM039735.1	85729206	85730425	+	585	protein_coding	hypothetical protein && - && -	-
gene-KFK09_024314		0.043146698	0.169882408	0.099873618	0.044428539	0.179718453	0.017099441	0.125724116	0.131666814	0.498916609	0.285060676	0.298983507	0.144912173	0.373954371	0.27431165	0.2902201	1.123125235	0.668152352	0.392334795	KFK09_024314	CM039734.1	50779214	50829515	+	4101	protein_coding	hypothetical protein && - && -	-
gene-KFK09_021522		7.675679417	7.356577336	2.961207155	12.06356549	7.572178502	24.01534475	10.15297582	4.109327287	1.112229296	0	0.186625778	1.744475996	0.608928678	0.540712366	0.849167115	0	0	0	KFK09_021522	CM039732.1	42415935	42416372	+	438	protein_coding	hypothetical protein && sp|A2XF66|H2B1_ORYSI Histone H2B.1 OS=Oryza sativa subsp. indica OX=39946 GN=OsI_010709 PE=3 SV=1 && PF00125:Core histone H2A/H2B/H3/H4	Histone
gene-KFK09_020170		211.3402875	55.94504073	234.3575617	4.335123136	11.18562418	11.32299373	62.70745111	23.32491759	13.90910949	40.43661566	4.928317332	3.000547071	8.178760347	8.247268764	19.84685387	5.336486648	4.978161136	7.15467225	KFK09_020170	CM039731.1	40402734	40432849	+	1443	protein_coding	hypothetical protein && sp|A0A1S3ZP85|OBL1_TOBAC Triacylglycerol lipase OBL1 OS=Nicotiana tabacum OX=4097 GN=OBL1 PE=1 SV=1 && PF01764:Lipase (class 3)	Lipase_3
gene-KFK09_018054		23.12527459	14.71261143	12.03006375	8.6841608	10.33715006	5.045409588	8.129536866	1.639239847	6.122731111	12.01252391	0.670017139	1.817030098	2.459423002	0.997584769	0.880720866	0.655444073	1.652446057	1.251661446	KFK09_018054	CM039730.1	29839991	29842746	+	2196	protein_coding	hypothetical protein && sp|Q9XSC3|WDR44_BOVIN WD repeat-containing protein 44 OS=Bos taurus OX=9913 GN=WDR44 PE=1 SV=1 && PF00400:WD domain, G-beta repeat	WD40
gene-KFK09_012686		12.61664911	1.277669741	15.30322882	8.197639008	3.373707699	7.037172501	6.845849636	0.176045124	1.658161564	3.758375756	0	0.298936028	0.0782602	0.27797185	0.087308732	0.126703801	0.260762542	0.511456987	KFK09_012686	CM039726.1	73837116	73840298	+	1704	protein_coding	hypothetical protein && sp|Q941X2|LAC3_ORYSJ Laccase-3 OS=Oryza sativa subsp. japonica OX=39947 GN=LAC3 PE=2 SV=1 && PF07732:Multicopper oxidase|PF07731:Multicopper oxidase|PF00394:Multicopper oxidase	-
gene-KFK09_004235		4.5122487	0.475879615	4.973669769	9.071352683	9.531657845	2.937833431	3.287032956	1.420674534	0	0	2.828961252	1.082486016	0.242905976	0	0.541982072	0	0.269787111	0.122113312	KFK09_004235	CM039721.1	65491263	65491890	-	549	protein_coding	hypothetical protein && sp|Q6DR24|Y3795_ARATH Uncharacterized protein At3g17950 OS=Arabidopsis thaliana OX=3702 GN=Y-3 PE=1 SV=1 && -	-
gene-KFK09_018654		15.59694128	15.17607575	21.02547087	43.25822712	48.0149256	48.59713047	27.16405177	3.221679286	26.45550633	3.244312202	4.63784913	16.85914391	4.661358288	1.259744768	4.898842508	3.718698803	4.802046577	4.347085433	KFK09_018654	CM039730.1	42473910	42497348	-	987	protein_coding	hypothetical protein && sp|O23016|KCAB_ARATH Probable voltage-gated potassium channel subunit beta OS=Arabidopsis thaliana OX=3702 GN=KAB1 PE=1 SV=1 && PF00248:Aldo/keto reductase family	Aldo_ket_red
gene-KFK09_003029		33.29602871	26.21943169	8.80820872	13.49640277	8.717504426	11.0591093	3.46501746	6.236161912	8.381185924	1.63959864	2.636841643	20.08335807	2.389881372	0.424430137	2.932822339	0	2.388921357	0.961149938	KFK09_003029	CM039720.1	34537793	34555179	+	279	protein_coding	hypothetical protein && sp|A2XKU9|COSA_ORYSI Costars family protein OS=Oryza sativa subsp. indica OX=39946 GN=OsI_012692 PE=3 SV=1 && -	-
gene-KFK09_005142		2.189908536	2.443005746	2.140278439	7.616781763	13.74321242	24.06924058	3.722320737	0.099003595	3.697887106	6.458287052	1.079103511	1.961336049	0.110029192	0	0	2.137656213	0.61102774	0	KFK09_005142	CM039722.1	41003272	41003877	-	606	protein_coding	hypothetical protein && - && PF05553:Cotton fibre expressed protein	-
gene-KFK09_020046		26.21401626	28.36460228	18.81339352	52.59627551	44.47843762	47.20820319	44.08951628	17.90735608	11.14410138	15.55832653	14.9593369	19.79099783	10.96768108	3.86980419	10.04792252	8.623587702	12.18141707	5.842283936	KFK09_020046	CM039731.1	37700038	37719142	-	918	protein_coding	hypothetical protein && - && PF13266:Protein of unknown function (DUF4057)	-
gene-KFK09_007014		2.555596151	11.30001347	1.721457573	9.969144827	6.082740365	4.244142358	4.137049732	2.72334785	1.161491722	4.451198325	1.536646368	3.230866594	1.620319847	0.705826734	2.114624685	1.880863032	0.679106484	0.430336045	KFK09_007014	CM039723.1	31531964	31538177	+	2181	protein_coding	hypothetical protein && - && -	-
gene-KFK09_028696		83.38237101	35.8607148	23.8732247	2.710574615	15.85581087	10.51383085	11.41571024	6.150235861	16.61223816	13.55755988	10.77353918	15.36331057	0.674216534	2.126368348	0.129684518	10.2129979	2.298129018	1.893395	KFK09_028696	CM039736.1	69755242	69766260	+	2868	protein_coding	hypothetical protein && sp|Q8GSM2|LOX23_HORVU Lipoxygenase 2.3, chloroplastic OS=Hordeum vulgare OX=4513 GN=LOX2.3 PE=1 SV=1 && PF00305:Lipoxygenase|PF01477:PLAT/LH2 domain	Lipoxygenase
gene-KFK09_021150		8.699159683	0.303647035	7.806996711	1.101170938	4.060321099	5.330267732	14.96626579	7.154356001	22.96497545	2.729234277	11.68558483	8.762119324	5.254239193	37.57272227	10.84162567	42.60852688	18.07517205	36.4186347	KFK09_021150	CM039732.1	34440120	34446611	+	1434	protein_coding	hypothetical protein && sp|Q9LUH3|DTX18_ARATH Protein DETOXIFICATION 18 OS=Arabidopsis thaliana OX=3702 GN=DTX18 PE=2 SV=1 && PF01554:MatE	MatE
gene-KFK09_008342		13.81060519	30.45337585	6.281927998	11.84040243	36.67542762	37.61978382	22.27389751	7.934054948	5.047564938	4.192320721	6.686469605	18.05598059	5.226949137	5.488949256	4.817156602	3.483102183	3.230824793	3.473112352	KFK09_008342	CM039724.1	3509852	3511318	-	1467	protein_coding	hypothetical protein && sp|Q9AT54|SCGT_TOBAC Scopoletin glucosyltransferase OS=Nicotiana tabacum OX=4097 GN=TOGT1 PE=1 SV=1 && PF00201:UDP-glucoronosyl and UDP-glucosyl transferase	UDPGT
gene-KFK09_017287		10.56913155	6.450812559	2.082114698	0.110264729	0.909907869	1.120367282	0.18721663	3.812393326	0.95520869	0.498309391	0.14840612	0.123308398	0.145267299	0.021498912	0.135052722	0.313585007	0.672263635	0.048685699	KFK09_017287	CM039729.1	26478746	26481499	+	2754	protein_coding	hypothetical protein && sp|P60839|DRL2_ARATH Probable disease resistance protein At1g12290 OS=Arabidopsis thaliana OX=3702 GN=At1g12290 PE=3 SV=1 && PF00931:NB-ARC domain|PF13855:Leucine rich repeat	NB-ARC
gene-KFK09_012413		5.805269348	3.771439626	5.016748799	4.144564631	4.642679523	7.546239039	1.86074166	11.65280105	41.93892642	7.937636985	4.612742664	5.013651486	4.025162406	4.273543604	1.659553371	1.605579929	4.762167376	1.231709861	KFK09_012413	CM039726.1	68096204	68102112	-	762	protein_coding	hypothetical protein && sp|B8BLZ4|ORR10_ORYSI Two-component response regulator ORR10 OS=Oryza sativa subsp. indica OX=39946 GN=RR10 PE=2 SV=1 && PF00072:Response regulator receiver domain	Response_reg
gene-KFK09_016335		277.3691202	12.53219532	38.79298092	2.675498347	7.467657977	4.942717652	23.75445009	0.440500576	37.77071895	6.791935041	8.762368043	0.373999259	2.741520306	4.868793289	0.218464139	2.85334728	1.196214659	2.657981821	KFK09_016335	CM039729.1	5444248	5444928	-	681	protein_coding	hypothetical protein && sp|P25096|P21_SOYBN Protein P21 OS=Glycine max OX=3847 PE=1 SV=1 && PF00314:Thaumatin family	Thaumatin
gene-KFK09_019018		81.20345352	39.81218913	32.48931565	25.7334581	12.15399825	12.14015139	29.76620809	9.788108917	3.087611188	23.95218835	0.383765685	1.943084179	4.852132392	4.968746824	1.047704779	1.013630411	1.999179492	5.980112465	KFK09_019018	CM039730.1	50184832	50186535	+	1704	protein_coding	hypothetical protein && - && -	-
