# Supplementary material for: Age-dependent dendrobine biosynthesis in Dendrobium nobile: insights into endophytic fungal interactions
Source: Front Microbiol. 2023 Dec 8;14:1294402. doi: 10.3389/fmicb.2023.1294402 (PMC10749937; doi:10.3389/fmicb.2023.1294402)
Supplement: Supplementary file 4 [file Table_4.XLSX]

## Sheet: Sheet1
The key parameters in Co-occurrence network of age-associated ASVs selected of Fig.7
组别	ND(Network diameter)	MD(modularity)	CC(Clustering coefficient)	GD(graph density)	AD(Average degree)	APL(average.path.length)
CY01Y	8	0.673132	0.676991	0.0429964	4.12766	2.125
CY02Y	6	0.408599	0.934811	0.0818686	7.69565	1.58506
CY03Y	10	0.233687	0.922373	0.0980036	11.3684	2.60025
