# Supplementary material for: Age-dependent dendrobine biosynthesis in Dendrobium nobile: insights into endophytic fungal interactions
Source: Front Microbiol. 2023 Dec 8;14:1294402. doi: 10.3389/fmicb.2023.1294402 (PMC10749937; doi:10.3389/fmicb.2023.1294402)
Supplement: Supplementary file 5 [file Table_5.CSV]

	CY01Y1	CY01Y2	CY01Y3	CY01Y4	CY01Y5	CY01Y6	CY02Y1	CY02Y2	CY02Y3	CY02Y4	CY02Y5	CY02Y6	CY03Y1	CY03Y2	CY03Y3	CY03Y4	CY03Y5	CY03Y6	model
KFK09_007590	19119.53702	1946.389792	13420.85764	544.6823562	3603.338823	3311.251948	14693.22232	4574.645316	3790.775914	2833.582734	7992.272582	3425.645425	1007.058196	20629.61753	7668.456306	35057.25673	24147.90754	3096.295859	bisque4
KFK09_007588	4242.937625	277.7932193	1922.902578	60.73381248	712.4578617	621.3590465	4219.527205	1317.257866	454.6793364	1011.404062	2987.89761	372.5474477	158.9573629	6621.678282	1620.036723	9807.656903	8879.444286	484.8393113	bisque4
KFK09_024391	4447.207858	24.71157426	1264.685619	9.966574355	104.9473738	58.13766024	4291.884349	1081.777247	131.7404231	690.1252853	2202.844553	215.8001298	64.85402697	7012.555523	2102.292173	13672.89007	8505.237912	274.0053636	bisque4
KFK09_007593	1686.318994	55.88016379	2337.602255	15.94262578	184.2563436	111.469224	1072.544179	236.4849365	98.4461956	263.350284	1163.80302	156.5303774	40.28443788	8224.238471	553.4085779	3698.393158	5225.307591	185.0589079	bisque4
KFK09_018142	2841.590739	5.98397744	714.7719724	0.710336988	44.5016783	7.894166834	4008.578396	234.4587498	15.38388732	560.5150128	963.8157358	284.8545673	27.48992494	2540.750492	283.6277756	9107.604097	3576.477214	59.19924814	bisque4
KFK09_024066	1798.094272	668.7254587	892.8138175	479.590541	522.4356734	609.6564826	1164.384467	695.5475321	888.9444985	434.2817187	729.6732769	835.5794768	555.2845473	1379.586773	878.3743051	2725.472894	1086.364425	577.8227465	bisque4
KFK09_007592	1380.066264	61.31052454	1200.301943	14.34574536	101.7857456	57.55070341	1516.966721	389.4234706	56.16297714	293.9819207	742.3497246	169.2101614	31.34617854	2167.761557	521.8635569	5563.521393	2828.279691	197.3447967	bisque4
KFK09_012814	246.5808755	124.1677372	377.1381367	132.8307254	339.8241725	450.7592412	610.5360764	295.4650506	78.57361804	326.1708228	1049.990342	602.13559	120.7368069	1609.821067	433.5244657	2281.300581	1438.289918	533.005698	bisque4
KFK09_005029	588.2833778	35.81457622	141.5509646	34.7050357	252.0562968	120.2139543	258.2158011	255.9577221	75.2878122	302.4349708	2004.450537	258.3687263	47.62692164	2565.295711	607.1721326	2568.71937	1638.220918	94.90107389	bisque4
KFK09_007589	639.4643807	45.56396719	466.6120696	9.481650049	157.9784346	104.1516116	538.4373967	275.9317909	73.1762404	104.6575874	937.7921739	82.03208223	47.54653865	1301.576799	352.7891654	2668.272996	1581.748174	29.98422812	bisque4
KFK09_001023	496.3747553	110.1025086	188.3316188	23.71778973	357.7288022	384.3316298	307.4043527	432.9863302	156.6128869	650.4408599	892.8459916	94.56420011	63.82645469	1838.712041	522.2422384	1922.328925	995.4331294	185.9234624	bisque4
KFK09_024167	545.5792133	173.4370364	302.5777649	179.6388293	203.0707044	180.0461809	316.3999551	192.3928084	207.195647	311.8281396	358.6994707	396.5481006	188.4981118	540.3667211	288.9167497	762.3420229	440.902148	282.7286416	bisque4
KFK09_022256	431.1596046	141.8803716	187.7690463	151.9914661	187.0178081	219.2532715	655.0682659	144.0993484	168.5536078	312.9112572	325.2786047	397.3964402	151.7908143	127.9780244	316.0007562	1006.525831	600.2982821	232.3887319	bisque4
KFK09_022223	358.0624414	100.6418044	290.9790366	169.023346	204.7678988	214.2334896	266.0054677	109.7099929	197.7732558	131.6241946	311.4168024	154.0441791	153.6941729	344.0767031	377.6662735	300.2051338	270.3763162	96.55476521	bisque4
KFK09_013599	271.1934568	110.0295812	249.9089597	94.19654306	142.846155	161.8573717	309.3272288	179.3012937	209.0364254	311.5444009	272.3800029	246.7191287	225.7723396	306.7557876	398.5202553	478.2187526	433.5659664	170.1730828	bisque4
KFK09_024056	595.1677828	181.0933625	224.3872886	187.7488912	139.7987632	156.8033933	732.7192508	160.1321487	229.5356284	88.75227181	244.15965	141.4963864	157.7168617	188.369949	156.0098286	582.6571251	498.3664016	187.9193498	bisque4
KFK09_016245	322.7600751	298.0275402	278.1110346	116.0690638	94.44843684	79.2150594	320.3370141	68.21787692	276.7770246	250.9375355	153.4934818	194.9505768	195.5878915	42.5420474	289.5584382	451.2645048	358.2143335	99.81542104	bisque4
KFK09_022231	572.505567	180.356305	206.7200419	184.1378778	88.97712126	103.8152029	640.9438644	98.2111355	230.7991849	104.9699564	79.84662215	119.1645654	124.6099734	356.4064421	172.0604562	707.0571587	261.4518626	127.1820761	bisque4
KFK09_022317	253.6206073	31.66762529	215.1338251	49.44591198	140.2581621	144.4996016	230.1947599	90.9033006	241.1178299	174.3539257	331.5921587	304.0885976	99.54507702	248.9128415	189.9499347	337.303437	363.1015679	144.7797627	bisque4
KFK09_020189	171.0464561	42.17693035	76.96388257	29.41421898	243.5074031	224.2618818	349.5428084	304.8041142	132.5829662	135.5401542	596.5569851	343.9194521	23.79478359	730.1159566	468.3466338	789.2464257	621.3490766	119.094958	bisque4
KFK09_024777	352.9994118	51.05039594	240.0015406	197.7339355	148.2522304	200.0975087	156.6785309	52.15185047	54.45512988	57.98431167	444.8836788	258.5968441	39.85333213	299.9531932	351.7352678	616.9994527	331.7648858	81.7774953	bisque4
KFK09_012815	44.90207301	80.71839328	157.2265257	64.12968156	176.0935894	184.2849758	271.9345703	86.96220266	27.02932461	90.17792519	328.5504687	257.7972872	122.0273429	702.7289778	131.9770052	1271.585182	749.3249989	201.6973144	bisque4
KFK09_010403	417.5518304	94.30473598	233.143731	30.58113485	235.7311316	186.937646	594.5933294	151.3131131	273.3918459	73.2831191	293.5218644	82.05293094	46.5685456	135.1237342	141.5584046	731.3549002	740.1084813	68.22257515	bisque4
KFK09_008771	327.712492	63.54922102	243.7616425	60.33064824	97.53616972	78.13812029	305.5001895	115.4976218	122.1009435	108.0416983	97.86570867	116.2564904	77.71159921	569.9296783	110.8927698	669.1397771	315.4339009	109.9853581	bisque4
KFK09_012105	321.2489516	54.39350202	388.9258859	71.74058755	119.7368084	152.2774928	332.0495955	88.53804967	150.561292	97.37836323	165.2036757	167.5976615	153.3155306	293.6448748	106.8862313	476.7572914	371.2414713	102.1875018	bisque4
KFK09_002571	260.9321434	70.89948366	172.4940874	76.40705441	141.0650716	157.7000261	203.9410276	78.79682416	123.3231643	110.9461746	209.189437	207.6149743	85.11391802	142.9723233	146.6030283	370.6726521	318.2953312	135.2132002	bisque4
KFK09_024446	177.734541	115.466665	212.1048118	99.68659994	90.40990826	84.62978902	214.287611	104.7849921	211.6810686	106.0672301	117.1393357	56.26165839	100.3142037	190.8107156	81.91429925	239.6783409	185.582218	169.1302077	bisque4
KFK09_021156	197.3944126	112.724418	140.6795233	112.8969166	96.47680081	101.6895007	183.4688807	66.56510304	170.2084273	127.0070606	144.5900246	183.015764	120.2145219	109.3403288	161.9863752	208.724012	160.9063502	108.7976128	bisque4
KFK09_024390	562.9632452	27.9591797	121.1978614	7.245437278	222.1420338	85.99515767	241.9676403	73.15323506	18.97346103	24.96792315	361.5294934	46.76827929	5.965898605	460.2643267	110.7975375	783.6910197	660.532564	23.28765126	bisque4
KFK09_009509	176.7211948	4.178367226	35.16610603	0.613472853	9.119758418	3.364574058	125.6436331	141.9606544	42.07260093	7.444440289	280.3175744	236.0416991	6.061608208	1133.474442	209.6362017	1211.275543	557.6683537	50.28015612	bisque4
KFK09_021019	23.47991106	142.1849482	33.76947537	100.9651277	145.2143412	88.43765429	14.9150242	225.3359651	56.05919025	91.51118693	92.15509614	61.10480889	76.87045823	316.530264	105.5000897	273.3552467	129.5596754	110.8796649	bisque4
KFK09_019268	77.58793153	50.9630279	126.0295051	68.00369527	93.49133176	121.2465485	95.03998513	94.75705649	98.07920847	129.6250602	87.51771663	76.14693312	69.11644205	155.0826442	87.06313496	138.7308675	201.4239992	123.2135497	bisque4
KFK09_028621	93.0865067	105.5991433	94.84927817	118.6099682	109.1332357	127.5683133	113.0055337	101.2180425	126.9810246	117.9061036	73.77177367	90.76945058	105.6108088	103.8489596	119.1289037	76.04756413	98.28027879	106.5270428	bisque4
KFK09_024523	117.7020929	55.48840538	106.624146	53.65715881	31.85080157	35.3726901	194.0133803	122.4700751	117.980953	90.63498145	200.8588842	150.2616493	84.47807664	189.5005441	103.022758	248.3843016	301.4691907	75.44495402	bisque4
KFK09_012109	287.7750319	4.185527219	80.01130991	3.954759882	139.9776874	41.42256023	215.3306897	94.78466013	14.3503445	73.20744377	271.0795853	31.58989091	9.613992553	457.5080504	169.7639099	591.8092941	333.8860193	40.84775474	bisque4
KFK09_008460	136.9949062	48.09980876	111.5237008	116.2887727	58.99059681	59.66044599	193.2230725	42.20661387	79.49335574	56.14672087	71.92036682	90.49187501	75.07701174	123.4647528	59.8267855	164.8563786	133.0434749	81.98133982	bisque4
KFK09_018378	272.5802873	16.94101406	144.1360085	10.98445399	24.0250122	37.75383914	321.4333831	53.81360691	74.4821716	28.91452028	52.17397391	52.31349048	21.52476437	264.7239048	72.19688464	355.5252709	304.1692233	106.7285753	bisque4
KFK09_026814	127.4311619	19.55614755	69.34146418	19.49875032	48.10060337	58.80641683	194.7048022	46.10232656	70.5949496	92.20297334	228.8778546	126.899917	23.51265921	149.3703683	77.78013234	307.3149576	257.3790341	67.51066576	bisque4
KFK09_023137	54.06640853	64.45610291	77.8058437	79.56347118	79.91045724	80.05287071	55.55577994	55.80289711	77.17675372	72.23342897	76.17542523	40.31886279	60.941975	96.02731849	66.12181273	123.2996018	102.8563362	80.97688226	bisque4
KFK09_028980	49.63873119	40.78406287	58.10869927	43.50080233	46.83393563	67.54905621	73.91846338	47.7655525	60.3912932	76.91810405	50.21621564	36.32909975	48.30918057	82.36926192	49.59135954	79.17114371	79.97292652	35.3977224	bisque4
KFK09_021582	96.39112227	32.79163051	49.1961565	61.29616259	38.44360748	44.47730794	88.12052736	47.58956126	47.66314472	83.69290773	99.0239836	134.4215671	52.88940248	95.84752517	106.8739716	154.9305927	121.7133312	32.07170452	bisque4
KFK09_003750	65.78709849	25.76507975	67.72504861	33.18198433	42.30263982	43.84529333	45.88995313	51.94935368	72.83324957	48.62202278	140.5899473	114.2018172	38.40214115	120.5180675	69.83871936	185.5263536	138.4726249	53.15614138	bisque4
KFK09_011055	47.34572324	51.67232509	55.98339008	34.06234985	39.99880716	41.18441027	63.62117772	120.1737511	44.26016864	43.0670388	76.98461473	56.27770107	59.47065347	140.5686628	66.74029907	121.7413795	76.23963532	100.5856487	bisque4
KFK09_005989	177.6255689	17.53062738	106.8210428	6.508478424	14.26923016	9.549263195	121.724894	28.95019857	50.93654581	42.01022542	137.011166	101.9879815	23.92343417	141.4471857	78.43890883	198.3906967	303.8993675	71.72389351	bisque4
KFK09_023905	33.55412699	24.65786448	38.3659631	2.18549704	23.41591033	11.08981318	197.4981202	76.15992153	3.967372456	65.67632828	124.3548003	32.39945665	4.704060537	431.5007572	34.27016537	530.3873919	203.830869	20.85483748	bisque4
KFK09_027413	52.50795329	37.24164226	67.48663332	52.63597081	51.77153848	61.11690468	66.2308508	34.8270499	67.33056375	50.91020427	85.06494015	57.9790071	51.82428611	66.52476559	76.80613003	103.6803815	93.68456143	61.15375086	bisque4
KFK09_004714	57.09914711	21.61708464	58.33876538	12.70671963	34.76041659	57.44266079	58.96427584	25.31753627	42.15112389	41.45510036	116.5259594	114.1002775	24.11746245	63.82706826	30.59892397	155.1645304	116.0744696	38.98792248	bisque4
KFK09_013926	53.15998232	50.0650076	47.40036476	54.13459736	54.97379739	41.28560047	85.59763132	65.42440406	45.08833123	25.32576583	55.98094712	38.00188663	63.9932638	74.76612467	53.42341915	94.86659165	45.52394724	53.22586224	bisque4
KFK09_010819	95.81585586	32.24131415	97.04406241	29.28666056	60.39918087	73.54327552	75.14842214	40.39268401	56.35353718	51.29632319	42.0018649	66.66549113	51.91899204	66.38473188	70.07474718	107.9990484	62.93344207	75.07796698	bisque4
KFK09_024125	54.52245134	50.87496503	99.07216893	27.61892732	42.1277963	34.29930407	61.5701453	44.1896251	36.38327532	70.09894574	35.58074977	28.5910224	41.85495335	104.3091756	11.41794189	106.9211726	81.0974494	74.7194989	bisque4
KFK09_001576	54.96006817	43.91998031	50.38505107	46.14192247	63.65219141	39.16060633	45.05872705	49.34750604	32.26620523	39.82592194	64.75672138	77.17984712	44.74044154	85.22364228	64.72638486	101.8764383	69.0873988	39.17934243	bisque4
KFK09_021303	30.81918127	21.4445931	43.25412405	39.03013775	39.17522259	45.48636109	42.19205044	33.15104152	45.93607195	28.08489682	58.91321868	39.00711192	40.44712744	83.0334472	50.70828206	70.4549234	69.16393634	56.57146695	bisque4
KFK09_005567	48.73250275	25.38380278	50.40691642	28.46046369	28.25814776	21.75022031	46.14533118	41.0736169	39.54049963	28.37682041	67.44638892	29.69520575	39.41857475	87.0419612	53.0938883	81.54194538	77.37748412	52.45971446	bisque4
KFK09_013514	51.09542584	15.44421558	44.74848098	18.32728789	19.70875653	25.78405148	26.68932111	11.86553946	4.342341454	12.6478974	51.76240112	54.15488437	4.27182974	73.77636167	32.80765429	97.56075061	86.77751283	36.72583363	bisque4
KFK09_008345	69.59821316	35.29884632	54.24682144	17.81525166	28.20350432	27.58242396	52.590649	35.43774271	22.8638752	48.8622256	32.36986801	28.75206571	24.27067927	61.33949226	37.29270238	146.9101857	61.02260714	30.03401326	bisque4
KFK09_002976	39.16374029	21.71343507	34.58689958	27.04679116	49.0367549	44.78637653	49.75487871	22.07859365	41.57068218	16.26481851	31.17098401	16.30038371	27.29340123	50.4452195	25.58914152	59.5893046	38.3119281	17.87738884	bisque4
KFK09_008060	84.40820605	24.31021765	50.05194575	19.1715686	30.12341636	33.78215069	67.97923477	30.95209203	23.87009136	45.76874908	32.73534854	24.49937432	21.12638244	56.34872476	26.10993842	104.4761639	71.17803844	32.4540937	bisque4
KFK09_010702	88.57364771	20.15047634	36.7513176	10.43536297	15.70294612	27.79287871	83.01634099	25.15303699	19.41929419	50.12889725	21.91025118	26.45155814	21.46212024	52.12067716	23.21932212	140.8441198	40.25181981	31.86905657	bisque4
KFK09_020630	0	41.80126538	59.16180191	5.93841722	45.85935662	60.46316665	13.46274784	39.19750322	0	21.23462416	77.74581092	0	10.37208516	71.83904499	11.90192629	100.4350061	86.89303282	0	bisque4
KFK09_026516	47.76065889	9.062604961	52.83493003	19.84958749	23.36909723	27.02370599	54.59853365	26.33978564	38.02196541	29.50477748	35.62094369	17.25565688	27.97210422	69.12414138	45.59985987	73.48902889	65.14569118	45.45653139	bisque4
KFK09_027527	76.22460824	6.220426396	50.03676731	8.986125316	7.946838219	9.588493975	94.67912708	51.05797223	16.93448549	41.99324421	34.22602515	23.04369721	11.2490253	91.85296148	24.28964549	132.0143283	72.7215288	28.93674291	bisque4
KFK09_029443	30.98151042	12.69604977	67.71350784	27.76402856	24.72949607	30.310356	65.62971532	18.06478339	14.41840282	25.35792446	52.87785076	62.50719486	20.41851615	41.51066662	34.65945568	83.72512936	81.38083743	20.1366193	bisque4
KFK09_022308	81.43473516	19.46239471	18.10020163	8.56944892	18.63501656	22.24603242	70.00319649	24.31663291	12.64023317	29.93820168	24.46070145	26.93255082	9.344979321	36.44432071	21.90754662	106.2478566	72.7942343	28.31433034	bisque4
KFK09_005113	14.02316125	31.63531139	29.81309013	33.17636151	39.60884664	41.78866031	19.07173896	17.87641234	39.03879433	20.05441057	19.90725752	34.01688636	45.58576785	16.15129908	40.93817334	12.3862878	20.50409575	20.5225127	bisque4
KFK09_023819	16.53979597	17.3557576	48.88012123	20.67306139	33.27663065	23.49861247	3.86468614	26.03008798	6.357949904	26.26538703	22.92238529	30.39552004	5.762269531	48.55682877	8.790002882	49.5016333	60.60360634	35.58924631	bisque4
KFK09_017352	18.34981138	18.2465841	19.50389074	19.85899265	17.7042074	21.74240038	31.91776083	23.42707918	10.6194947	27.69967438	24.9983749	22.63942182	21.09696232	31.70291014	24.55953044	39.2966812	26.72305573	12.13108529	bisque4
KFK09_002362	30.46656577	10.45885419	18.32075031	13.17387844	29.17392106	32.74209724	24.32646081	25.14545712	21.13399226	13.39206487	27.04701538	28.81948458	15.11687831	60.73173951	24.43103742	40.65825611	50.46010846	22.34673605	bisque4
KFK09_026544	95.38989249	2.867027804	14.60785232	2.624300539	44.73713691	9.955991072	29.30720323	13.20903516	0.200475898	4.497088451	50.28988721	16.4205683	2.332347191	109.2789705	16.22433368	164.5188898	69.18040982	3.172684748	bisque4
KFK09_029354	5.219605007	8.734286031	73.63342034	32.6063536	30.58256715	33.92468524	26.99647232	1.71080548	1.053829056	1.649271788	37.29432664	2.086967351	18.68548843	76.03309082	24.72253617	102.6796643	15.87446463	1.120632781	bisque4
KFK09_015382	43.55749458	11.90296376	16.37565164	12.45170214	13.87704679	17.89796321	27.41568208	31.29507771	4.212510289	43.80952684	14.02270179	6.512385984	12.46138145	77.54018948	10.47850902	70.8636513	27.78412161	26.27377754	bisque4
KFK09_025004	14.49052565	17.99059947	15.56298113	11.99680246	13.83059962	11.42774627	16.65603948	30.12153812	18.12302117	27.81919832	30.00573873	16.28081878	21.4027154	45.90447726	26.50994899	45.60919718	32.06070094	23.83651846	bisque4
KFK09_014098	17.78808246	2.764633954	27.81110346	10.28297354	15.2084601	24.85905845	19.77809966	11.4278435	8.763660679	17.74930591	24.21987879	25.15491313	11.6421364	22.24216027	18.10478206	39.60130664	22.72635238	23.05615625	bisque4
KFK09_005772	21.06483449	1.51717717	21.84277194	0.317424107	7.318893089	2.687710361	32.97320273	39.4051555	0.509222751	59.59398332	28.95625753	9.268752836	1.316516533	92.59416671	27.34436463	145.9833814	76.20686874	32.3910878	bisque4
KFK09_018041	16.99714231	4.504446701	13.17073081	9.174894496	19.06100106	21.18713371	28.57359226	11.72339118	29.75733869	3.171506072	37.64968227	12.68588292	15.82089696	63.2427039	35.66669209	55.42344673	31.86013015	15.19137722	bisque4
KFK09_017195	17.34500389	8.431734046	13.54750021	13.77920312	6.532402161	7.161107426	16.1744211	28.84209347	13.28181794	19.43982703	20.90802037	16.52154338	18.59652345	43.75003772	17.27097926	36.85054336	26.82588375	20.60291561	bisque4
KFK09_006105	11.44542565	12.0884207	14.50360147	12.67438391	12.73613253	7.946153732	23.12629217	5.098825359	16.10054307	17.998427	26.39829565	23.16853012	12.21479879	13.53006326	15.10218456	53.21128937	51.25916902	20.32096961	bisque4
KFK09_006103	8.643845877	13.71353773	12.24037281	10.96000984	19.48457886	17.81331296	23.70549876	11.86131343	17.91839749	11.8597635	10.80498903	19.51674295	10.03997406	14.08742167	21.37558601	54.01718017	83.93077033	22.11556292	bisque4
KFK09_006385	14.28459089	4.384536661	18.4880631	4.11218522	7.42143606	12.53967897	23.72093203	17.6030454	18.60666927	40.76793701	11.63689489	9.285700356	7.177112496	48.10650334	11.2355424	63.22167734	54.38528776	21.18284355	bisque4
KFK09_022005	22.00803604	3.466108241	26.03753241	5.539568302	19.8006817	15.23441074	29.39231228	10.04911114	21.00508661	8.260531788	13.96257938	26.32818334	15.48072411	14.33560299	31.08712091	58.12321513	42.73911044	21.23495814	bisque4
KFK09_028281	9.205210911	4.027096858	11.04844678	4.797854165	12.92279558	12.5657168	9.437666053	4.161584629	15.01831004	10.96856739	27.24736364	18.97523794	14.00359969	32.85530864	9.029640611	33.97321965	15.55330494	11.36712585	bisque4
KFK09_018518	14.85460921	6.88086673	10.28168067	7.797921602	6.005391938	6.233316149	22.11964479	9.036461437	6.254848014	6.777007712	21.79789091	15.51219643	3.951270536	15.05783808	5.693822762	15.45974086	15.54273525	12.08379061	bisque4
KFK09_000789	15.67341531	7.15566533	9.50757844	16.66994503	18.89808652	19.32927364	11.90584845	35.45228723	6.75659853	4.146770453	23.62708456	8.014830277	4.857057859	41.43870218	20.113978	46.84614627	22.74347797	2.226860061	bisque4
KFK09_017714	16.83166152	4.107172025	23.79131676	5.48594789	6.480638782	6.614490159	35.75366217	10.69476242	4.205667038	24.2964665	7.318236757	6.65066948	7.51523128	66.25995664	6.659750922	75.47697846	25.45509327	4.715857968	bisque4
KFK09_023043	8.440820605	14.05274185	16.08094643	12.51874815	14.0633817	8.837873162	11.69045467	16.46538229	9.984124752	11.49457138	14.15322422	10.69972674	14.76490668	13.59901154	5.081800095	20.2594752	23.8132408	9.870466455	bisque4
KFK09_006104	2.680978935	7.916906323	6.895314907	13.8031392	14.14493142	10.9791364	17.90259021	6.06022004	7.381158058	10.78160318	9.082454547	17.57985407	6.061608208	18.53988007	12.773532	69.05997093	44.50874184	4.740216739	bisque4
KFK09_026770	28.73069694	5.446613903	21.60508309	5.008974225	12.2584289	13.5430039	20.26499387	8.741711216	8.839127011	20.55808783	13.17424077	2.654880652	10.60885588	19.9394653	9.33033311	63.36130551	24.81276564	8.662239955	bisque4
KFK09_026166	5.908340451	8.22227922	9.392633623	10.97893904	12.30497171	11.10208511	19.62791756	16.89011585	6.282270624	13.98708845	25.03557419	14.85834247	11.20891512	23.82636435	14.68897783	37.66188434	19.05773359	11.50142892	bisque4
KFK09_013525	6.586770582	12.52505484	17.21028599	10.58474228	15.33910677	9.492359618	11.66849027	17.25778397	4.945750577	21.75866689	18.53373974	8.619069221	9.477032122	20.6376461	17.87302806	29.22548596	24.68552069	14.40627147	bisque4
KFK09_016829	11.21053178	9.841907517	12.77994667	7.002414452	10.43277927	6.564194233	13.90516253	11.30065004	14.12531207	13.69326901	13.34374315	8.140887983	8.981698007	15.61306958	11.20900592	27.02898718	15.63979906	5.357094259	bisque4
KFK09_018060	9.875661436	8.648260255	12.61221572	9.771644964	9.815657409	11.60649225	12.89978786	6.697033	13.57587593	13.10795371	9.187332775	15.42408646	10.72797326	17.54817674	7.215371019	19.05843661	16.64704859	13.26353618	bisque4
KFK09_013703	3.362982349	4.753230307	13.97208547	8.997601848	15.73182816	8.885209424	4.271495208	12.45534698	8.4516418	10.30422225	10.03850239	6.702460407	5.783932199	17.88935797	8.482732554	19.71046816	21.43742586	10.84666136	bisque4
KFK09_025838	3.392743254	3.468025336	9.464277364	4.210161042	8.37034717	7.653739962	11.69213414	14.86630969	5.748158488	14.91841299	16.51720716	6.511338134	9.637778242	19.64867393	13.05613227	24.9445773	22.71941727	8.800263313	bisque4
KFK09_029130	12.82424272	10.68313501	12.22430828	10.82452608	9.997439509	8.20693592	12.05016986	12.75722462	9.644213625	9.345619771	6.800314953	6.967080954	9.75908665	17.24812979	9.628779201	14.91717513	12.05037685	9.471839901	bisque4
KFK09_017298	7.198533991	5.028586168	15.4981704	5.977737449	15.86248837	10.76719473	6.174279143	6.29881138	2.173663869	16.60900512	12.22913171	10.69578984	3.675148284	13.9861427	3.611969101	20.30586381	22.54740472	7.742176271	bisque4
KFK09_022512	12.07560707	4.609006745	6.338311753	7.2745235	7.322350515	9.506241203	10.3525842	8.857374526	4.432806901	15.90425904	6.375427704	14.50436495	4.024187436	14.51338262	8.702661981	21.24953335	12.1708556	4.668538173	bisque4
KFK09_002077	26.91456324	2.602569205	21.6560442	0.977325718	4.122823932	7.737909703	4.790486208	6.942086542	2.613099634	2.687434093	20.54513856	10.99443186	4.70064943	48.27380565	3.534096887	35.79086261	41.25603112	8.27086093	bisque4
KFK09_004025	2.855948087	1.344485144	10.49104018	4.091541051	11.32691628	8.611818364	6.286635888	2.568257461	2.734913302	11.62791849	21.2242622	3.932110106	2.760690335	26.67476396	13.10255921	20.65600948	20.68386786	8.46823682	bisque4
KFK09_021150	8.699159683	0.303647035	7.806996711	1.101170938	4.060321099	5.330267732	14.96626579	7.154356001	22.96497545	2.729234277	11.68558483	8.762119324	5.254239193	37.57272227	10.84162567	42.60852688	18.07517205	36.4186347	bisque4
KFK09_022351	11.64550225	5.360405323	7.821872848	5.40622952	6.141878119	5.578109622	13.30487954	6.874562108	7.288893583	8.567523954	6.889248193	7.155214993	6.503600473	7.849545999	7.185111752	12.81244198	8.625906376	7.491235382	bisque4
KFK09_016242	5.542230592	5.65558308	5.453243014	5.584718389	4.447566913	10.07540326	17.33464597	12.44748299	4.871564319	6.221994149	4.275017399	3.269054444	6.974333122	19.15753236	11.58556762	15.17940668	6.937482538	4.623462632	bisque4
KFK09_005844	9.35764763	5.303312248	3.719491984	2.141256209	1.65358257	7.41704686	29.3327055	2.69213621	10.30523221	5.213082855	1.833957168	1.360542177	1.282263275	5.31353883	9.536799912	31.3705617	12.58012112	1.504107234	bisque4
KFK09_005903	4.629364789	4.894366506	3.704227311	2.942529674	6.856049993	8.289948077	2.997643012	8.139016449	1.888203224	6.205690201	3.168298098	5.923104546	9.045423101	1.835907104	2.59489672	0.976306811	3.300970789	4.157532289	bisque4
KFK09_007564	4.750190865	2.483995776	6.986712538	5.706532716	4.451831119	2.823817719	3.027820626	9.563149241	4.740784068	4.946305964	7.54331376	3.988488744	4.363137452	11.32502092	6.739765307	7.848832797	6.088542854	6.411563532	bisque4
novel.808	2.82659121	1.112919739	3.053324748	6.209207665	3.296599118	2.016368243	3.088625787	9.967416219	4.669230976	3.247767274	7.05123468	2.169912635	2.769360939	9.647310574	5.228481997	15.63516813	5.678458433	0	bisque4
KFK09_017872	9.676658344	5.896445855	5.333095124	5.69379492	8.828949795	2.556633577	1.342694266	9.68688297	4.059636932	2.11781491	9.366281252	3.537409659	6.598313102	16.34387613	8.910947418	11.99462653	3.471401346	5.237516263	bisque4
novel.980	11.25804393	6.044527449	1.667106342	3.512881184	1.515733417	0.540808278	18.88746278	11.33603885	1.001864127	7.513070888	7.144552934	4.910542972	2.05689533	6.697049308	4.015752765	30.15615616	12.56486657	2.068078401	bisque4
KFK09_019274	1.802929066	1.014101538	3.875227199	2.475322779	3.754859985	2.755996769	4.784447689	5.239840908	3.261891683	6.732616831	5.11631719	2.10081971	4.173421663	9.307808506	1.515893086	12.25651794	6.575619047	4.684032011	bisque4
KFK09_029460	2.268520638	4.465947156	2.466401101	3.185339815	2.491111405	5.475946442	6.084376812	5.104569957	8.176052003	1.480989447	3.048656072	5.739014273	5.517617728	6.831692782	2.167454526	8.807243257	8.717613949	1.640844256	bisque4
KFK09_002222	6.38233045	0	3.566009874	4.079136659	6.325217764	9.943069604	2.324664699	0.223866337	2.181297456	0	8.031872118	0	0.082932451	1.546477719	0.370084773	14.23242999	9.11890503	0	bisque4
KFK09_005398	7.170515872	1.167514522	7.362986174	0.962266377	2.245659276	2.692177222	8.522549343	2.047401578	3.146775245	3.995584985	0.59774838	2.276358684	1.056441162	3.030757066	0.770615276	15.2619014	6.814467319	1.960956729	bisque4
KFK09_023796	1.821042296	6.373358549	7.766986792	2.916889793	4.46682045	1.162732644	5.15889392	2.709947452	2.72963581	7.352414027	4.34649197	2.427039217	3.049865765	0.710902279	2.466808622	13.57882249	14.39635855	3.488084015	bisque4
KFK09_013046	1.897383989	0.266807505	4.140991508	1.823502948	1.083860844	1.804682525	3.119789617	2.867464409	1.552214121	2.678412974	5.158967748	1.82072556	2.859949951	8.852177085	2.279014685	10.98037502	9.801603802	3.245206155	bisque4
KFK09_015036	6.265936911	0.603366995	1.313772471	1.215611335	1.24823389	2.051380026	11.06404882	2.170762421	1.800116145	5.556207246	4.279031704	1.764620061	0.872610266	5.925358379	0.91623759	10.80347424	5.016918754	1.703099976	bisque4
KFK09_024778	3.653333982	0.996506119	0.033961999	0	0	0	4.521072035	4.656419816	0.048473277	4.956319073	5.815482091	4.139297273	1.39326517	16.81978624	8.54895825	22.12740058	13.63230247	1.400840171	bisque4
KFK09_021912	0	2.750083249	2.874257582	4.688224121	0.517210789	2.706571486	0	2.736667786	6.495419091	0	7.457173207	4.468306938	1.16978404	8.517642696	0.783021466	13.63599648	1.559085517	0	bisque4
novel.1699	6.464308808	0.707001663	4.237951426	0.31904104	3.343715881	3.281867743	0.523227565	1.346619095	1.628507652	2.063200772	9.25161201	0	0.987110028	5.626739646	2.380101067	6.667500134	4.173196907	0	bisque4
KFK09_006352	3.348473007	0.833928573	2.334597045	1.107775877	1.142674999	1.69476277	7.641050814	0.656592924	3.332123337	1.042973143	2.199171621	2.322786096	2.675620951	0.48597541	1.322888524	6.235236774	11.54917657	4.432663102	bisque4
KFK09_018963	1.404322299	0	0.722366324	0	2.339763093	3.339276509	0	2.856960876	0	3.765004284	5.189974027	2.245974387	0.352792012	5.012317808	0	7.234854098	1.175500985	0	bisque4
KFK09_021123	2.422950446	1.907986813	1.068288225	2.661262519	1.268744776	1.042544074	0.756447474	2.910612723	1.296034326	0.715881096	1.918828425	1.527895252	1.565203997	5.42045108	1.396939705	5.743905662	1.622522486	3.671998882	bisque4
KFK09_010884	3.627206795	1.319484387	3.650460833	1.299118983	1.051016576	3.062491557	2.81463183	1.336813244	2.170928841	3.397564027	3.496987847	2.11866247	1.663970881	0.897090971	1.458569398	8.017798483	6.600406601	2.091272091	bisque4
novel.517	0.984849405	0.646278067	1.266486412	1.126786873	1.640872818	1.82142355	1.674008435	0.445240656	4.157550253	2.923291824	4.852962727	0.472529676	2.474125799	6.151480946	4.41629918	6.943086229	4.396679009	0	bisque4
KFK09_011030	1.027552902	0.960878874	2.933512022	1.058080357	1.840423408	1.832529791	2.208194054	2.125300164	2.432953144	2.892625243	3.702603422	1.774867564	2.090938023	5.363791313	1.295941451	4.973381732	4.128588826	2.180169371	bisque4
KFK09_015271	2.025117136	0.913634397	2.474027151	1.01367832	1.476159548	0.969775581	1.014223995	1.430524044	0.278773352	1.866343325	1.247375732	0.688251379	0.763120919	3.585797102	0.851353812	3.5005777	1.871720453	2.301809722	bisque4
KFK09_004800	3.798053492	1.759312516	2.413360218	0.996893387	1.209763872	2.921866945	2.929514762	0.606022004	1.968308816	1.540229025	4.231598141	1.607913482	3.367560116	3.737879047	2.911613913	4.452550758	2.992184326	2.962635462	bisque4
KFK09_006533	0.893659645	0.879656258	0.45968766	0.408981902	0.992626767	1.416662761	1.519007654	0.808029339	1.312205877	1.711365584	1.376129477	1.143405142	0	3.987070984	1.252307059	3.634735312	1.745440857	1.128623033	bisque4
KFK09_028787	1.975238374	1.492127204	1.382285091	0.882942237	1.568953289	2.184573417	2.442783337	1.900190489	1.112922274	1.29312063	1.103475786	1.366476006	2.042566836	2.828212034	1.467657058	2.391452019	0.922823203	1.044240003	bisque4
KFK09_007913	0	0	3.309751156	0	0	0	3.906019682	2.181679214	0	1.23218322	0	0	0	0	0	5.23401885	1.346482947	2.031521459	bisque4
novel.442	0.344921267	0.594153788	0.532269923	0.059194749	1.5803663	0.546782118	1.57040265	0.994088726	0.474811337	2.278818383	2.708802233	1.654928496	0.519904018	3.404748774	1.450039753	5.401089139	3.103735057	0.849437335	bisque4
KFK09_021611	0.290192062	0.464172859	1.511371607	1.070747821	1.148297016	0.833792289	1.638318218	0.541170941	1.438100168	1.72967909	0.837864811	1.357529906	0.902158171	2.160521675	0.975967716	2.508101489	1.761082657	1.704179133	bisque4
KFK09_004303	0.287714813	0.849619215	1.55396853	0	0	0.228048152	0.73356955	1.073102378	0	0.578525049	0.398741907	0	0.542095043	2.59937579	2.781954316	2.574456426	6.141275878	0	bisque4
KFK09_021678	0.50268355	0.577274419	1.87466374	0.74767004	0.139588139	0.796872803	0.793410248	0.39770194	0.461322379	1.010775298	2.864069474	1.205935111	0.757701026	1.233500086	1.056634081	3.134959207	1.472715723	2.095006505	bisque4
KFK09_015856	1.352787536	1.331589748	1.252543442	1.300112194	1.126950113	0.8577958	1.182556418	0.366949103	1.787730025	0.310871913	1.749830693	2.077011176	0.20390731	2.353835026	2.274833007	3.521358247	0.679418001	0.205015927	bisque4
KFK09_017570	1.155661457	0.884763116	1.684298257	0.528886611	1.426270681	1.865923738	1.122484611	1.712517913	0.989867931	0.786880431	1.14684114	0.985751313	0.935487672	2.119686649	0.935686029	2.506859536	1.683917957	0.940573796	bisque4
KFK09_028913	0	1.395608486	0.218793646	0.973298277	0.472452163	0	2.685388531	0.961477218	0.936839292	0.814544196	2.619938812	0.272108435	1.923394912	1.328384708	0.238419998	5.535981476	3.797772413	1.933852158	bisque4
KFK09_028915	0.803434392	0.232601414	1.312761877	0.583978966	1.299243448	0.112379498	2.754244648	1.506314308	1.249119056	0.624483884	1.833957168	0.317459841	0.712368486	3.415846391	0.119209999	2.729546422	2.096686853	1.396671003	bisque4
novel.1395	0	0	2.492546696	0	1.996652957	0.660775564	0	0	4.590402185	0	5.199143592	0	0	4.393526807	0	7.798626437	0.697823906	0	bisque4
KFK09_001056	0.249921765	0	0.385670156	0	0	0	0	0	0	0	0	0	0	8.195458196	0	7.522053926	10.87836505	0	bisque4
KFK09_016626	5308.527335	5521.585415	2275.745644	3234.72438	3149.366118	2646.312416	2656.744387	3271.073692	6565.161572	3374.059272	2483.178006	5701.397343	5866.212009	1507.020823	3543.556954	5897.819376	4527.735919	5640.831874	black
KFK09_001488	3525.361136	3034.775282	2407.229471	2446.024526	4687.77041	3889.383028	2289.151555	2033.988087	6534.678169	1721.210466	2148.77518	2459.456895	1870.636064	2038.148471	2975.992072	1984.546238	2396.455827	854.8941054	black
KFK09_021993	5454.194717	4963.053595	2516.841656	1991.984697	2155.492126	1832.594948	3519.649235	1480.07239	6724.653257	2979.200828	1682.751766	4345.118198	3828.688541	523.168503	1053.506444	2618.726837	2451.683629	2680.584101	black
KFK09_020581	3338.667973	1759.579476	2241.642863	1128.896874	5601.637297	3984.709372	2499.450983	842.3344051	10506.15187	889.721087	2099.854454	3162.338641	2245.442174	1106.95075	1409.323935	1632.42292	2367.517467	3276.854221	black
KFK09_001435	1877.731085	3322.567899	1342.58826	807.7158322	1592.552867	1472.331467	1659.453718	1347.59218	6903.14238	1286.057857	4591.897809	4773.904087	5417.820377	1024.377904	2852.654676	3011.728176	4294.439916	4956.409198	black
KFK09_015735	2648.067608	1514.244833	987.0762175	1172.616339	1347.400986	2445.300371	747.0936094	817.0169236	4611.187605	1361.828015	682.8283285	4383.948385	2273.939162	1688.959359	2656.344074	1157.688264	973.3756174	1251.609863	black
KFK09_026874	910.6674587	2812.717587	1146.271913	837.8447253	1612.281879	2026.025005	862.3609719	1670.990609	4209.34675	1122.99593	2239.342401	2201.25391	2001.502961	1098.221038	1733.866679	2033.569994	3088.554439	2190.498728	black
KFK09_015444	1100.12638	1424.611026	818.897276	1455.598878	1600.911061	1363.537908	768.7435052	958.3015317	2306.063702	607.2555594	1355.038482	1585.421499	1944.960931	1107.06272	1757.883192	958.5881062	1094.680137	1182.155405	black
KFK09_018277	636.2819124	2443.468867	1724.899239	991.560297	1651.339415	1562.486764	501.2424375	853.4330334	2658.414013	490.9771238	975.1236127	1367.758767	2155.21159	483.9881176	979.0647086	1319.560111	1790.218853	1740.604172	black
KFK09_000508	1385.713981	2131.049999	1107.093237	584.9179811	1441.196284	1335.371692	720.9346357	498.5354087	2572.379853	717.5536225	1028.486308	937.762021	1446.341939	302.8150658	878.1371487	1357.648504	1694.826793	1760.589268	black
KFK09_003587	2051.49883	1669.892074	1930.051683	1121.758707	1730.119821	755.1902258	1282.651732	1173.514994	4792.869818	544.7671584	913.1360072	2285.348046	1462.065081	1586.723905	1989.694355	797.488887	1041.539084	1411.855324	black
KFK09_020804	1182.31171	2884.072995	2500.021789	555.8342902	1170.679193	772.7251425	785.6130041	524.181487	2026.41866	1196.081185	479.3809584	1528.823628	1604.336253	172.785158	396.3893381	1624.693642	1229.277726	2590.990157	black
KFK09_007477	997.0327532	600.3080272	1225.912041	584.1728564	3618.367326	2573.691274	389.837747	62.72327741	1704.405672	373.4385722	418.1877985	224.6045406	454.6206156	48.67693619	161.7599584	192.43553	845.2107626	365.4088816	black
KFK09_007040	2424.748316	4169.198103	3847.190252	946.0779867	1501.580814	1362.758743	1209.435809	79.28906713	5324.142196	90.99129472	251.8778351	101.3779992	469.8162354	246.9322054	131.4900313	253.7921861	833.57195	353.7356866	black
KFK09_027137	1422.342364	1214.151389	811.1758294	826.5650919	1454.483703	1475.654855	1274.410935	351.0100899	2194.359503	498.5298814	808.258079	740.0386226	996.8216354	498.5814623	366.6688575	762.3487411	1843.476819	1724.456092	black
KFK09_023549	456.9334333	120.5543029	644.8904108	374.7633488	5769.319018	1281.908966	213.5673703	134.4620233	8403.926054	130.2580747	412.8776985	754.4254389	409.4794627	348.166283	250.7280796	157.2001642	362.7319451	235.6923397	black
KFK09_010744	1282.698873	1606.703753	1909.812014	312.2514605	619.4202435	597.8388691	1010.27258	277.5076784	1723.196477	2017.740638	631.7740645	809.4282127	842.7356759	256.5680178	503.6088064	1766.640612	1482.583331	1523.83889	black
KFK09_021366	1824.868403	931.4194789	1336.240698	1222.238889	954.4619789	800.1213575	1157.124658	403.3076437	2644.45683	733.7863522	568.2797854	1151.813113	1233.79274	611.0220654	704.1118032	579.050936	541.3790054	563.548723	black
KFK09_024958	3852.436405	2439.112705	2517.852969	121.2567437	355.4611961	353.0589225	1347.84126	188.6685378	5118.525565	869.833646	81.07982861	463.0076199	1082.200522	76.06583861	124.5810716	421.2279609	1265.304362	1449.744501	black
KFK09_014742	763.7562861	855.5390157	795.1447307	589.9052712	1525.801759	1478.140022	987.0294735	390.6232664	2071.316977	378.5398057	680.8056554	789.1043844	810.7307435	124.3550827	326.9356296	600.6198174	1767.528995	1770.875375	black
KFK09_018392	1051.792309	2001.64571	1429.67396	468.5047155	709.9785715	417.7465548	2108.399546	673.9937656	2309.598215	1110.123603	530.9486273	541.3210378	1292.262576	687.9535523	447.3459107	1058.718366	1400.506972	971.5704785	black
KFK09_015593	2118.449798	2216.757616	1232.994458	187.9943212	462.2688266	457.7122171	1595.961994	195.6501882	2821.300934	1217.513931	383.3507095	796.7269419	895.3287449	105.6946097	358.7158131	711.151291	1942.497674	1050.767761	black
KFK09_004579	1640.26371	3081.849406	1517.690664	314.7265772	381.2637602	676.6027543	807.6597898	217.1057361	2160.256366	1188.922875	195.6923427	456.9410477	973.5909126	142.120662	216.2210228	784.344274	1421.429846	922.7137346	black
KFK09_013730	1450.461967	1465.153402	1262.78804	722.4793109	780.7862558	978.7341182	1083.638191	321.3857785	1509.677484	372.2059704	780.9136994	906.4612252	973.5984621	485.9990337	783.6790822	694.0953024	880.0966691	1048.72534	black
KFK09_011763	2083.976042	316.9432303	1983.717707	137.4584991	560.5598955	638.2175985	1849.051963	169.0942875	2999.266084	932.5637265	389.2026145	428.2330324	470.0301514	158.8863301	226.4414803	1152.044207	1674.965407	1439.495001	black
KFK09_023700	328.5644333	1735.83812	509.693219	165.3811065	615.9687282	723.145776	374.1175487	268.8304598	2400.89041	512.8103791	735.6788183	579.5565744	1137.486694	216.2889667	385.8539611	1546.504208	1813.376325	2521.525946	black
KFK09_021721	763.5717843	722.0551409	465.1355805	190.2263256	644.5098768	389.5822593	292.8283134	165.0345328	3580.672921	409.2152629	504.1989632	877.7874924	711.4289297	242.3438727	454.1406935	829.0340067	884.8980794	497.0638857	black
KFK09_003483	173.6416437	211.0963902	205.7010343	283.2625014	775.3506937	785.7718338	260.5471369	367.016622	3900.369256	222.1503128	1397.680765	3034.361707	420.1583524	246.7789611	292.7873867	185.1970336	1314.849574	956.619077	black
KFK09_006603	245.2586679	559.6284035	313.090938	705.4860158	1565.168231	1199.518845	176.4878134	266.0590021	1388.293055	207.3850145	604.6155502	1006.236327	431.8576143	166.3819862	139.0441283	228.6570577	564.0172764	466.1698863	black
KFK09_018024	930.7740176	987.3092676	1297.883909	348.6743747	636.6765348	696.8427905	439.3295637	499.7373988	1626.852659	256.6140035	1121.962597	576.5433528	917.2456626	565.1328085	516.0362433	732.3180829	1261.904829	924.2953828	black
KFK09_000513	564.3424133	863.1081741	449.1386428	712.4225142	1027.551271	517.6879461	1041.374648	1040.042744	1938.537474	388.9854699	959.8199378	703.0095665	1035.654116	1208.090656	1147.01977	858.9067717	1217.12397	1178.470653	black
KFK09_010443	709.0507679	1436.359394	661.8099874	385.9576075	823.8633921	929.090659	270.8725344	459.8166276	1615.998218	488.3570233	489.8227914	931.957555	514.5517702	209.0678111	435.0514724	654.141466	709.4139389	909.8805858	black
KFK09_005514	498.7786463	213.5078722	544.2951731	551.0053132	1469.244061	794.5784255	217.166203	174.6265579	1175.764992	190.4191841	479.593089	1009.751024	209.6965042	343.0917919	281.7364194	141.3279909	410.7098224	217.4758443	black
KFK09_015225	673.8193724	775.8568196	1117.270859	260.9304536	2232.665755	1814.272776	221.3411153	81.0049412	2017.188484	361.2692747	623.6618789	766.0814454	513.4406656	181.0130227	59.10889319	433.2604492	2499.221958	1305.3654	black
KFK09_003230	882.837794	808.9584051	744.4578691	631.9274613	750.8235662	1079.196226	620.2634405	480.9739294	1103.628057	696.2679156	557.0157398	700.5040279	652.5685671	551.6167324	672.2006886	860.2173712	808.1971841	589.3824084	black
KFK09_023961	464.8969227	1355.994271	850.5045688	437.2643512	445.2282213	504.656038	529.3762146	333.186324	1485.061148	317.9119891	748.402823	950.1615832	578.7120289	303.3944739	343.8646157	517.3531368	1152.534357	460.6379083	black
KFK09_011216	2262.492312	563.7542987	543.2567004	326.0565494	2590.264386	1220.379992	434.9282194	115.4801094	2714.053874	176.0323034	243.6324158	266.6753622	411.0862243	267.233155	138.4137667	235.5490725	444.1330867	558.0459296	black
KFK09_007879	1402.657828	1028.450944	1999.550253	265.1244473	980.3828091	294.8128665	446.5022687	442.3045879	2145.995109	111.3324037	517.7933821	239.6943931	1534.273096	693.1297222	830.5064132	692.8902784	866.3220467	3016.579384	black
KFK09_007671	573.61528	593.1348584	569.5267288	578.4237462	724.5212815	958.057897	567.9054849	454.9485994	945.1854238	510.5928288	641.9014569	947.3278245	380.132602	541.8107641	481.5699062	575.9034362	408.7501575	303.985757	black
KFK09_005855	1068.885679	1397.435465	222.7717124	145.6762076	302.5411851	375.6335798	222.3426588	134.1173312	1678.816011	543.3454085	127.853014	150.0059593	712.6275291	30.50109303	56.35381766	521.5565578	694.4744736	772.759509	black
KFK09_008141	1231.56416	1255.717607	1069.463342	337.7071599	444.0178722	963.46878	880.6272865	416.2837563	2308.66531	199.8648972	258.9356381	856.3942714	688.4436576	286.5650849	218.3787227	573.2777686	424.1562422	716.6415543	black
KFK09_027252	872.2833064	917.9388984	888.2958383	489.956229	564.1147546	508.8935971	624.5725472	374.921573	1101.032585	329.3317702	520.2264829	654.4851035	594.1184258	559.497697	538.2015002	428.2735924	654.6151258	870.3037932	black
KFK09_025128	4.106309508	1251.539292	906.7251821	174.7698739	618.8525294	1524.992631	408.4509949	91.6397324	1482.846624	588.6989294	541.8431428	68.41977164	296.5328505	219.5942431	159.445637	583.6372707	1675.490657	130.6859754	black
KFK09_025286	19.06473909	38.11843785	31.71844857	190.7900574	381.9131485	582.7206158	109.5855522	243.0148236	2967.553591	86.08168886	504.4890662	649.4541209	243.3623444	383.7555822	254.218333	967.8088558	131.6561103	110.8307818	black
KFK09_006273	682.6104217	1197.833944	153.7969669	232.1205428	693.3320133	771.6012931	308.181136	109.0484285	1307.864271	757.0601937	437.1116154	880.7804377	1077.123427	42.04346872	136.9819964	914.639111	1482.096148	820.4236549	black
KFK09_014008	421.0755367	267.0484018	566.2953823	230.7140978	1428.849105	795.9134883	352.4131931	426.0620998	982.3255854	340.6291278	253.0929657	761.5550916	412.141629	386.5873444	583.3167396	474.559056	250.7426904	417.7842544	black
KFK09_015902	540.1642417	652.1607494	1221.674497	124.6129731	233.807767	138.664872	558.6215013	77.96113577	1411.010531	1181.956091	75.81540448	370.6086143	333.5768065	74.92990351	43.07724028	183.5787755	384.5780977	661.8800212	black
KFK09_027476	516.9800264	677.1102904	742.9621635	286.2492867	182.1423948	205.6994329	558.1611288	460.7148397	1129.598697	57.05294864	632.899228	224.6830991	192.6933561	218.2893547	272.8678062	187.8972193	265.3406433	91.77752528	black
KFK09_011899	1309.921135	913.3292733	1261.962354	100.96264	188.4825877	143.8573205	887.3698026	38.77566514	1746.244342	1299.888915	18.74898977	106.2815301	523.773625	12.75542211	29.49968333	205.1813927	389.4121045	1287.05703	black
KFK09_016852	957.8914321	373.8539097	574.2935404	169.2418234	506.239651	627.4045204	823.6819005	346.417328	1392.08641	329.8657163	428.4235094	445.7136171	111.6346178	583.3334041	205.7853575	1276.155568	645.1897452	536.3216653	black
KFK09_027207	1183.312816	685.4118852	726.9877979	321.2689957	242.0681027	225.7775568	726.0048791	374.981895	1296.680889	390.1480249	550.1762467	437.8372575	511.4525723	444.3680493	397.3328524	459.9003278	724.5557049	770.5361266	black
KFK09_001275	269.1270435	349.5612089	49.91318275	396.0758846	679.8860952	576.3052661	18.84969498	240.6298338	1161.108545	38.20264831	557.4283233	551.1056029	205.0518218	289.0369233	506.1518116	473.4395169	468.5471088	170.3397977	black
KFK09_008310	175.6577398	58.90178304	316.8259294	558.4566078	702.6308568	525.2135521	352.4010957	121.6649775	2718.628136	8.686891703	469.2491426	285.7712473	185.1619254	459.1670428	61.04245529	435.9065365	86.26467411	37.94882086	black
KFK09_028106	237.3571329	625.4021948	275.166706	167.4664407	470.9809828	362.262187	432.6081609	270.8688223	1311.279858	323.1946399	809.6605842	661.988157	488.4539379	255.069081	397.1493688	1011.192566	1143.397904	782.8429371	black
KFK09_009636	413.7318004	458.1018641	802.8864414	274.2626666	665.6540606	597.5111265	211.2244293	284.7993773	1140.491286	104.7468163	663.6821348	376.7728595	280.0138527	720.2920208	213.7496191	426.9036421	477.4936483	239.7788467	black
KFK09_019160	385.5169999	522.2353472	401.4472326	349.3416718	417.0542939	302.9707831	445.8523336	358.8177239	714.0254175	429.2923363	455.4390251	359.2777811	458.1541135	501.7902184	353.1288114	483.8412151	476.0608627	603.0380077	black
KFK09_022993	34.81241069	124.6267885	232.1647345	212.4922361	1065.269507	762.2338009	29.39793761	161.7942054	695.2051937	59.61728588	774.1938887	307.0365196	231.2830159	239.5030542	313.3950203	517.3020886	273.3967817	0.504061715	black
KFK09_000793	487.2775116	572.9582999	454.0416875	611.6509657	411.0859599	525.0255796	626.0157252	435.1710089	1097.560601	124.927511	406.0247049	312.4168226	463.068962	437.204202	314.5779405	405.4908403	673.5340318	549.0049479	black
KFK09_010757	398.385891	778.5424133	333.8806502	266.0412822	310.3927239	437.5573185	359.443525	314.3616014	940.3438875	92.52531288	473.79603	219.5443931	544.5344707	685.2507048	243.6635528	422.2701912	639.8172941	388.2646685	black
KFK09_011772	504.1117532	515.7438405	586.3097055	396.3104444	391.6823326	332.4693893	649.474395	174.9248464	820.3353969	421.9000604	185.4991215	197.9741759	430.6386057	218.9208232	195.0146706	284.6292458	472.7821487	451.5439341	black
KFK09_007878	1153.406633	674.7152964	1015.76263	162.2059976	532.6992628	150.1749706	195.7276416	333.3941483	1161.380934	51.60952026	293.516985	240.064946	992.3691936	329.3786813	466.4639573	519.9393802	410.6151533	1507.270157	black
KFK09_012097	568.9260715	245.1308772	123.253754	450.7236176	1618.7261	353.8705522	122.0359899	145.5462846	1417.715431	114.1266924	124.88375	966.4989281	222.5676606	23.84766832	294.4486973	123.6112901	85.02790459	200.8102531	black
KFK09_028445	936.9109004	217.6389326	591.3797516	125.6013399	410.316046	290.5345394	735.7120999	105.8571315	895.7557009	496.0343864	289.1644299	243.1367226	253.5614086	181.0338974	121.6416332	324.1689118	877.1760675	486.8312498	black
KFK09_022372	1593.557423	1150.900852	796.8162421	26.56133487	98.45854743	130.1463803	550.648877	23.98824183	1494.195576	715.1823036	13.03134783	323.5960836	388.5268654	5.350424924	18.58090581	183.3245221	428.1138511	985.3710391	black
KFK09_004419	1002.258719	606.2361455	469.9307008	356.4810732	462.1540752	402.4554123	331.2757562	234.477818	1100.455785	66.29681457	629.4535891	545.4788228	257.6915567	393.2898824	401.0431685	158.5376724	552.3832455	257.1493975	black
KFK09_017541	391.287607	205.4899218	262.6462426	288.5973697	261.6401328	350.1816056	408.2468268	325.4682275	586.5342949	371.7733883	359.8027262	380.5672524	334.8608295	204.3329858	176.0727923	572.4880107	499.7065812	386.3095065	black
KFK09_011864	392.3325424	643.6660266	219.4768181	202.9108412	148.7838638	276.6829107	259.3866106	296.5627424	1227.750198	212.9052295	451.249706	659.7629975	638.7677371	206.2714225	364.2181738	545.633113	432.0595853	334.8589989	black
KFK09_020026	777.5870058	559.7658765	713.9833382	313.1542965	407.3396649	405.71042	264.4826019	255.4382747	911.5162421	155.5631316	427.6692846	644.4517234	560.5433334	421.2187146	268.8510593	316.2219722	537.8163615	578.3585324	black
KFK09_023701	237.2037247	881.7585412	258.1038345	81.92852441	246.8281127	279.1490499	208.5490184	113.783366	940.8978016	290.9587156	340.1493988	373.1009408	410.0156406	62.12921731	143.9402638	981.3076767	795.6401758	892.4979818	black
KFK09_021036	839.8166515	342.7360695	1183.236038	223.8409073	204.0778593	121.6559146	1045.83677	191.578706	1073.220382	70.46547791	265.9714246	261.7683148	317.7292969	226.2911975	229.9235761	390.0979674	231.1462392	131.5410145	black
KFK09_015414	449.9588691	546.3981192	465.4280261	255.4969988	347.4839853	411.6190176	276.7809875	136.6671949	674.2820788	435.0144354	224.2435384	450.1231305	314.1177986	301.069694	251.0476719	356.3832802	401.3961397	392.3368784	black
KFK09_008006	548.7899018	799.8097176	333.3356488	173.6301333	161.6700821	211.4112115	514.8149691	114.5088351	910.406321	620.793035	84.04932736	244.5377065	370.7602214	83.40052192	226.2605779	475.0452491	506.550866	631.9260482	black
KFK09_023702	60.49388367	590.9936737	239.5061113	45.80990557	280.7940689	334.141707	303.2423357	94.35296431	1128.162694	472.0012102	295.529098	204.0813265	437.109303	79.82959528	171.8213451	549.753716	929.3465576	1082.384216	black
KFK09_001310	1386.549565	562.1724519	2056.985475	147.0222892	136.9336761	41.25739992	905.2253974	123.9265324	2258.489163	106.9322938	146.659307	63.86667494	211.0852928	130.8184135	31.16396911	22.28509847	294.2028449	104.1626549	black
KFK09_016414	2217.552576	166.2550328	1071.679693	60.99672941	300.3936753	190.338761	933.3992033	19.60914056	1729.299888	243.1361533	99.965977	66.52167775	62.92526616	117.5189172	5.796392674	106.7054438	146.0292815	177.0325843	black
KFK09_017892	568.5773956	415.8880516	361.267273	199.8312786	639.9572574	646.7217983	394.2633839	217.4421182	850.6965219	203.4096982	236.2682354	313.1749765	324.3415111	217.0187704	222.4332604	366.880651	339.1239828	303.4520577	black
KFK09_015545	483.6112698	318.2128676	528.8270122	263.9486365	331.0394561	250.9107007	332.9881779	298.208853	580.2711422	236.1229586	437.8547866	330.6358598	488.1257074	237.0818392	317.7927313	419.3564364	606.9825814	282.1629014	black
KFK09_003368	404.4008226	825.1566149	987.8915868	111.9531896	320.7888509	327.5542537	171.8087743	120.9322447	2209.46005	330.8436075	166.898995	224.0297877	537.3096035	130.0102649	80.14895968	238.0134768	703.505113	342.6110551	black
KFK09_013510	220.1018316	276.3032489	209.7857516	327.3700624	599.657027	323.8283756	96.93597626	188.4026334	421.6081477	131.6144485	300.2194274	296.6247417	127.5278589	176.1799147	146.5061811	251.1557775	327.8357564	269.6596991	black
KFK09_027672	309.9211649	325.120953	406.2719543	249.9288404	247.5362999	236.4055983	490.2705704	360.0073715	810.2051162	609.1092386	318.0510447	335.7752126	439.7359999	499.2012225	400.1121054	253.2320092	541.5479606	512.6205816	black
KFK09_020439	320.1017829	366.799183	482.140054	350.560124	422.243952	435.9193281	318.1918649	178.4323429	758.1573608	153.6327452	172.0102609	219.8347831	229.1033663	189.6485959	234.1221221	199.9766377	262.2223522	264.0910628	black
KFK09_009917	1101.918572	365.6041604	2484.242191	162.5039847	79.67841883	50.85627872	736.5222383	43.78099505	2085.556184	31.137603	85.05595948	14.5320613	261.9051619	59.47470683	245.9463372	122.215519	738.2305038	167.6005204	black
KFK09_015634	782.5238096	622.4162388	346.4429841	293.5771576	165.7016007	127.8250981	394.7601783	299.980892	983.8706876	231.7003988	346.4424554	163.3369697	604.0371343	330.652107	597.106775	270.8696442	511.3535186	346.1395332	black
KFK09_018023	311.1576981	503.953275	654.9282676	122.9825273	325.5613218	335.5177825	236.0219036	195.4977514	957.3010518	128.8553507	405.559399	129.945661	407.9283637	280.6002916	222.3177275	223.4101186	655.0899061	401.1771187	black
KFK09_011009	228.7992106	80.31261636	181.0882078	204.1330919	361.3471626	255.7607533	30.61342926	54.32987266	765.3768829	455.189018	156.6723409	40.09064281	54.08301546	33.05780229	119.6391549	578.9406405	118.4904993	40.5965705	black
KFK09_028033	487.0173746	611.1991892	312.8209421	116.2047962	338.3510541	336.8297166	249.1551378	71.94987618	822.2806161	363.3157692	110.7990518	337.604471	345.6611952	57.63511596	107.9341355	412.6424649	529.2163429	446.5954917	black
KFK09_003466	390.3549827	621.4059708	615.5291686	99.94198257	246.5161288	330.3285759	540.9776481	50.51545449	541.7341234	281.2387899	44.12150897	156.6734884	242.7556712	32.40880723	77.08781356	213.24057	395.634123	510.9845465	black
KFK09_009098	125.8859661	152.0754991	115.4707959	100.316546	361.9124599	314.689431	65.73189838	78.20397383	1352.404423	68.52869738	292.4008128	310.0249182	72.64882673	84.83534917	84.00924341	208.0262094	204.1160964	51.36413959	black
KFK09_002741	203.2610245	248.5578714	88.33185701	279.8394762	250.3668372	192.5185665	187.3804442	507.8148757	1186.541661	16.70720651	604.4562719	326.5225638	305.2973875	474.1437274	361.9480478	279.458139	176.1414757	115.0701721	black
KFK09_023284	439.0248545	612.123133	381.6781392	226.78584	225.712266	199.1811652	240.3652912	265.7202172	574.046581	357.9615473	144.4577371	152.0075465	497.1488588	186.623629	117.1489602	256.8632136	263.0771205	434.0885402	black
KFK09_008288	283.538778	301.9821688	234.1409106	265.9964946	244.9630229	260.9184836	373.1211149	226.5942622	516.1504765	221.5786869	441.8811582	315.7215021	274.6347765	324.0136573	396.8027479	296.493261	371.7854072	192.8944347	black
KFK09_001344	306.47061	669.6430728	452.2260038	178.9972555	483.3083659	345.8313308	301.1499024	94.95798019	713.7951555	199.3488509	166.5225569	216.0110301	307.3249898	118.132037	126.2082262	305.2157844	461.5659587	245.8944805	black
KFK09_009646	204.4115018	249.2100675	219.3160815	86.09470004	386.2558906	370.3577753	180.781058	23.39720247	347.306804	149.6958321	91.65561974	138.7527745	208.5796303	6.385176914	37.54465674	176.9403404	118.3990714	170.2052053	black
KFK09_018902	871.0289807	372.6494078	1127.077669	222.6906457	188.0964209	169.4362331	733.9996528	360.9276497	778.0847093	35.74345018	186.4974945	65.75572471	265.1260994	451.0415962	266.8595371	177.1345395	515.5076834	419.0727942	black
KFK09_020358	725.4499499	301.4688103	599.5865347	319.6599365	83.93103483	146.6163273	590.4093135	161.6239462	1009.06462	82.27340101	184.2642724	76.08871828	291.963531	619.7258018	177.7184519	275.7363951	216.8867926	326.592765	black
KFK09_018131	221.5048365	216.9174333	347.44431	284.3143309	390.9204183	294.2416339	167.3793819	141.1997971	460.5680405	131.257979	285.9476074	229.6595194	141.1710805	269.1470077	158.4471185	169.1110532	257.0278115	136.4133173	black
KFK09_005338	174.686017	220.4145254	324.1401535	216.4444987	410.9279329	273.1338203	300.6694975	245.9799553	490.6386587	240.198211	253.8118753	426.7184239	254.3576369	280.2771311	316.7010565	267.7662579	361.3160785	317.7930801	black
KFK09_012589	935.1825381	358.3880141	313.4589183	44.95379783	315.4543332	233.8382337	238.2746265	34.97876053	1309.580218	182.9534401	48.69300727	293.322547	199.4415071	47.20131126	26.77556295	67.13342301	137.600659	195.0878554	black
KFK09_004787	375.06301	369.150132	373.572367	313.6417738	267.8827038	256.0016034	337.8827284	212.3263768	471.7978054	186.3051166	181.0003442	366.4268489	297.832491	232.99176	273.943403	229.315988	257.5867202	306.6346467	black
KFK09_005737	130.3960447	690.9529709	287.6525963	64.40340468	241.9224497	323.5833748	292.1440199	126.4277921	667.533294	139.646386	226.580419	585.6394224	441.5756068	53.82180414	104.5862583	261.8786078	452.6851899	332.1516899	black
KFK09_005636	82.67947538	86.7403903	52.9584811	233.2347104	1084.187723	468.0552573	61.89181187	52.79425619	2577.96611	23.39681234	178.6486372	136.1060478	187.5310039	111.8960792	99.47790575	81.53490177	89.33807486	94.10902237	black
KFK09_000321	317.690747	268.771208	441.2149767	283.5832394	270.5798384	292.6908598	392.7196436	305.392312	525.3647794	226.6311108	354.910268	315.2317533	197.4182595	336.7116626	304.2575765	382.2287654	363.7000048	423.6240082	black
KFK09_006047	272.029996	160.4493015	237.8883643	286.7372116	290.6411173	345.80738	166.9172411	233.9244935	378.5057852	182.0550708	292.7853075	369.2626908	170.129137	208.723166	175.6736343	192.786361	245.5087239	169.293455	black
KFK09_007608	238.9931862	265.0896913	298.0844634	279.5374942	298.0530613	268.063761	236.0563935	252.0639442	537.560884	198.0241653	405.440771	341.6288753	308.0509291	334.8015272	347.2386995	316.6581404	382.0331181	278.0827834	black
KFK09_011166	249.4650899	158.3381265	128.4597167	208.7034647	254.4970951	569.0734312	535.5152984	222.7130865	745.6445871	555.7916438	269.0057901	168.3806998	361.5749296	381.3533719	340.4897663	301.28321	246.1819654	288.4760472	black
KFK09_012079	400.4906724	435.4298477	310.2538706	248.0482216	379.6644931	318.7926365	324.0796535	224.2860548	594.0094012	125.1896049	275.6354465	333.3133306	259.5044124	314.5635713	253.2036651	119.9462653	280.8083292	286.9992074	black
KFK09_028447	1224.569045	215.2465007	455.709955	58.25488136	44.12124689	64.55934583	801.0130362	60.26826991	994.8595976	374.4642526	72.65963638	224.6616094	732.5474137	101.3651771	112.5082885	637.4287242	489.0084098	497.7089377	black
KFK09_005066	316.7839036	427.8424634	220.9237006	175.9459619	230.9086199	273.4743784	242.77049	144.7526844	454.4731326	211.0015972	133.7283308	211.6606262	363.6109672	112.0044184	177.2431924	356.7417707	354.5833416	446.5327163	black
KFK09_018335	106.9954321	114.3553135	172.7589808	217.1693901	760.9837748	311.6658075	201.9885633	369.7836083	603.0182462	63.10271643	504.2638814	405.389096	208.2376719	381.508324	511.4194338	104.2177743	330.0243303	159.3820927	black
KFK09_009916	740.0588745	224.5798089	2133.853037	122.5619279	72.54056048	29.85042447	866.8724492	28.37657086	1610.907823	29.42045577	57.44038822	10.13420065	327.5316273	34.67135376	174.2399119	53.65164029	697.5327534	128.0407579	black
KFK09_022802	163.8279499	202.6448187	282.8399275	207.6637231	264.8153517	419.0619891	241.9776317	177.1610275	439.3734888	193.354318	275.8043156	97.35951652	215.0576461	317.0258718	257.8166409	143.758867	359.0125431	210.8623533	black
KFK09_011635	273.3258024	411.0193866	156.6960313	153.8589916	392.6335175	395.6739092	59.85975163	123.9011987	484.6468381	282.7860491	56.84790869	215.4604065	224.3805305	70.42164125	36.40456621	264.0998678	184.3559568	263.1836051	black
KFK09_026117	288.1966427	467.2497212	52.07288777	196.6711385	340.6380095	297.7307497	75.60401558	56.27846649	707.6259452	207.763073	136.4988121	352.9246406	283.5226574	51.61723435	57.5386928	128.9422352	286.4153362	132.2898125	black
KFK09_007244	74.63097176	125.136217	40.26543194	215.8425767	300.9909826	180.7727575	47.41726219	72.0461508	304.4470217	56.5228233	311.8181382	75.80377232	66.25478739	104.8553307	148.0401684	352.8398172	243.0453908	173.5297284	black
KFK09_012406	120.3504211	574.6291673	67.07171315	276.9654655	172.2065636	246.5499156	73.24716909	279.6964698	722.3833947	125.1326067	223.1688832	260.4881094	274.5427438	171.421269	709.7468148	210.9911924	322.5574703	160.0451954	black
KFK09_012214	205.1684715	182.9013203	125.2314257	52.37506183	332.9220425	295.6734092	379.876728	106.8189716	886.4154264	296.7569188	220.3199714	130.4198196	640.2543531	34.90304777	233.576487	374.7819822	399.9761335	436.5880223	black
KFK09_016496	52.60515424	0	9.839800733	11.49018074	195.5441196	145.619531	13.35436459	11.08037529	2056.151246	4.121153338	229.0251376	753.3726518	36.04199475	180.824445	38.53382667	204.5570092	106.0810213	11.77733387	black
KFK09_023653	663.7645787	364.0981239	406.9517839	131.8442562	181.7255194	247.9622561	461.9408051	67.43289063	763.293344	230.2990686	101.1849333	238.9084715	222.1472797	25.48820277	106.7834048	154.3027333	413.8236031	237.0550744	black
KFK09_020634	246.926671	394.3059177	234.6787594	148.9424449	262.3459368	318.9936643	192.7512213	90.39106772	549.5330755	142.2633762	152.1311137	329.2598451	198.8864968	181.2266158	165.5013229	209.7155734	326.6913154	267.717445	black
KFK09_027684	582.1099394	326.0035345	304.9432545	194.4636086	204.3013329	258.9010084	311.3774977	85.22022489	459.1536156	166.7288774	168.7912693	139.2781532	145.233829	123.1507734	136.5234815	239.7215858	215.2507041	139.2822694	black
KFK09_013184	130.3211094	91.23292048	422.9093642	205.8201423	84.69942396	153.4954102	456.055698	202.177598	351.3712423	36.22471979	115.6066715	100.664572	104.4617148	98.21010206	119.2554122	50.14896235	81.34466817	49.26923235	black
KFK09_020887	551.3633143	159.2566625	370.10698	176.9445513	143.1973793	52.81960577	757.1312018	59.775198	841.1747155	31.17049127	437.4631975	147.7503703	283.6564725	392.8663698	141.2394798	110.1385044	320.0934644	161.4891202	black
KFK09_002000	39.20114321	153.9934827	23.86451672	287.3746249	150.401113	179.5879195	104.5336609	54.1428927	776.2817938	80.78689071	191.7284003	710.242837	238.2507714	26.23444085	148.7740786	64.06885878	139.6839219	231.6429957	black
KFK09_024077	205.418455	41.04051438	0	129.5654666	0	0	68.15330894	48.13486497	656.0373282	15.07299991	0	198.8756106	33.10892207	8.030510902	23.59864696	175.369712	0	7.397540211	black
KFK09_021479	168.7368231	240.9660322	145.6585066	170.4739807	537.7025465	441.6274233	178.6087544	129.9593595	409.2744651	238.1273826	167.9813195	266.5077569	164.3565505	185.3523494	202.2974392	171.1854466	184.0629115	152.7388561	black
KFK09_021867	427.5445606	511.6653	264.7700507	200.0383095	207.0945894	193.8644534	276.7775209	144.2626555	594.0470664	169.4251928	120.8275082	161.0036552	344.9329706	151.9959523	156.7785092	327.2902705	223.6076777	248.5260791	black
KFK09_020250	253.4454146	286.1669868	192.3997671	205.7199215	222.4049067	223.6433604	268.3615998	156.2936749	319.9476236	164.5045931	157.2793367	226.4876152	194.6049641	191.5629704	257.9405368	176.4753963	196.9138729	183.3464879	black
KFK09_024381	320.6368736	298.1361509	107.0392099	119.7633598	160.5662422	160.643052	160.739685	80.86219622	434.7125507	168.8633235	113.3684952	280.6104356	278.0505044	32.52412471	55.66377092	201.5831622	221.8548198	304.0752299	black
KFK09_015428	339.8296671	259.5701961	195.0011091	92.27773059	75.41654992	129.9211535	255.5490668	175.3376686	404.4531306	232.8611371	172.6722463	227.7104637	347.3442471	93.40177393	172.7047928	207.8138783	141.7982235	140.5765605	black
KFK09_013931	315.6029589	285.7030931	157.0861609	113.2987496	193.7385414	186.9994845	123.8105449	77.53892062	335.3117663	215.0511	165.6352895	222.1741505	163.1848736	62.67046049	55.68152651	345.7398489	291.8954551	128.5917443	black
KFK09_002065	165.1234157	209.8147199	127.1181852	73.76040376	318.2892281	109.2802895	53.29986351	116.7014272	626.3831364	213.8188825	78.23557366	178.0943969	238.5767146	85.10630127	73.39311966	75.91535779	92.28426721	242.6082357	black
KFK09_012533	233.072201	155.9119777	204.0568354	168.9771396	241.1182474	305.3822226	160.4303084	109.5091536	365.1054118	88.53832655	151.1789208	287.7853923	114.1765826	149.6116233	133.7766917	112.59472	160.2568077	176.7915167	black
KFK09_007519	534.9843817	345.0109584	570.8018295	89.82605845	118.5609954	119.0390237	618.5543835	36.21991511	557.1626154	191.1994676	23.10980101	51.35794765	153.9349146	31.35831329	26.90790435	50.11088417	99.65636129	96.17373072	black
KFK09_010543	646.7337622	260.1827732	345.6255316	188.6997054	235.6155877	301.1326575	186.6731814	77.77282385	496.2446726	251.8020921	69.80034513	116.1085574	132.0291439	90.96428615	91.63177134	101.3866786	98.48811648	140.0119574	black
KFK09_013515	217.9298113	191.7719907	245.3727671	121.8661408	1070.234352	410.4417819	55.90682895	80.23110995	639.5686279	3.601952918	180.2187831	97.82191121	65.97766205	130.5373319	45.19842415	77.16228248	104.2817468	39.85461194	black
KFK09_020168	176.8303044	115.8895977	144.8176487	123.2723765	234.3435977	217.6224621	240.1445124	139.5259963	310.4206101	133.8984372	252.7245783	261.0553485	145.6743854	142.8947696	213.6464966	176.1071523	218.438154	148.1120878	black
KFK09_011753	262.5695301	196.1936785	132.368647	103.1078633	131.9868429	159.2719747	170.5314317	89.85634534	507.762589	174.4495261	140.370901	192.8254203	184.5515842	77.65095711	119.788784	180.4984489	321.3373813	234.3324977	black
KFK09_015616	747.9607244	286.1646713	356.785675	65.74909206	137.830425	122.6654473	133.7664233	54.0751054	507.5649994	161.3890129	92.44347242	167.9147449	130.7366193	77.33412017	88.3205633	119.1490394	281.3851044	261.0719889	black
KFK09_027482	124.9477288	257.7439134	147.2458207	103.5671329	186.8423975	195.3652509	124.9977693	79.20548113	329.6425189	179.0556774	170.3677263	125.6338967	175.2921384	86.83840603	175.0705495	206.686354	378.7928187	268.8077118	black
KFK09_017592	214.3978855	240.7927058	196.2579006	206.7986315	216.9311351	199.9725737	209.6751365	134.1914523	388.1012907	88.35523804	202.7203855	214.5085217	188.0310866	169.1375317	192.5384534	185.9167112	176.3780453	129.8345365	black
KFK09_006661	90.99628954	97.67750639	182.3438073	128.580594	300.4540377	300.6100947	111.3831423	90.26452065	301.3640389	131.4190009	180.7899398	193.2509205	186.0167396	134.7737751	165.8629931	125.4573099	249.8574999	308.9285268	black
KFK09_025287	0	7.114866793	24.53920894	103.2077859	591.3063051	353.8323579	0.421237417	16.66560511	764.8037577	10.13229094	74.26242247	53.26922781	8.498136998	54.17725866	3.403328596	400.5264506	41.8685792	7.22982637	black
KFK09_005963	150.9623894	120.0348948	125.6987085	83.64731944	319.693643	162.1213376	75.36357268	151.30869	879.4922763	155.2065512	196.6015563	289.9993462	197.4602983	143.2922543	123.1811101	83.46100261	182.7998525	131.1343836	black
KFK09_027412	80.33307581	105.7982037	102.502962	64.6755785	243.7710264	183.8180188	64.2462708	96.81802953	350.1264185	153.667689	172.2919308	108.4359831	112.8941108	153.1498783	94.07359036	198.8523151	249.7950704	107.4671012	black
KFK09_002178	55.07012941	43.0235246	56.86239584	122.44789	235.6929565	217.7067682	15.01556198	67.36413013	489.139244	86.21067178	202.4335711	184.4517104	75.98917125	97.80746784	87.01978564	214.5396779	570.9371163	194.8164926	black
KFK09_007032	177.2999202	294.8332222	99.31122679	66.77060709	165.6827121	136.0252274	166.6882134	60.59854966	649.2484414	33.47678508	73.53505368	15.6839368	145.7402929	18.30930248	151.388081	80.63857354	84.31741102	33.85665131	black
KFK09_000199	140.0811494	61.45428348	100.7009394	174.2328166	108.7243105	90.88871221	103.0732109	80.20765693	356.557048	98.7712826	170.7308211	296.389771	127.7989064	159.8826068	221.4465231	98.63666285	188.949278	140.1425628	black
KFK09_010943	161.1401648	95.74645271	340.9409409	39.48257054	632.7831113	223.0304625	106.2286292	5.524509981	579.5636372	18.53380562	3.913985937	74.42240875	32.29508756	7.196552986	7.945576944	24.38686499	19.50292518	10.2473983	black
KFK09_023546	174.6760891	245.300317	59.7680204	50.02278364	173.0327239	238.134897	198.5474507	10.65598165	358.1011069	106.5821147	77.49906807	149.1419697	284.4330991	6.146672096	20.60879201	94.65178084	239.0744048	307.487734	black
KFK09_014593	103.550918	103.3223368	162.1743005	170.763808	320.3492587	225.9577104	115.4868785	121.5176834	272.0186103	70.40238943	204.0473475	173.0732636	122.6819273	177.5682609	165.0243546	121.0305253	166.8015974	146.0113008	black
KFK09_018663	77.93988762	63.38910709	159.2817744	110.2091461	567.308987	381.5123411	99.41417951	64.58772266	455.1764348	137.4418656	172.6593145	232.313965	161.8181361	134.0235603	162.0574785	153.8494444	179.3478646	218.6787742	black
KFK09_027852	126.4791239	258.308473	161.2286868	146.7643585	177.2276702	102.4580509	214.524728	125.0544229	457.8054739	184.7972825	173.5865912	111.0784466	221.1100354	105.8919147	154.5641572	295.4398385	332.8805062	229.5220912	black
KFK09_018905	88.47230486	118.562826	177.1929779	131.7931861	189.7322349	159.1185372	135.1969102	164.246566	343.4224592	137.3772949	190.1844097	183.7748247	155.1349742	187.0560772	153.7531308	201.3555779	165.5615243	242.3140054	black
KFK09_025721	159.6289293	130.0963184	142.5811951	157.8707664	177.8327279	187.803668	157.3292767	145.7705313	235.0120096	172.6893479	135.7993605	232.2358121	121.8346176	147.024157	221.1706391	145.6961975	159.8330846	125.3672394	black
KFK09_024268	257.0479128	153.1196251	237.2826948	103.3204347	211.9224612	217.6396027	144.3819708	91.16536417	244.0170956	160.114439	131.4501192	214.0292187	166.7943424	169.0006243	159.9433038	170.3020848	183.8070527	180.485125	black
KFK09_015530	6.389666462	33.14104952	422.902592	10.12230208	780.8886205	489.8509933	5.10223821	0.624960192	880.805893	3.882660668	398.4926933	2.476186762	1.15759879	0.616750043	9.556668245	331.0017146	544.3671593	2.188117905	black
KFK09_000876	360.9601054	690.0671856	370.7925349	43.98169851	112.9961904	77.98479963	98.4328381	84.73144493	946.2989948	0.644013891	47.48370974	36.32568048	172.2182059	161.8698358	39.8760932	39.91194442	46.41166609	22.80412539	black
KFK09_022172	306.6081965	199.6982983	135.4185453	28.04182989	213.7544589	180.0032741	186.96784	18.28189813	725.5729748	123.2754999	32.93706835	98.09540661	103.4973893	7.647128141	24.33543514	34.56456183	97.02383304	175.6111253	black
KFK09_006276	364.505896	150.3684408	235.4639716	226.2536961	265.3291347	134.6396288	202.02715	107.4331568	698.6472775	42.3562982	92.64103638	66.78629437	111.7518089	96.07485467	151.452012	46.05936588	166.4791515	64.00105206	black
KFK09_008915	314.1178048	283.058314	392.0398595	97.83547747	84.12660148	97.45764966	127.1868481	91.98617259	344.6324452	94.36510738	85.5415241	47.18425315	100.1050848	83.03273883	68.21281627	100.2578743	109.6587871	70.73498723	black
KFK09_025700	7.670244667	26.75062293	13.06090142	101.9946761	455.0498219	308.433847	3.757135524	32.37461943	1063.078737	7.483579143	42.887106	57.42342138	34.28568828	13.58509511	9.618055158	99.66835409	36.36409662	7.666032772	black
KFK09_028508	203.375817	256.2385444	162.8228266	146.962991	157.3170395	227.4172405	206.9064777	104.4890215	338.622857	112.1038163	98.07480458	172.6500576	145.7173347	85.59850738	109.258197	155.4807785	154.1600096	182.1226788	black
KFK09_011871	150.824215	114.8705408	82.56647079	117.9971214	71.9477151	88.15689983	63.22171857	117.1353959	196.7184068	82.05020051	115.2174234	151.6032711	69.53530559	152.2491534	188.0929423	79.84994233	90.63112595	168.5582377	black
KFK09_021810	307.3928257	141.9649625	111.6135061	123.6841875	123.554862	156.6291303	143.4820734	84.81211593	277.8332546	98.06874298	97.25518847	145.2145396	105.6135678	58.7758289	164.5202402	142.359582	121.6257406	87.59268074	black
KFK09_029165	115.7069488	126.2667245	146.5989164	131.5346139	129.6842462	126.3268375	98.49359466	125.7843376	190.0708701	163.1296119	96.33357528	161.1357755	136.5131583	158.211552	149.7225473	169.4978372	126.5301552	147.0244274	black
KFK09_009209	224.3249985	146.7441276	136.7782043	155.258251	128.5278318	155.6323835	183.5542043	86.31803117	371.098576	139.3397633	101.5765689	135.774106	95.68575408	104.2670366	83.22961629	106.8932894	202.6572342	143.5284849	black
KFK09_013083	176.6663949	170.6118208	287.0077255	12.98710455	186.1104954	142.6753142	97.28199963	117.1623484	312.5154468	89.34781393	97.16512695	202.0995556	22.01621849	85.83298709	5.614116175	121.5304613	135.7703638	139.9833277	black
KFK09_013082	114.5032623	156.3330999	257.927151	11.98842481	163.6004183	214.292007	126.3782849	97.75913612	365.5941192	85.94305869	117.5137694	207.4226357	22.97089889	77.73117858	5.956504079	111.7711567	175.2809877	166.1648362	black
KFK09_006131	76.85472948	85.32665703	119.116565	134.8106595	290.3433292	188.7703129	59.56680015	80.75243203	464.0288033	96.90607618	110.2279711	177.5136484	145.310219	76.85079321	127.9231661	107.2246917	90.51357585	251.0621937	black
KFK09_027791	45.93754291	110.9043544	45.0714911	54.11538419	60.63136091	53.34280166	140.1910526	115.890054	719.0762033	330.0533083	155.799028	192.289961	177.2372793	60.59964523	244.6189178	328.929566	283.5670069	81.07854235	black
KFK09_028236	277.5420388	222.4181731	236.7423486	64.11966962	83.88906698	109.3002213	171.5654499	82.3640916	419.4863863	225.9199348	86.58395694	136.4675949	167.8171369	45.52345961	65.48824135	206.6252041	202.472877	229.2292367	black
KFK09_007772	93.58292096	149.5140746	124.9560348	107.146868	127.3741769	131.3512004	151.9685783	82.72200355	612.2670609	54.0042802	176.4886054	125.0956689	224.0269367	68.29105019	241.82832	142.9132491	130.6509234	88.8155788	black
KFK09_016495	21.93825446	4.248096076	5.272393228	106.9013854	356.8281385	120.2954001	8.383652	13.90155353	1091.547257	2.686009154	22.2630898	753.7270923	31.17046497	22.62419669	4.838181419	13.164834	20.47091959	14.17110091	black
KFK09_019617	184.1403572	159.8898401	131.2481821	127.298071	125.2943136	132.9566335	116.8681089	97.193809	217.2068144	112.5660981	117.8176004	171.3804232	133.3553806	90.23299826	141.1370093	144.7031745	169.9351244	122.6388875	black
KFK09_000015	60.0920676	47.97623148	79.68849082	63.52909255	512.1144232	227.7833679	60.31450057	103.1733444	267.5623471	137.4541627	72.27961736	222.6051936	88.25261937	78.11823136	112.8774042	119.9462653	128.9017984	99.76555385	black
KFK09_006023	249.2086026	50.05728958	60.27265343	44.31496029	83.56823141	62.54175672	161.4447127	69.22393707	1559.463177	42.50304443	137.8673691	64.93235747	51.55708021	85.22222954	21.16418651	37.21167601	999.7052755	287.797807	black
KFK09_019145	203.1886879	233.8863416	269.5287925	83.78500804	166.4129668	196.5782043	126.3145447	40.58864804	294.0815891	112.7428806	31.55250265	16.93341056	106.4396157	54.82222603	18.2492159	129.4343695	157.4236671	174.9241449	black
KFK09_003237	26.92047197	16.37855391	19.62318059	32.27064195	251.5916128	209.7310732	61.09874824	18.80614155	489.2421169	298.009588	63.43136261	171.0937956	64.58764036	15.61679007	69.78050248	170.2356628	171.4398088	50.58768001	black
KFK09_021012	271.4119578	131.7912927	162.0852083	88.17003167	110.8817093	132.329974	127.8399337	58.55889828	458.5472451	101.6203261	122.9768076	172.0619302	138.7407108	114.7281722	111.1477802	157.8266259	194.2907614	115.0375098	black
KFK09_022136	43.13345414	123.5863498	86.38810272	48.76309002	115.5313978	91.10127059	91.46199826	33.70220108	449.9913383	52.80172965	119.556693	168.5652603	153.7258981	18.2600917	101.7700944	183.8202591	189.0266914	229.9187661	black
KFK09_029105	255.71474	108.5501553	168.0278187	60.27220913	130.759985	120.2248314	75.22586766	45.27398913	504.6115483	157.008037	100.55786	36.6876624	130.097513	80.22973847	60.41422954	145.1857726	185.6640628	190.6387678	black
KFK09_001667	163.6365013	155.8325352	121.5765993	72.7197875	142.1722834	182.8645681	143.9445809	105.2640531	240.0022181	88.74944214	155.5165412	123.6177816	72.3745808	137.7957641	106.8810168	225.6029033	211.2082456	94.63076314	black
KFK09_028722	122.822975	119.8111591	218.2560857	71.12149326	143.6325355	89.91033266	128.7377273	84.41409869	279.5219676	157.8763594	79.19083965	129.5195387	150.2537216	123.2945704	108.2837551	207.6373177	187.4990111	169.7347592	black
KFK09_010354	92.7730419	66.12082873	129.1004064	66.2167261	128.4676173	66.55363597	43.11540475	35.41441086	399.1976317	83.77134532	150.9958068	336.2504404	39.20401235	42.07605848	75.9367693	127.4429069	168.3415369	78.67913319	black
KFK09_002896	146.1575439	216.1199427	256.8012281	42.04648556	88.6860203	78.34456424	88.17517508	47.46950379	274.09241	180.7822662	58.68662938	71.99211746	136.652629	27.21833156	78.47423928	164.4977353	209.0131175	184.6675331	black
KFK09_003514	145.4099268	159.2983453	132.4719708	173.6826684	138.5875271	96.27696231	141.2354839	96.18199226	195.3449058	120.317049	86.19339291	93.16346232	194.4765967	97.45871964	145.2143028	95.60073621	105.4633879	119.4775987	black
KFK09_016214	68.16551286	34.35225096	135.9760872	69.13987649	659.9224891	274.9183598	66.75374121	5.81277853	841.0331571	52.8207954	45.63226298	161.3744254	69.75393898	13.58984177	37.06482236	5.644530132	50.7377138	62.2460987	black
KFK09_012298	163.7733516	123.7038173	133.9493789	93.94554871	129.3139654	125.4811356	68.19365735	105.0913452	306.3743428	87.29642286	97.65122699	77.37601957	139.6987193	161.800813	101.9377946	112.995131	91.05138676	228.092502	black
KFK09_011120	101.5134486	61.41238389	231.2044133	81.89400175	353.14256	244.9669754	95.81034459	60.54890701	425.1398677	159.0383217	74.69063752	139.5765862	55.56474191	55.6376722	68.15696902	37.61129123	91.98147532	143.9623901	black
KFK09_023278	184.6771961	170.6496335	118.1522307	121.8064468	118.1433515	130.6323107	70.83133599	85.48967307	267.2905722	45.8653137	74.44572577	98.83039093	102.2949223	46.73881496	61.86816055	158.3558365	102.9768373	96.86702323	black
KFK09_020228	190.2721685	159.2854486	84.45434739	83.96319802	33.38661952	64.65567112	96.19199432	36.7925282	321.9604367	27.1514732	39.12441959	92.60757083	396.4330625	50.22559323	110.5474057	82.65527898	104.9925832	129.8545912	black
KFK09_020469	549.9326124	142.655112	153.3222522	8.579856048	46.91225001	22.59577104	141.3793124	56.85352143	1231.345876	111.0138406	38.4058078	26.14314186	278.8820856	15.7888011	35.18625034	120.4032035	372.7513624	441.6140696	black
KFK09_001206	120.3188446	102.8885518	333.9127645	45.2808306	61.05535644	292.6016342	286.1448324	16.92199903	284.0304561	115.9910935	15.39717886	15.23807238	189.2489079	46.36208606	43.7959196	25.05386488	42.87100782	182.344077	black
KFK09_020038	105.1837402	155.9483936	118.1971897	106.958992	122.4281038	109.2128934	100.8512582	113.3261147	156.0704865	125.0922673	127.3057379	151.7155698	104.3382376	111.5084077	97.9429351	127.1430412	159.3587502	111.6095317	black
KFK09_016733	79.31999746	104.9497582	92.16493727	106.4318447	206.7711328	138.8235563	100.5204322	89.64946197	308.1447492	70.42155891	187.0455626	121.2289995	97.15723572	136.7385559	179.8837777	166.652132	192.5077741	92.0543265	black
KFK09_009757	131.2004066	373.4140815	267.8506624	29.7630189	66.16477791	56.74398419	200.000414	57.75200316	663.7506384	258.686278	34.33013004	30.75134534	127.135918	12.92371681	26.38063089	70.09359879	173.1142267	75.35674914	black
KFK09_008346	301.1428739	336.0689034	251.0800868	31.00316523	27.79638554	61.84340094	253.8689592	88.45150872	804.8752171	92.65137686	90.46124729	89.7491365	124.4650219	78.94400548	24.08723178	52.63927529	104.6666077	53.24907962	black
KFK09_019424	278.6512876	159.0934497	148.1055166	25.68131764	106.6907167	106.3848657	132.7701637	70.45487616	331.7713179	117.6996216	134.0223682	105.2973109	153.7749324	96.93654383	109.0834675	40.43418272	97.17197896	68.69844652	black
KFK09_022138	216.1933528	121.8776682	86.4170551	95.49201153	98.90230206	150.2183359	130.6362539	49.55566696	206.325077	123.6430175	122.9136588	130.2599086	120.7716008	51.15397414	95.62745618	202.4975185	157.8239723	163.4926645	black
KFK09_012272	85.94903057	55.72881117	148.6954379	80.22059723	67.39643796	106.4997064	57.32658298	113.7895433	680.4559358	22.55982514	124.2887764	30.72060581	195.7542886	257.623419	246.1004367	43.74510852	107.7186357	187.9754856	black
KFK09_016509	130.1063307	98.6594862	120.0190401	94.21018406	71.93624568	72.8747991	168.4949667	83.00124898	359.7952732	291.6770966	156.3606881	191.4362875	153.4022679	38.82703537	113.4442865	80.59134688	136.4964085	90.555401	black
KFK09_016808	250.9076283	76.4379034	77.04084158	67.59988638	55.96529406	61.24437265	136.6851036	22.90974886	441.4899483	23.00927291	32.87927869	111.7965626	83.40372905	18.41452238	19.99535166	46.75634621	28.70994327	122.6305603	black
KFK09_020651	102.1048298	79.32673746	114.3451372	79.70517109	130.3314262	94.30830919	85.05419273	83.70536	197.4158035	95.63466071	107.9612522	139.5385747	87.08637537	81.92302455	97.77919004	106.8200702	165.1135299	109.4146794	black
KFK09_013765	140.8702754	78.47502251	126.6460591	73.42538389	125.6925027	155.9758697	116.2190168	94.79518503	213.1371463	105.2301427	134.8202886	103.5043903	93.25360966	153.5424694	110.936023	127.8693214	121.0873859	91.98381262	black
KFK09_026813	771.8888047	122.9300498	303.0311024	16.5477634	65.05050042	83.23509663	100.2233702	2.956333428	1260.252508	48.91231653	15.0452834	7.382420159	113.9318795	11.32674861	10.99634494	69.67313498	92.83902345	29.53655548	black
KFK09_027196	90.72350855	78.88703603	121.9365383	73.86962434	81.20406795	104.027385	59.69352216	36.33356351	253.6188447	120.1496215	112.1093817	143.0085615	61.2484636	84.81960894	53.18767951	93.75952341	131.1536061	113.2689522	black
KFK09_008395	124.1158234	144.0990863	128.5058508	74.27876346	114.1770724	139.0724583	95.20571714	49.20549883	182.9465161	99.46112037	124.4753663	143.7358975	95.61932564	50.12092434	69.57061231	92.67790571	118.8101679	67.52251182	black
KFK09_006696	128.9640077	179.8149879	149.8372458	53.1819724	95.81760119	91.78039497	96.05319679	57.08918318	175.0691766	67.68106213	91.57213805	67.0559057	103.7338264	128.232163	26.31555506	70.24523839	141.974168	98.11430348	black
KFK09_005288	268.5052702	187.4643219	180.3542532	77.15397396	100.5905952	121.722457	113.0179124	29.97755662	243.4114957	72.39708957	73.62942619	89.19792735	112.9550195	43.48404409	53.97006275	83.19886739	166.2597697	93.83793682	black
KFK09_002870	129.4594743	150.3093994	74.14508746	63.04993244	70.47544892	64.77630448	107.0514208	52.87798774	230.7800385	151.6929798	25.28462982	194.1378386	96.6261444	37.71583313	33.72632715	145.2569603	140.372749	144.8750261	black
KFK09_007540	29.85940289	23.22292521	20.76351701	116.4064739	378.0325982	175.3120167	10.20447642	12.24921976	674.3056944	8.471259639	28.95032387	100.4624343	25.83760499	7.647700531	17.66692184	18.59167112	21.29126159	15.36338104	black
KFK09_012285	63.32797212	215.4358145	57.8266182	101.9480342	95.05529275	246.1451548	55.09855036	65.58810871	336.7150103	47.35037413	128.6931266	179.5795736	224.7387164	54.36914978	77.52919157	167.2969535	103.4003697	87.97103532	black
KFK09_024721	215.0943696	90.42117689	176.3234718	52.72211807	146.2551062	123.2406177	232.1089866	49.86916389	366.092876	54.86492413	44.63929788	44.91757627	65.92106402	73.48511148	51.59611663	146.4875666	119.0157231	214.0532036	black
KFK09_006775	233.9958415	18.47278142	112.4487955	18.4041856	54.13786385	61.87982941	90.07281387	7.708599891	661.7060576	200.6610374	178.2472989	129.6621432	26.42861179	9.975651602	14.156079	384.5259182	544.9665312	114.5778103	black
KFK09_007326	3.336725863	30.09126957	4.808363524	2.425310315	356.658147	98.71145832	11.3671022	11.14737646	1202.571185	16.88613818	11.15283104	62.62568848	126.1439831	1.970316277	6.064833488	23.23085737	33.43429923	54.9558667	black
KFK09_001536	87.94253058	115.0716803	107.3687239	63.15831597	108.4206988	144.5886733	129.2845736	61.31345976	164.1357399	95.97379184	88.1052477	122.1783169	95.42495796	67.00786094	95.47079098	116.9296526	116.9236339	51.51792443	black
KFK09_025879	176.4326172	95.35107314	126.4931155	123.9982005	104.9237512	81.64994852	172.1632425	48.19137478	184.6007127	96.00760925	148.914411	59.05508904	40.67030415	116.1545914	83.08274646	53.14285921	189.9413675	38.87400959	black
KFK09_006794	28.92363813	20.51544475	27.89618988	27.54434124	35.31579918	32.81481338	131.1709013	49.32378128	1001.637343	74.3678851	94.97278192	80.40804264	311.8036863	40.04131047	76.4136093	342.7695197	274.3890569	124.8409005	black
KFK09_009960	116.6808658	87.59081575	144.6397231	110.0250226	346.0814801	120.7366237	84.25114627	32.69356968	497.3231748	3.093851347	38.85710989	44.04844028	42.71237552	55.94727345	29.10797191	19.40000465	16.74322273	25.26152771	black
KFK09_005359	152.4048463	124.8020342	123.0738215	66.05356248	100.9599235	117.3865377	91.26400732	53.42725375	400.6298637	26.58862515	89.89641143	122.079364	89.06581988	154.2865509	80.17873094	101.0350293	116.0399659	150.5550174	black
KFK09_005951	94.33694628	132.1133743	105.9508231	71.66129768	130.3055278	178.8979443	80.68371906	102.2093986	202.7973177	62.09048258	78.10394862	72.35610667	84.23109739	103.2775981	109.9603867	70.87733859	97.62001362	134.7152668	black
KFK09_015472	93.40655792	102.2215336	169.7293838	52.30512514	142.2430294	126.6066549	85.93243301	43.88825501	344.990158	91.17316795	65.0968143	129.9344248	66.76417238	44.38680464	53.16116558	116.8659332	160.7920686	77.56143408	black
KFK09_008449	163.7246101	165.1630457	108.0186746	50.0297689	105.8944503	181.0885812	82.72231338	52.64032511	206.0615712	61.73308749	90.51135738	67.00748412	59.52452811	64.87926887	70.96694555	108.9167237	85.68996836	64.47161781	black
KFK09_006034	203.3893832	233.0469608	320.4864675	47.99777042	83.85249563	178.8786149	282.7096358	4.882318117	342.9154351	187.7994743	5.244797696	24.31346357	64.48640469	9.358385626	3.725172548	99.89890829	96.07651009	39.23793091	black
KFK09_001944	200.3406192	189.6055081	140.585128	93.63129424	87.3784527	56.91796809	144.5097082	42.89726755	234.1598582	110.2393254	30.88034546	64.66384857	119.5382814	45.42569649	44.46691906	80.08412314	78.58224085	143.2053335	black
KFK09_004939	137.7729813	131.0260028	50.21214424	102.2690946	96.55256422	178.4026237	121.4546546	70.99851709	257.0527555	23.43114368	89.94114564	75.95216363	58.36831247	85.36270501	180.5788715	109.7380725	54.62327982	39.59923137	black
KFK09_010735	103.3666323	139.865345	75.15893249	120.0361883	79.65829802	55.48595815	91.79146253	52.31989968	203.7199624	67.427804	65.5037631	129.7764837	57.92203399	29.30497173	70.88057955	87.96059456	78.04614116	71.32897569	black
KFK09_025217	45.34418708	7.383010906	19.20325273	23.98927082	173.6766922	87.41955669	13.65977981	13.06275175	662.3074727	2.350407299	31.81484078	166.5240709	25.43773156	19.5078395	34.68528616	25.7919137	8.561452261	7.491969313	black
KFK09_012614	87.52967757	84.96515446	93.3040009	73.58312745	99.39185412	99.58362958	103.0993003	66.66242044	152.301265	74.03648836	110.7312952	135.1645846	81.29197857	73.08628818	110.5049473	86.64611494	104.2653271	95.61137754	black
KFK09_014897	159.0395004	147.5623373	174.5869108	58.52457988	115.6720379	112.4223091	87.21118945	40.63233246	266.1317544	178.7704713	46.60164178	51.82585898	67.47147232	37.5140661	38.57105742	134.3207781	95.41149662	123.4391134	black
KFK09_021788	166.8975097	155.7444341	261.9560554	50.71074865	129.160084	86.91121874	102.4660016	47.54599105	413.3665606	25.12309844	49.48602073	41.40850131	171.4335714	226.2384275	65.14943313	47.86091174	116.4696748	190.2758849	black
KFK09_015372	54.45504656	114.899473	137.2680806	59.88636393	92.8994774	113.5043383	89.12991888	20.92889944	164.9534337	31.12695402	40.93441142	48.30620819	58.6143417	21.93908989	37.59717026	41.17225293	74.28619481	65.79294847	black
KFK09_003113	103.5368532	89.72493832	109.832516	56.35186353	66.47054241	85.50571666	91.51246112	74.97357935	148.3261286	73.05086235	94.9529339	111.4820014	129.3143084	75.35564159	117.8599844	81.31422141	90.51357585	146.5597624	black
KFK09_009791	71.16352858	58.98326699	111.3411902	61.08898097	114.060652	88.05677479	92.92215244	52.91528972	144.7742931	97.87209701	85.60973903	66.1219158	94.46892324	124.585476	84.94596515	82.29805954	86.7339746	112.1257283	black
KFK09_013173	155.2145699	111.817621	97.97924936	84.77427992	58.83272724	76.12232304	83.81238943	49.66788891	175.0985508	53.39122852	54.04657985	52.50260652	59.51276304	129.0630616	79.85187663	100.2971732	68.45359848	108.2052483	black
KFK09_016470	157.4883626	153.2109871	222.4625598	174.6294296	39.62707856	49.36057821	192.6225706	175.8329557	201.7797723	34.72116289	58.59952492	42.8531913	54.66993308	85.40306047	63.50270196	26.35702349	56.23169258	40.97869001	black
KFK09_018942	123.2292818	100.4339679	131.1433487	54.58812907	111.9795993	76.69900731	111.2518106	58.47841793	167.4600234	99.61293701	109.4760146	94.24670021	88.8043643	73.0408265	74.82981931	97.99181496	150.096782	114.8263089	black
KFK09_002161	12.05699919	34.7221223	254.0714017	9.451210229	302.343282	359.4057772	15.07378314	10.99377486	499.3577716	8.939285034	245.1510038	7.113906718	9.823600779	153.3083863	11.37039459	6.096716248	386.7170934	7.901608328	black
KFK09_027792	148.948306	74.38593232	71.72292253	41.27573855	55.23540389	35.8915818	98.66988401	18.44477106	217.6294555	125.9527489	34.1052305	132.6050594	56.6535105	20.13605545	48.16728334	75.9389531	46.41044683	111.242958	black
KFK09_005523	143.905487	285.7071782	169.6855877	38.5946598	46.04766375	50.56236061	108.0473974	24.70430875	343.0067568	87.20414335	61.85297254	43.65958018	165.6839577	38.09998125	44.95045691	80.24212722	114.4510505	84.06913804	black
KFK09_016584	136.207362	144.1592603	55.15083228	127.6439449	117.0079831	98.4520591	64.08520427	44.57343197	192.3855061	70.06736787	105.0639869	85.37748059	120.1705266	46.83118969	93.29899846	106.5285475	113.8044343	45.45098858	black
KFK09_022173	114.7331319	134.4994419	194.876375	42.89928024	74.17049004	46.19332504	104.397676	27.76013651	267.7040583	103.5510643	18.55415715	37.26071508	89.53861267	37.92131692	27.68850908	57.80267642	87.86869863	221.6051325	black
KFK09_010269	192.6908118	128.1989537	318.6665104	11.72538159	30.45926886	33.84606054	179.1555136	6.334438141	955.9434658	146.6562868	2.589116002	9.219674045	32.9868513	11.78801892	4.487905841	67.73436158	290.194492	71.38821563	black
KFK09_025139	43.57023186	56.18449648	53.3630645	102.5291243	109.9198058	125.0182037	98.33719551	37.09441137	230.6921426	50.77290455	108.549981	109.9107414	72.70019135	46.41143548	73.66716474	49.37143049	110.1292745	60.11992861	black
KFK09_014914	56.60481347	100.6931523	46.14530728	79.5133466	119.8878446	98.49767254	75.47355136	56.54245102	175.0451346	14.23951867	106.7039027	49.19792118	78.44864219	111.6966788	101.1810551	89.17057881	74.58437747	52.11788112	black
KFK09_028719	1.782409072	0	7.751546319	6.117874883	947.1990936	336.111024	0.708234338	0.769181774	802.6482163	0	5.389588413	5.286678172	4.274210916	0.867516544	1.634879985	10.01749029	2.305790394	0	black
KFK09_002786	90.06640045	60.9994066	35.05429011	38.5741782	30.21140047	65.22870531	146.7528543	42.69998282	228.4368674	177.6674995	65.17274817	137.4809484	104.2214348	48.4065439	137.2139306	108.7620865	94.90581939	52.9980024	black
KFK09_001961	210.6970497	68.46064658	44.85143275	89.2868958	64.75598664	69.17900004	59.85467154	39.30385483	212.6968159	79.91384816	45.67477142	84.89783183	41.62537891	34.90876543	65.78738159	113.8449524	68.49161809	55.02722288	black
KFK09_010046	30.59322692	29.02865652	69.7522323	59.22019721	356.3437323	90.22288212	48.38718774	14.57851064	255.5674241	68.72012493	78.68631182	130.3882588	38.63567101	53.30564856	60.94639047	61.87882098	122.9661918	89.80464022	black
KFK09_019926	73.21211928	109.2013176	65.42639324	70.37650423	81.75896608	59.69060851	97.6651031	62.78901796	139.6677085	106.8730736	51.53896589	78.96980367	85.52259029	60.09390941	56.26949774	69.30561015	80.45879186	126.8358385	black
KFK09_029204	111.3864235	171.3305872	97.97539732	74.03274013	89.17188937	91.07025852	110.4071345	51.94421903	145.4095586	72.40319793	35.66077764	38.89365858	88.38774888	47.55758958	58.04841279	96.90108981	78.31612214	88.39475815	black
KFK09_016968	64.20499369	78.46306604	31.82276884	29.69457621	65.45292991	56.02221641	60.96129242	39.37018595	186.2339717	98.43541182	33.38053406	43.17989356	98.82732694	29.60400205	16.92694007	75.15452343	74.19319778	138.0385098	black
KFK09_005126	84.63495188	121.7105117	51.65006246	55.90437679	59.02122876	57.62062428	101.1000251	37.44339808	166.5331545	47.76565676	66.5754861	68.73655782	163.0791702	32.05316849	61.48133611	122.6631205	78.9936662	98.16409597	black
KFK09_008348	132.6647024	116.1146261	107.0206072	63.01658683	105.5601129	87.18781602	68.08296621	57.14769515	171.8298552	62.89344694	54.49472728	68.60685322	48.14511762	27.52498707	104.6274678	75.88291918	71.34628234	81.96013579	black
KFK09_024948	137.5824546	108.7056384	202.5058781	53.61855411	85.62651837	79.70950829	86.20209545	45.85481975	193.5036985	151.8446707	49.59248194	66.66315107	71.88543179	35.50828698	56.43870208	60.02331937	91.20215383	105.936619	black
KFK09_015301	71.62043727	158.2836211	42.45425213	108.7145697	116.7908252	101.9082819	65.07791828	68.67032467	172.5031266	34.84735032	88.16702865	55.33214972	98.08468038	53.7729607	77.07572748	88.56617524	108.9391997	91.84854681	black
KFK09_012777	156.2348005	113.3422263	106.4861301	74.38186022	76.87699128	121.3395531	126.3641255	59.54676882	250.8764396	63.39167326	68.88378449	17.32933271	150.0872354	41.02427251	134.7046199	108.8950364	48.67762787	14.8141284	black
KFK09_007894	126.1549532	18.76600017	43.67032775	55.41704775	85.24182358	72.48591128	283.5119286	47.87573832	313.4531789	26.01275687	44.724208	218.3903822	84.5257589	49.24032665	32.81044495	78.14680921	28.1764024	31.37572032	black
KFK09_025463	173.1529395	180.6293341	63.29476923	14.74964017	98.47060102	75.18142539	6.532618632	12.89713767	445.0024875	47.40447741	23.57731058	56.19427916	44.58787045	1.611102153	1.568706271	135.9554199	102.2182071	230.4450149	black
KFK09_017130	22.60495211	49.97858315	25.86718842	53.0465925	480.5150494	195.3240488	16.11233119	39.62011781	283.2554222	14.82470437	44.21270327	84.23039604	106.988338	13.49868018	36.95959815	63.48099513	41.27838247	31.464626	black
KFK09_025793	408.3739367	104.3796373	159.0397048	32.08985127	61.24454351	20.97113013	162.8754803	26.02671096	445.005308	28.29761199	34.78386848	65.12847855	60.60891706	45.28082584	24.26811212	15.14215264	43.68111639	120.212761	black
KFK09_024447	82.81246044	75.35721944	124.575356	54.08785657	69.35979532	55.60401338	155.1557818	61.41022974	149.0993928	79.66406792	59.58640635	24.15443363	45.23755755	109.245745	50.8436666	77.29870431	106.4718923	120.6498022	black
KFK09_020929	152.4800941	141.8617823	112.348064	50.48828237	50.24590377	61.05939689	104.0903297	53.49224485	228.2433787	96.73441877	40.70519194	59.20700967	65.24750215	58.24694665	47.00398426	49.06323756	87.53700292	97.3929053	black
KFK09_025043	55.15230891	42.64287139	112.0528761	53.98561109	94.93724782	83.12598208	42.92458257	12.441068	188.4426818	14.61128116	51.48484409	44.80718902	57.76148752	45.66818922	9.995157738	28.26640671	78.79273754	192.329176	black
KFK09_016018	35.07849281	15.88936988	24.67071092	34.73547872	31.03264734	21.16046798	32.11159339	20.84077776	666.6351173	18.54760005	33.84409379	7.44717823	15.90906295	31.16210743	7.830214665	137.622557	8.83481793	2.822745607	black
KFK09_001354	88.34908438	86.23694199	87.27855284	93.86390981	163.8290386	145.0678452	86.29148217	40.86090701	400.1286719	14.5592401	29.25865929	28.73283166	51.94297322	39.3345654	27.04041401	31.00560841	30.04894858	37.13044027	black
KFK09_022204	44.96431955	56.98217761	88.911255	98.72368695	97.51179334	126.6863791	39.7835338	64.31689083	124.4955326	75.50925259	68.45479631	64.9835256	35.39679855	52.38568265	66.73405173	73.15241366	74.36132157	51.86649849	black
KFK09_016620	66.47509245	61.86434995	72.55340776	32.85599691	99.67966127	109.4023623	34.33775499	55.57023081	97.16508067	54.02163934	78.16866618	56.83051584	36.98243478	81.04702202	51.42054904	81.60278705	66.77231005	33.88644402	black
KFK09_024875	192.8352664	68.20325123	70.25187829	13.26709496	26.95270786	34.15463885	87.70531087	47.76394785	272.5868837	27.0586837	53.17203973	196.5838145	96.67186165	51.16031423	75.34997834	183.2965258	159.6170561	241.2579659	black
KFK09_001061	98.98478693	104.851141	92.52555527	62.3942532	80.21254073	79.34205256	87.42337427	42.52095083	126.7323883	73.38195259	83.80498281	87.93308554	75.37173193	64.81128526	74.15237989	62.9623298	106.6850579	98.33973752	black
KFK09_023000	75.28652866	27.07480464	54.69841153	53.14208592	70.7497114	30.34246443	92.02619929	64.70741676	189.3976769	2.525087008	140.5597172	126.258314	84.41566559	117.467162	63.30050942	24.10458601	11.15595646	23.31366213	black
KFK09_004288	30.48039138	82.41021279	43.06563794	0.951088786	16.65314604	48.31865874	8.218370271	2.818612408	159.3339381	110.1832294	1.462945699	69.32373292	15.96087888	2.781584086	1.83055354	19.48120551	41.5843335	1.949715226	black
KFK09_020606	57.30210786	103.5509706	42.19178794	85.40548269	58.87249003	60.48730478	90.28777841	41.27299744	166.380382	83.67057357	55.23952993	63.43163745	83.48634114	52.95901962	100.4253272	91.47610393	183.5388144	99.16045975	black
KFK09_015219	105.4337583	104.4528247	96.34508647	61.43593748	86.05729803	51.07355862	63.08334677	54.10060017	158.255442	102.4385848	73.07963428	65.59543461	91.15187141	66.56622427	58.8359916	97.96767218	106.2333535	115.9317665	black
KFK09_009424	139.4356141	70.63193844	125.9364128	52.61731219	98.15683555	136.1563067	71.08235818	33.9148904	163.8821176	101.0305067	55.12254672	107.850241	94.84414932	58.48040959	68.55948324	71.41501142	69.61999382	80.01573232	black
KFK09_015298	125.2998009	34.12637181	53.27892104	35.05772915	75.50016029	71.37907152	30.70512545	33.85150228	153.6721102	65.70391623	83.46997252	117.2004215	30.79099844	47.07758376	61.20299495	102.2761326	93.92539578	62.24383554	black
KFK09_016685	76.38592442	130.3910145	8.952605585	62.39320626	63.63388477	126.8377651	143.6902978	69.17592154	326.3681888	89.15653588	85.76219376	91.39274792	68.13512614	22.32432942	35.36433017	215.1167447	120.5948388	85.72354486	black
KFK09_024106	187.1138402	132.3806836	116.0285339	47.4701063	35.79232421	37.07748399	85.00643696	22.15376128	207.7414209	165.4086473	9.395642635	120.5158877	210.9544167	8.336759199	26.50572665	41.98119286	52.88234388	72.53057004	black
KFK09_003955	98.65307252	192.050204	48.05375133	45.67340193	69.80040416	89.93856891	70.75150076	45.21592051	226.9712084	23.47788328	43.0570171	43.48089928	142.9013492	22.2309902	48.26517246	46.65656997	68.77538097	97.89826184	black
KFK09_019259	35.71659715	33.86676594	54.35806585	88.06402809	117.8558168	99.27854575	35.92453102	41.94177286	104.7386328	41.22679691	53.43510759	72.08454795	44.14310052	73.35213842	56.41017148	44.58002861	100.3192132	69.52317883	black
KFK09_018863	242.3536214	108.6713808	102.9788761	118.3530705	58.89903632	23.97429288	31.12296452	2.563939248	201.108168	39.96696856	2.794601399	17.77775111	15.1022119	11.89220595	7.311546599	8.61152674	14.24164655	10.31387818	black
KFK09_012773	136.1578916	136.4869223	105.3494218	108.4049112	40.60902448	66.87995701	118.4056146	51.77048127	207.6363404	79.87809861	56.17579856	85.55257089	115.4146824	44.49478972	53.60711231	83.31486089	61.49169549	60.83597296	black
KFK09_016023	4.915128048	3.326200226	31.52451784	15.18345312	56.55646101	45.53242656	0	13.95744428	970.5915298	0	64.14483524	93.74135598	3.241276611	101.5581737	1.033153324	0.999552211	6.428521012	1.396671003	black
KFK09_027647	42.71404826	86.43048376	184.0181605	37.48517028	80.20104072	44.63858662	236.8685936	132.2496405	247.4545144	202.9276583	30.93894194	66.09250564	69.4738515	37.11641548	11.35802106	30.18002804	45.15061364	13.98473159	black
KFK09_009979	220.2210034	32.80753488	278.3055178	47.43706063	68.17848136	49.5852923	80.72055467	30.23476051	246.3647123	87.6700184	13.46245482	14.14963864	112.7734111	35.38466518	36.31319967	79.13614545	45.42720079	52.36276614	black
KFK09_016571	272.9665513	94.74953487	31.67431856	14.73807183	49.13502495	50.30286133	86.4480276	25.59836945	248.9044596	58.01118601	11.77086109	52.29706441	92.10411619	13.10470491	18.44798575	37.42323478	29.82010899	45.22979377	black
KFK09_027437	60.85992946	80.0599253	120.1497643	69.56664932	87.08166046	83.82222115	135.9456564	30.12546962	94.63866988	31.34905637	58.57315432	28.47952745	54.8569108	47.70581223	51.96037353	44.61695474	67.05971065	23.48542324	black
KFK09_024978	125.3525595	135.9519768	167.3158372	17.80049477	27.30967218	26.35670411	45.65772209	19.86206058	211.7299481	119.9484053	10.42723711	69.55562683	42.32539794	10.16021938	9.827900411	31.03848688	54.09446674	90.76134484	black
KFK09_018469	67.0563898	74.52992367	86.59366305	27.15347701	132.0016345	86.26464314	106.0515344	3.968001217	315.4917844	115.0343273	33.73483118	20.99986052	25.04823286	17.54311233	7.576457708	29.32019819	332.960654	54.71403232	black
KFK09_002850	55.57000811	66.63904953	68.90706214	59.58887342	66.18702589	67.54094491	52.96221289	58.91655565	127.0697668	39.85194123	51.20262936	44.08576357	89.30353892	63.77417409	79.86886055	39.65318694	60.34943489	53.02323233	black
KFK09_019399	65.72228361	52.04423418	55.91115345	41.64604284	65.80583698	65.11589192	21.94346057	83.42325758	91.63180504	45.86582005	56.44096754	51.94938757	46.19811399	62.73229007	75.09548731	19.70545787	53.77917007	57.46303557	black
KFK09_012137	82.11924042	66.78135076	74.5574263	55.34960924	71.35032878	87.1586693	96.6168512	55.47518978	152.4523231	54.20704971	86.74227202	79.32829321	67.26880457	87.02736774	96.94055656	59.14371699	75.30396869	72.62689217	black
KFK09_014559	105.1393932	148.3808144	110.550562	50.73835629	62.21922645	54.48293251	147.985772	39.7217806	194.0486104	102.6317521	22.26225701	11.95094792	100.2114994	31.11264376	23.27313803	83.93232399	54.66079581	62.05559786	black
KFK09_026821	103.0339459	70.94386616	140.6740904	57.42277909	59.81156074	61.058827	46.78097404	44.54544917	112.0510381	76.21494654	50.75988616	81.59184149	62.66179617	38.08863816	38.54530905	68.38058116	49.40949234	75.77701618	black
KFK09_026508	42.8392213	1.527824027	23.47310359	6.606133989	337.7386452	110.2312751	2.713655779	3.1576936	433.8256225	4.280215397	0	45.27884364	7.252661049	0.415494766	2.610071555	8.838145865	0.519695172	0.470457601	black
KFK09_018107	193.0530126	77.63336081	317.8464939	76.55522581	213.6754236	58.38823189	36.96358331	43.9047664	384.5397269	17.19167397	13.62368182	19.32198553	16.24918503	14.09714384	8.595141097	5.896518084	22.14436414	53.94201623	black
KFK09_008290	60.57563216	38.12953261	60.26877949	27.79529436	52.85335116	61.53293847	50.2820858	51.34808061	208.9067221	22.25422803	64.50997446	103.713027	27.15163605	29.97738586	59.64366215	51.73898363	77.79274897	202.6909357	black
KFK09_005592	332.0064419	33.42927732	169.0250744	14.6450328	23.39140815	22.00725316	184.0919542	9.573858255	283.397208	78.62951101	35.21866683	34.77198431	64.37234461	52.12193979	26.64216656	64.18401218	142.6639267	170.6315936	black
KFK09_023283	72.9865667	116.9648378	60.45662087	42.90331384	62.85788233	72.52098208	80.85379026	22.80189486	204.8502987	53.84034892	46.51432789	56.30253701	77.74414098	28.73693923	59.03239243	101.1764313	121.7750163	101.7290746	black
KFK09_025623	66.25459767	58.9399411	62.11374213	51.63741939	68.39064283	64.75488905	57.11893984	56.41532541	118.2780706	49.96898422	71.52432956	104.3057821	60.29525372	79.61076228	69.36088801	86.96104235	101.2439936	64.32236188	black
KFK09_009072	38.86663825	64.96266424	102.7674002	7.48616704	88.10513775	104.8314472	108.6023195	9.762625045	255.2765609	62.59372681	31.51724363	23.99217194	138.9181191	12.88291408	28.42977038	60.25710915	125.9879957	244.7559648	black
KFK09_025229	86.59267348	45.23366477	43.88375416	36.77398975	101.4017328	102.1048009	86.92396108	18.59222232	665.1380528	8.136132884	12.60564845	20.36926002	42.42459635	4.619525595	14.93190386	10.88743024	12.12574478	21.4381325	black
KFK09_011220	128.2579433	191.0692168	51.77318039	21.01678641	35.69011762	43.76501202	149.2238788	21.39167223	181.6132104	49.29626878	29.05481728	28.95630859	119.2015757	15.97208734	23.08917776	20.42865912	108.2191939	106.2859685	black
KFK09_003486	70.52596544	56.40443579	87.86005347	59.72518451	34.53440366	33.68985374	44.11300164	33.52099647	95.58205674	49.50109725	27.44129506	28.50069562	37.88684893	55.13438105	21.97197247	38.92917934	29.86860154	56.78138627	black
KFK09_002727	68.87521368	81.84208321	65.03394105	74.93768798	60.70553082	51.53796276	79.48750053	74.0275427	126.0320833	41.29055908	72.38130309	58.1504504	66.82108317	73.34152767	71.74749921	50.80304721	56.85632829	55.36223642	black
KFK09_007382	137.4208996	103.9195977	107.3216668	99.29247865	28.36661234	23.13395684	51.16080419	92.62296613	141.7106253	37.02901121	66.29255484	28.73689497	49.72185152	108.0902137	77.3906397	38.88979427	25.19450049	39.79792426	black
KFK09_016416	210.4289196	71.74009123	29.68756286	15.86881732	16.18640796	32.74925868	145.4025999	19.21752589	513.3749204	171.322402	39.16808523	44.65979695	38.08500018	43.89204471	22.47108479	73.77944757	72.12800575	39.63053972	black
KFK09_025851	40.564611	73.44599841	64.288427	63.57943957	62.65209004	54.49457869	53.62149308	50.88029319	165.4505847	32.72832037	70.08809804	92.56932265	53.91342026	88.85163669	62.03898995	36.65827626	65.48106993	72.4698368	black
KFK09_002449	100.8265456	112.7410254	84.74528381	31.62535461	43.62393431	51.86708674	38.03090785	16.59353763	92.86693782	56.0476854	22.3870231	24.24559702	84.63861767	15.57543892	16.41876093	60.03796847	75.52434977	83.64926874	black
KFK09_020334	222.0575147	66.63515027	72.60952957	21.95901208	46.92173554	68.01895663	29.22476888	33.47534518	221.8975603	23.50583756	19.83411696	21.05874147	79.25234179	16.14440472	20.01525142	27.01492462	26.73152781	40.38518245	black
KFK09_019925	122.5790195	84.6879501	60.84365915	42.86574881	50.41680821	35.06240334	167.1012203	34.86734426	172.2698107	19.9627075	58.16719803	59.55152261	28.99030013	54.14529071	56.70664157	37.444095	49.37104137	33.90874297	black
KFK09_024220	56.58541165	45.78061038	42.6173557	68.62077285	50.05630667	58.24254777	37.10311821	51.5383838	36.604393	72.32337917	47.1719983	70.92506367	50.79543489	65.37550454	63.02235275	69.46887866	47.26248648	56.05306293	black
KFK09_016911	40.97282971	71.85782187	62.20195755	65.54605445	63.63388477	54.60538225	59.69486637	41.7186541	121.9222108	73.18612836	43.43944449	65.18112225	54.56275476	39.63377324	41.46162847	67.24856186	78.71038973	23.35417088	black
KFK09_017392	100.3540927	113.337972	95.10737831	74.11285523	60.45744374	62.87518899	87.7382595	39.24387708	137.533439	21.70606818	67.52607511	37.89642348	55.72579913	57.72065328	60.44396142	37.9656005	59.67456305	42.29686563	black
KFK09_027833	115.826061	35.75993919	91.01815678	26.11260536	106.1031698	106.7116623	75.96925237	16.81052342	198.1573505	16.69697552	61.60273519	146.0078654	23.83646899	38.61391572	28.38925655	97.00002325	66.5435775	21.37513883	black
KFK09_027291	24.85998649	42.70331289	106.0624802	64.16368343	70.86001532	68.67594704	52.90881206	46.27804394	164.1301146	27.44408082	112.3672269	40.46095015	42.06388726	70.87018674	61.476892	45.40114836	117.6132453	37.49080511	black
KFK09_023529	138.3195327	99.35250361	85.68191529	83.80012031	50.54820044	39.50984683	64.25920875	51.05869459	158.6491743	69.00703096	24.11271119	23.54099172	62.1538352	60.82356174	29.45858415	67.3503587	36.26368526	51.71390688	black
KFK09_025950	237.2830835	54.58455965	151.6736616	14.71770302	27.12976838	23.66174459	61.0884704	1.594990428	399.7870677	56.18056239	0.668646961	3.038265965	19.22608248	0	1.977569552	14.05505317	13.6300421	13.16126786	black
KFK09_027862	89.47441835	44.74076914	48.27055159	12.77572107	54.68060422	52.02625221	19.24093919	49.17162517	129.750726	45.60498515	61.76950884	96.29996782	58.69363029	72.14179142	74.02593718	43.72798313	59.31714922	89.98358037	black
KFK09_004498	66.29048779	60.90161943	69.37839328	59.39195111	37.09906783	61.70444085	41.35653116	57.40268365	75.90468131	59.22557892	40.43917082	57.82186625	50.47264164	53.34976739	61.23889788	52.05737048	35.07193573	54.28904465	black
KFK09_018590	54.14442643	44.54132481	67.54125126	44.98800924	101.5847143	56.33483147	35.40734508	37.4050248	142.1946904	32.00253642	64.00967967	91.26142592	56.44672194	87.14123356	62.97315498	68.92150483	107.4930345	71.35584766	black
KFK09_012769	21.13505061	47.29251957	74.23668412	19.31672647	52.30832864	21.23223313	31.77709762	27.99821658	174.0231032	28.59050128	111.2600682	51.52826737	65.65900335	43.66590303	19.11333649	109.3510119	79.09652253	58.38084794	black
KFK09_004497	47.08175288	81.48394812	23.06502998	54.69594808	27.53668552	31.30327628	67.12947861	198.1160355	255.0053421	15.95172868	62.9398166	56.21240457	40.89911607	58.1692672	187.780148	52.09362166	51.10335861	82.46076286	black
KFK09_027563	31.81026692	72.57164129	43.59156104	67.10290143	75.49679395	97.83329771	41.03515059	46.8509483	91.04534063	41.97556743	87.55894384	60.89114155	32.09019926	38.69586785	46.10882025	93.53113272	69.61871564	42.93586365	black
KFK09_007231	170.0259544	44.35170101	172.694274	29.32796028	55.33093718	38.38699095	92.16946443	32.02142073	185.8147016	153.6254241	22.21339323	34.85541483	47.31965117	25.29217771	22.68695627	95.11281566	61.2432566	44.95560391	black
KFK09_015228	51.6524699	85.19653037	74.4571608	97.15014185	38.81376231	38.72770389	77.28834211	18.6970339	248.6707782	68.17108349	13.38184132	28.46672862	86.93087432	24.99114966	21.5678398	58.34072786	38.70806498	23.1401113	black
KFK09_024367	68.66507243	115.8257837	39.62233193	29.61151056	24.81196533	34.6553771	59.74655479	45.27074821	136.3714854	54.87353259	32.53416554	75.88711667	81.6055314	60.28808379	37.87200841	44.87541866	79.3375441	35.91042659	black
KFK09_013760	51.32527942	69.36174177	51.08831636	25.20842537	57.75727692	63.15727781	32.84436742	23.17160095	168.3187928	50.58319458	26.33038506	33.74144598	31.73601605	21.53880919	37.07430966	39.44386801	28.72065388	51.99913582	black
KFK09_025786	47.34392398	38.92183093	13.87720776	22.51417862	64.22807073	113.520427	9.63368083	12.82429523	100.052756	35.40454701	26.39206523	41.75095168	44.85046432	12.74432375	12.56462697	100.3675924	59.44450497	36.37607707	black
KFK09_001375	28.58336003	62.14046472	49.70991639	37.68610928	62.30969098	55.89435141	80.31377392	33.00888643	118.9875124	47.36458137	74.73562599	60.20593495	57.49424284	43.15894805	62.77939142	60.8430726	128.9615004	78.97483862	black
KFK09_017203	73.60768581	80.98290969	60.59699387	49.22003491	56.55163249	64.58034757	66.82346879	30.29456627	135.7735177	43.93181549	56.330803	69.94727025	55.95414441	44.52569581	57.54469079	76.10606699	82.83955055	68.0039488	black
KFK09_007410	130.6519794	28.59796428	100.0659557	44.99468402	74.13994121	32.46133484	186.0169433	19.82069593	246.5175376	64.65305576	37.91992151	17.63456447	38.45014188	24.06972274	24.20705829	25.98242542	33.40236627	37.13404211	black
KFK09_023260	48.37520763	66.07838917	23.65274469	32.94187782	64.97460536	72.89289116	56.81716788	43.15514586	143.0131747	12.85550805	71.46457657	26.31336308	53.71258384	63.10326754	49.2651006	51.02977077	86.07451292	30.77576807	black
KFK09_017268	71.46861864	1.046077712	145.7520484	0	123.6122137	129.1939006	0	0	189.7423099	0	114.5125688	0	0	0	0	0	86.62171448	0	black
KFK09_028666	132.7084573	1.209527355	128.4252402	5.52125568	40.29444281	56.66651045	43.12896732	0	178.624025	11.6158939	25.69921798	50.48848332	141.3533359	21.23115299	30.80675366	64.06220988	96.68495602	197.9886956	black
KFK09_014900	64.15361061	102.9954356	80.58099883	37.14355704	27.01183496	28.49928906	121.3270313	27.68794967	323.1279312	87.91253258	20.76864817	36.45977713	156.1809643	43.06641783	22.45409787	31.95870138	95.4950834	87.57810217	black
KFK09_012910	34.45017677	39.22791421	53.02559284	51.4930322	37.33081475	52.64625126	42.57913347	34.53233491	79.68104201	29.05158711	39.6845987	51.58456849	44.45179353	55.17782966	44.75136199	47.61830713	58.2667245	53.61874507	black
KFK09_029262	70.77784389	22.4972088	67.41032236	65.03579086	76.77347648	49.67173807	19.33479743	8.749442683	141.2753652	12.70688946	72.88669774	71.45567512	86.12534996	69.56940483	39.98303363	52.47649107	84.85647736	74.02356318	black
KFK09_023276	42.53737546	50.56604683	64.17409211	47.95265686	85.36361477	119.2444869	23.26511723	29.85984916	151.9089949	18.73827017	79.85863261	47.07852118	33.2876334	35.74308082	79.64326636	52.84268647	65.18342559	49.32758788	black
KFK09_014681	83.66402742	57.32107899	90.27616093	53.91226108	56.16703033	54.45682451	63.67095127	35.93973972	72.95579414	31.49098692	29.61669961	43.26918482	53.06835495	42.54681455	55.25124297	56.75718206	47.22447436	42.02157975	black
KFK09_003404	86.38595988	63.16369238	82.75168938	21.94778309	38.0491111	43.39782491	77.1420216	64.24064991	117.6751355	55.55720949	35.06209509	39.44583773	89.79602268	87.24595634	64.24119711	32.97948939	35.77748505	56.44366793	black
KFK09_026753	40.66428919	73.9239079	49.32505701	40.11197967	56.61209396	43.55578055	70.05361386	10.1856866	102.2725925	53.45838381	40.27871147	45.87646813	70.81916174	16.30365331	31.11010754	111.006171	94.75560114	80.50376963	black
KFK09_025547	25.47870023	51.09532108	37.30723186	42.24960868	87.41624004	47.99566011	24.28525281	55.73277535	101.3941297	75.77797192	51.74324035	72.67317909	46.22861837	21.50753585	47.22655418	68.53591653	92.33700374	68.04314723	black
KFK09_009090	17.83573411	97.34160269	200.0219374	54.06642787	88.26651188	58.08741472	37.30599636	24.30982877	124.8520676	60.87132675	22.51578552	25.41851252	45.78268555	27.18131925	50.63069941	26.14397639	70.95239479	42.28484187	black
KFK09_016843	61.94349147	104.4524584	66.27632158	13.5258709	65.0127186	83.2923468	28.70668613	49.34183522	123.6682412	20.8637137	52.82894959	32.00660618	21.25533359	76.53086994	42.76984065	103.3947283	51.63477908	51.23160012	black
KFK09_014579	225.4405398	10.53632718	46.26756303	3.74900077	16.46933244	60.16881561	13.44683442	0.074069356	260.5384769	61.49506998	4.642143435	3.039552004	5.844587667	3.070044658	1.377537765	35.18423782	6.765661225	2.565736362	black
KFK09_027203	78.2002395	85.45514615	101.7562539	29.47978314	30.97162809	14.9179364	86.65658272	21.75142348	169.0268608	102.3404311	15.85857794	10.11142716	10.23889626	6.963038686	16.27042358	19.19140245	45.54339884	26.96673542	black
KFK09_011386	44.93831358	60.1307885	48.03736052	79.53237348	47.38020263	49.71811691	63.93782218	42.69569309	93.56496548	65.88757497	45.19602382	36.38478507	72.49875849	65.78667123	76.94532374	60.73469624	51.52612651	37.59927019	black
KFK09_002726	56.41712194	82.03750755	30.17449763	63.81451311	62.30890845	43.87035007	84.37568603	59.70634179	101.9027705	36.46324801	49.55861068	27.6840756	47.99505243	56.49072856	54.44268819	35.28853892	47.22447436	42.42641193	black
KFK09_016641	30.26684114	54.00270311	24.73519746	52.82448332	13.02973334	24.93641911	85.97592108	39.75455276	135.7595185	92.1549581	28.90206184	52.07296163	66.99263215	40.15117688	59.02777209	64.97494048	50.37045517	71.60907525	black
KFK09_021778	22.65957337	76.42572845	38.05278871	43.80612086	29.28669566	17.30009355	49.15626464	52.99097489	162.5689637	17.99544421	64.19294146	116.7145334	95.80993915	74.92990351	56.45570027	49.46936366	76.84588643	87.74565852	black
KFK09_000164	22.48467416	20.76912165	22.06310292	27.34699291	133.0174709	65.21736165	45.99284225	47.51078584	80.65444424	95.94520586	26.49467404	34.00603761	39.53999314	47.92250056	17.26108095	58.38268494	30.6182287	57.59531696	black
KFK09_002459	246.7733254	63.89641061	220.875958	5.933763288	15.53118605	10.81426616	153.0980128	7.930529328	222.1134689	54.57633365	2.270613637	18.45958604	24.90833258	10.6052651	22.65812117	5.92837863	12.20088953	65.94855726	black
KFK09_000462	50.1001469	37.7708774	68.96646049	32.75092333	36.13985426	26.44345992	69.01137477	24.24555987	167.6520333	42.71608143	44.60572272	34.52730355	43.07876515	20.80281225	42.69835204	46.03343155	62.04738983	48.05842464	black
KFK09_001205	232.0045016	90.94616323	72.13673064	28.85932933	11.36900843	25.36429178	79.99029668	6.169819764	234.5951895	34.96647596	12.46421954	6.773763178	53.43673052	17.00655437	18.332976	20.16118076	31.3821247	28.1711513	black
KFK09_025876	149.799698	29.35852761	75.24512393	28.41146152	69.79406953	59.63264811	40.03670174	20.33961351	150.0220375	36.48417504	42.10956199	23.79711953	38.51646882	23.99718348	10.98899444	69.65061542	16.55051955	12.9509493	black
KFK09_020870	35.77568612	40.73529505	43.27092699	53.83073434	49.61832028	47.36298418	38.74003127	41.57112252	30.66689669	39.77325837	48.7772477	56.41298552	44.96189608	32.28939241	58.94055028	34.52879375	55.60312364	60.15301738	black
KFK09_018565	28.44168957	64.88421051	58.19046189	17.64401272	65.69139205	41.39119024	38.29597558	20.63109692	107.7007237	28.09243809	26.38578693	30.31266459	90.13347857	34.79152811	20.385381	40.1559236	70.49521224	58.51665073	black
KFK09_005683	27.703449	15.83381265	37.78632569	19.87652045	89.63419703	45.04987581	16.40528266	27.63460338	85.4246026	44.35859593	42.43983307	63.63049618	58.3261412	24.04203803	31.70841474	51.75863085	43.53628194	39.41151631	black
KFK09_003570	20.96452576	82.84028169	3.560234024	8.331962936	38.689654	53.03089122	36.75511378	8.706928384	133.6642364	84.07869261	24.2816642	37.34734552	17.38760631	1.275455871	22.09683027	55.07736672	131.0683598	29.94766668	black
KFK09_008933	94.37045852	53.61763615	50.86308761	16.98958937	27.74683762	44.36654436	88.37561002	34.58603225	159.3288095	41.79154755	50.54118824	36.06770633	52.2090673	74.84201304	82.36055203	65.66470054	22.65259545	23.57361568	black
KFK09_022617	304.6881655	81.35372851	133.416488	13.06930142	14.92709619	29.64770308	64.06861144	1.620149965	300.3514676	31.65463096	10.55404212	1.647806019	7.990069216	11.59177802	3.829206243	4.433456895	24.43554073	15.21841012	black
KFK09_028993	54.06640853	50.85161815	22.0283305	27.35175243	58.02114648	55.45330457	14.32207217	34.04038491	141.0795813	84.29203741	120.4874555	98.84676637	33.26002991	27.15449834	26.20252685	52.48712461	102.1560377	118.7071298	black
KFK09_009105	38.71103236	99.55651411	72.5538529	41.74543674	42.3921516	36.42919552	62.34715903	47.4432787	24.41595482	66.31439527	66.00495011	97.32519941	38.29856196	75.74102674	63.61660085	62.69267805	77.65039681	67.04020816	black
KFK09_018343	49.36973061	54.04347411	63.48797355	18.24513708	34.51583851	25.85671884	62.53971513	40.59000711	126.2998157	64.88357383	22.80705253	39.82861246	47.08597388	52.87299132	26.69362069	34.8880742	79.1765219	98.16010726	black
KFK09_007391	38.58898404	39.42544484	37.11733344	43.79151963	39.81330922	79.82291824	45.70874096	55.45746041	135.3212311	15.0199639	65.70286268	27.89786909	27.97940905	79.29393458	44.84325065	34.3675824	53.31022021	26.54665453	black
KFK09_016473	16.93920959	83.29808388	135.056515	24.93542707	42.42389959	33.15250007	64.84230844	17.60863447	100.2433276	34.77348774	34.88991686	31.23273894	49.7914297	30.47046065	19.44344158	20.03980286	59.06462389	64.2332401	black
KFK09_003717	99.87425888	84.72317192	8.1360707	12.59402701	39.06520152	53.68081132	13.61429535	8.197152281	205.9085616	37.38189573	15.92069794	45.90406023	67.06535128	6.368302768	3.027379507	9.693331905	21.95863177	44.62851067	black
KFK09_009683	39.44390258	12.51860812	24.31891376	16.82832721	107.0222262	89.99350191	35.44712861	6.499585993	372.8776522	3.812066838	14.81575398	30.06798211	24.17066273	3.45380024	6.353892942	31.48589464	1.388560539	5.307349813	black
KFK09_015133	0.187839288	8.690107365	21.01533875	81.10736316	64.78312207	80.84452235	27.09334671	4.840456006	89.57058811	18.88497372	43.56107181	10.45451008	36.66565135	80.45248966	45.64300289	33.61551384	44.81129551	15.08760523	black
KFK09_023114	97.74613137	42.35627869	128.2983924	69.07357079	30.90253141	64.61185018	52.82953035	34.46321359	106.9293049	7.405692389	67.51862437	46.98747925	20.96782714	42.20277022	40.46842076	38.24701667	47.27510094	76.59730282	black
KFK09_023656	29.03531241	33.84808598	25.43412779	63.07874732	59.28453782	48.60001081	34.58863375	63.93415149	23.26062242	33.52525533	35.71613883	25.95010947	31.49383827	68.08539469	70.17464584	29.87078808	28.02140186	48.14470547	black
KFK09_022428	22.25718361	47.34652992	16.02835465	30.8549837	32.19013689	64.19531569	92.5980515	60.79277336	128.0700557	20.38785339	82.94166039	19.2221506	53.81742298	6.040788679	40.9102725	32.84063365	56.7197708	57.24887098	black
KFK09_029095	25.94300669	19.4251912	45.50907839	31.35630419	66.86796628	75.22159714	14.21438741	15.18700255	134.7921556	28.66215667	50.19251197	29.36315988	13.53607246	26.41359582	21.06700612	37.51702734	45.658933	27.38735321	black
KFK09_003934	54.1469844	32.83569344	31.8936574	26.0524824	40.07323756	41.95992531	35.21821025	45.07909579	97.43128637	69.1588082	44.66780925	72.83584479	25.8694864	60.82570914	30.48649152	38.14684503	71.22379739	33.52010408	black
KFK09_023267	40.95321785	36.42274827	36.27846343	51.14627353	54.7901882	48.46991355	30.72489822	19.65912512	89.58776143	41.8128589	24.11134632	11.85365954	44.03243698	40.8870368	4.725214447	63.00573634	50.30257045	72.52148304	black
KFK09_024505	15.94513981	16.99052599	18.3947456	0.743896216	246.190978	85.64674552	0.958563885	6.823712328	298.1755378	6.937094508	3.647284897	13.88967152	4.841862025	0	2.082576779	9.759407413	15.93868265	14.78051833	black
KFK09_002014	27.52471707	24.3433295	35.28949587	51.07322944	54.91054542	65.44981957	30.37786886	23.85812942	61.30763984	44.64502449	43.7869914	32.17180996	35.87337723	36.21729374	36.88901131	37.28855827	53.26875516	28.54109447	black
KFK09_027649	39.11187	14.20551276	33.72835952	45.65804342	29.79464279	29.17722453	34.73864313	26.94863805	62.4205168	50.4670787	28.21358221	37.7323697	25.06324529	25.33486701	37.45730349	46.61741375	50.07133983	33.44086034	black
KFK09_025381	54.78375154	36.3512005	61.00676454	33.81396046	49.09075916	52.73048526	62.82357602	32.97087281	109.2517788	39.044112	36.77166733	50.68375065	44.05132692	24.85669362	32.30139905	39.03116309	66.45075298	74.20726945	black
KFK09_018919	38.93926687	14.37341245	26.95197846	29.38415846	30.2919814	39.71469634	46.30339837	1.164974338	100.111435	24.26234557	9.78788791	39.426663	10.89716298	11.49669983	7.222042652	48.32786418	16.29723696	107.9369047	black
KFK09_002621	49.30487823	37.70323551	29.95421761	44.75955451	36.6113516	35.70156173	47.58172804	53.70751647	72.50257833	44.70574911	46.35244869	44.3281648	43.58359443	53.38742558	54.53112387	61.613023	47.20141553	36.09521624	black
KFK09_022831	43.63145214	61.62866194	42.8531858	34.61380269	70.99003604	62.60353404	21.61864837	34.19340556	69.35960134	27.20423443	31.80291655	62.57978981	39.82431975	29.94642479	55.69250472	36.40009692	34.03019729	29.60766291	black
KFK09_024135	77.48029123	65.4464256	65.57444477	25.90389123	53.0993281	48.07799246	74.65380117	31.95251016	87.46672299	69.46432904	45.02007584	24.89050069	65.16228824	33.59605688	17.24426821	41.3269405	53.63490404	28.9491808	black
KFK09_007597	63.29602075	30.97722382	39.04694592	38.92120972	29.21884874	38.54249271	20.04104074	32.87226068	66.85474383	15.48447115	31.74950979	35.31321175	24.06211543	44.02385159	29.7889578	29.27432086	35.94483735	32.46238422	black
KFK09_020750	28.24467949	28.41537504	24.89111564	30.12929351	46.07850344	15.36380741	141.5565372	19.99872613	328.2016337	98.87113363	20.85126889	19.86263828	50.60826258	17.09526879	33.06090636	26.12913948	74.57808714	53.03415528	black
KFK09_013243	51.15280169	36.58508515	85.79868774	28.95813224	42.29664519	49.34039233	37.92765245	33.45147747	83.62015042	72.1367058	36.51708529	35.738778	41.12936566	25.78905334	16.74347449	66.46506969	83.34544355	30.81315409	black
KFK09_014571	63.25714982	15.97115674	68.09443885	3.311385067	24.38485439	45.35954038	6.7084799	0.148689414	136.6694129	30.54692138	1.924534978	0.631210646	19.33405146	1.687464801	2.396608454	13.37690691	25.14435936	4.153668411	black
KFK09_005677	87.88832925	103.4684787	86.85024613	38.88567532	13.86483377	40.61684347	76.14804707	18.7116794	113.187501	55.94386316	29.94512242	18.49259703	41.26094696	15.73017931	17.67612815	35.27132752	54.25926329	45.24660914	black
KFK09_004791	41.53739512	39.88552805	47.01800009	36.94506011	49.72151729	44.14576689	45.24559138	42.27847408	76.84235848	50.87249821	40.11216663	54.49675146	28.94672496	31.41008176	31.70163833	51.16010467	47.79954934	49.79113603	black
KFK09_027691	9.128094946	20.99393909	27.69823372	46.39388453	14.98910731	12.93969647	71.73823648	32.67649002	328.3473014	15.58106684	53.68379384	26.61479649	25.66561888	67.95998091	18.30157317	19.49126811	57.74648589	29.13056664	black
KFK09_000956	56.43233457	37.24524234	41.96091296	35.17071062	65.91588516	54.43586688	32.698019	25.11704418	101.7799144	16.68407407	48.58343483	29.93008308	26.18135297	36.32762286	58.2068076	30.33217421	51.044636	26.66457997	black
KFK09_012385	65.66499681	64.84163077	59.4325358	41.32078554	55.0855131	68.13826825	48.93036554	35.38018263	85.14887208	34.05302388	30.87519959	24.2507971	36.61291492	39.91927756	29.08048562	32.55198928	41.25908557	28.01255157	black
KFK09_020232	13.51660213	17.33655875	18.0140102	24.81369885	63.2101623	40.58148535	33.11979189	33.47009026	219.7842328	28.35518852	38.31660512	77.82301251	49.3908817	12.81469533	37.62400021	48.47828223	47.14248742	30.95954057	black
KFK09_009931	78.31437356	41.28520038	42.72796804	39.58944813	22.92967831	17.92078393	50.84335619	17.11002125	114.7524039	52.52180976	27.85286061	66.6605198	30.62234665	30.70044658	40.49961029	69.30228662	26.33122207	38.23774836	black
KFK09_013965	43.6632234	31.28446213	46.34666879	26.95140554	53.2044902	53.53768472	25.9642474	25.88792156	97.56411703	36.17175895	28.1946135	38.0796001	28.99820477	57.2707279	28.3958705	30.41582188	39.12326898	26.77952419	black
KFK09_010398	46.27212597	110.0011991	112.979302	56.27265842	27.41145046	38.17580131	60.34446307	32.49444344	118.3126546	14.08332146	16.3028159	23.12883749	82.48690556	23.58961391	19.19330861	20.27543564	27.50869042	38.6470749	black
KFK09_012190	12.68420141	21.84952641	15.53670149	47.01972579	61.94711479	43.9850938	21.13660651	9.246722835	111.7491457	3.643552533	13.47719062	1.217173216	21.62842642	1.485505479	17.86355424	10.31795831	18.978653	20.06400495	black
KFK09_012286	29.18984208	27.17733914	28.09489023	45.08555977	36.41256313	34.76425365	28.49800074	26.78400821	82.60118411	27.27226955	36.35298772	40.9328832	51.76592792	33.27932884	44.91054244	39.65570404	44.71101961	30.66975509	black
KFK09_027287	46.59131795	34.77391145	67.63154705	42.17625866	40.68994254	20.53423159	30.73277986	30.3452893	58.07536167	32.41433376	25.92283902	30.06798211	27.47367794	38.92378048	34.26625191	28.9037181	34.88544069	36.54622459	black
KFK09_003163	42.31284146	57.2159027	50.62060531	18.19080374	53.22961036	32.69103307	14.47774686	55.64862924	78.83932593	55.1245736	36.52726285	48.60093271	28.02395679	18.73489985	30.0063661	56.49642931	51.51760839	28.50018511	black
KFK09_029212	51.01598885	67.99289444	48.60557238	46.91739191	54.45376476	44.43647544	51.78093515	24.78192661	78.07895526	21.79821037	29.66310928	20.59720593	40.14409395	27.87455864	52.24986542	17.85591826	33.23638146	32.71377855	black
KFK09_028822	116.6386374	43.19533619	57.43136689	33.09447267	36.85126871	51.08893101	69.53065874	9.819733789	124.3658835	72.23397441	21.61841726	21.35155052	15.50489205	18.61329471	15.66433662	30.52524716	16.99901125	37.86901978	black
KFK09_023385	78.90073972	35.39458996	63.87239072	34.09617543	114.2173826	63.76846455	37.31276696	11.22735502	157.5424016	9.808826951	19.83799283	2.730632018	22.61582478	9.868000685	20.66306648	54.29146745	81.85198964	11.17336803	black
KFK09_015436	18.72022683	11.10661641	89.0395012	52.98805089	109.8060992	29.06622422	5.043860198	21.2160399	530.0826798	2.357220074	39.56791068	43.55627894	14.8816874	8.580870161	6.468438201	23.57204866	22.10964027	16.12851385	black
KFK09_016622	40.72534668	82.59343937	27.72080767	29.00119882	22.13025925	19.57187065	56.60628523	31.74400973	71.39805906	22.79172236	49.73725109	27.73778368	78.4962227	39.31536781	39.55501297	34.17516607	41.53436814	67.5722733	black
KFK09_021392	30.49777013	53.24280415	47.17404467	39.15602707	53.98860668	45.32457017	37.46444488	32.19307133	64.16206663	58.30706025	35.35511575	47.34952247	15.34128972	25.03102613	21.16704371	39.67003311	42.68788821	33.13857444	black
KFK09_001486	25.28980414	35.72757725	58.08566131	32.35676049	31.98676126	38.75844016	37.58013808	26.23764497	56.44167587	32.94378749	27.71313054	34.50738084	25.07537071	42.11471517	28.82232862	30.41372539	41.74033199	45.48929604	black
KFK09_026001	19.73837561	27.59159431	39.56135725	22.77016864	39.50261412	32.44718778	18.207466	35.6412941	116.5959882	75.58712066	28.59624303	84.50556462	32.43660577	18.68080922	30.93322427	91.30167205	54.84584992	71.28830056	black
KFK09_022135	70.28703025	66.15065112	130.4582791	21.98684961	22.22608525	27.88034633	119.2266669	17.66601554	138.1085019	38.13874361	7.964912131	10.92923724	44.53083299	22.02402998	15.44880191	30.81407612	16.69696314	72.47590071	black
KFK09_026130	45.5405518	70.89691111	33.25663421	27.79739879	31.08735232	46.52511212	35.57106962	34.69009802	66.9527814	25.51152422	35.78836417	26.17683148	44.3235672	44.78554157	29.27797573	41.0123961	43.24713336	38.03242578	black
KFK09_027575	2.613106051	26.70146464	66.82345687	58.17120436	69.55612181	74.26720032	29.09737447	25.23046039	90.16847599	25.52101005	71.28002303	5.373280495	25.97710297	29.22926785	61.93688787	37.0466946	60.20350615	8.297522248	black
KFK09_007606	95.84499693	49.26808092	66.43061304	19.0074339	29.68574424	25.71242912	46.60640985	18.44326965	93.28143528	19.06033419	18.84609319	47.40128944	40.62400019	32.29029113	35.60935123	38.8492626	41.55395982	57.97736521	black
KFK09_028296	39.44054117	15.88193974	27.52676778	31.50528064	28.67454343	49.66285701	29.77597983	19.87715333	102.0708714	20.54731061	52.75553386	29.15943768	35.60196837	70.30575564	45.67228554	48.34308444	60.92596595	78.17961458	black
KFK09_003282	95.507452	77.78280975	48.8537215	39.90382217	47.77345197	49.34082783	47.10753858	32.04615151	104.9440603	24.45438325	21.14132793	21.2074102	58.21578261	43.27653312	26.7076358	33.46934343	20.75963065	30.2623269	black
KFK09_005747	168.5030143	125.4491197	57.94371505	33.30199755	7.854297668	10.77506323	49.47503926	1.821445317	210.1956252	9.699434829	1.570015377	2.998250566	7.601421941	0.476892226	2.120076709	1.47145976	10.09445084	7.351993088	black
KFK09_014359	34.12556584	27.55698825	27.57077246	33.22783572	38.361439	36.58814375	30.79517799	39.51586063	46.30764561	31.43706999	22.5852672	38.01930787	27.80349823	45.35027945	28.12691178	27.97225959	27.40749825	37.7260487	black
KFK09_001281	36.10728681	34.42500933	22.75453919	27.51189796	18.11066625	26.37172217	34.84119479	23.33184715	10.61751198	40.8358157	28.81932693	25.03397605	34.76358212	15.81410366	43.55138627	12.91729011	25.79320431	13.32209265	black
KFK09_016645	54.89157601	1.059440019	4.484471228	6.501916664	147.7637247	82.92130425	0	0	108.0989455	0.865676168	0	9.708511182	10.70736632	0	0	11.03155433	2.342421671	0.163114862	black
KFK09_025264	57.18209987	38.18006349	32.47342712	37.19517103	16.98905947	58.55619451	31.96977804	43.65823603	79.70649868	13.49658315	38.60812882	52.85729417	32.24638581	43.08469452	60.01395036	28.46182567	40.50098987	39.54236007	black
KFK09_005789	44.01607207	52.09993949	29.97146394	38.9028774	39.32635392	62.14418503	37.91608285	30.89355455	76.28481937	33.79021102	59.06984431	18.10942557	33.4217776	60.20216836	42.28218528	57.8695974	57.98334057	62.24566591	black
KFK09_007485	43.90172104	90.55743775	47.57340772	37.31685798	51.61710353	30.55610133	53.90709844	37.60585203	105.935598	33.78023947	10.73040506	20.65555496	34.91986254	23.68320164	16.10441057	41.05377328	36.29026031	46.39827465	black
KFK09_007735	17.71824385	5.969602751	8.34944785	35.18316287	172.9632128	89.35257625	9.702048888	2.983680915	110.1340213	4.85047931	1.86776283	12.20976882	5.646094742	0.557064555	3.59937287	0.677116014	2.787074916	3.063665427	black
KFK09_012974	47.0040573	56.2739826	64.38059042	31.02330125	41.33714556	21.46026507	36.66059429	34.6735593	94.54935981	64.93668652	24.82950885	38.24748738	53.17526837	24.51844539	28.18075551	48.06038071	39.59793421	27.83808416	black
KFK09_023572	39.45386568	24.71358595	32.28684615	16.14096818	27.55545318	36.95766839	29.61185191	21.62024447	45.64348551	27.93226151	26.14274079	39.38953459	33.33884514	23.73654219	36.8584429	13.29134291	27.68781374	17.51500934	black
KFK09_012967	59.48565227	74.43245261	35.39594986	21.10975818	43.04564151	90.30316986	87.7685961	18.11850402	99.65194247	3.765004284	10.01398835	8.949344096	40.84245986	8.940239937	12.9276621	27.06479833	16.66800115	5.156939089	black
KFK09_020882	39.30679825	34.15383176	28.94535449	47.28623895	56.38795193	46.91900958	35.47355501	1.852269859	71.86321122	12.62720323	7.570902777	3.849684608	7.108427185	2.770466184	3.444841184	6.457309796	14.25401267	10.41338496	black
KFK09_027730	40.92825257	34.65778763	42.39438861	32.94559156	45.39852115	38.03981909	35.77795214	22.9643167	107.5572249	25.63924971	36.57155652	33.78696983	22.39491499	44.87501452	27.90692476	34.84370597	48.8078736	36.87636292	black
KFK09_028587	36.33141042	25.88637926	33.89722591	31.61914979	40.52373192	41.80980742	38.75818499	31.64746867	54.57491298	36.33035062	40.30924415	43.47002386	33.68254458	15.56499077	31.69757002	36.97312714	32.32021781	30.17961261	black
KFK09_003182	84.01060191	49.38085112	82.36975258	31.37540128	56.11546207	14.49073496	87.91426956	15.93994408	175.5680622	10.94074123	22.82343744	19.10984406	28.62301834	43.84159714	11.89460653	8.320995527	22.13498718	18.47110286	black
KFK09_023762	9.625459094	44.95410002	21.01634523	15.88639076	45.55226271	39.76985564	13.72531916	17.22112528	112.7676926	9.765479862	36.14060039	39.89412005	44.76048654	18.50250128	18.08018317	14.66009909	77.31367937	97.14622757	black
KFK09_007458	35.81021863	37.36968282	33.68853855	28.23070612	49.45408355	41.0199762	28.42326822	19.67407149	104.7069993	19.11534237	47.72711911	52.05045642	26.1948069	32.51954771	26.28503067	49.53624983	62.59542745	38.78029357	black
KFK09_018059	27.22224765	49.57201344	14.35286318	16.81859422	25.70139767	36.32105372	10.9068088	30.45959826	152.3925248	32.84242199	12.99489651	11.31971091	33.16787671	30.66670982	24.79567977	85.62318016	26.20462965	16.50220509	black
KFK09_013941	28.95673023	20.79316241	99.16766981	18.3708581	33.61349795	26.66718001	54.37776696	18.50988737	117.296552	86.51934392	12.82873862	26.07860964	18.82716808	14.17656436	7.234152046	25.82344142	38.24517289	36.55512356	black
KFK09_021833	42.24141877	65.75722192	25.89309632	15.35797557	17.9857651	28.52114153	46.55623194	15.38363549	87.26604164	29.66064383	41.41310177	27.9239553	47.51743446	31.0436308	24.86145081	52.43274409	45.63874779	28.80772871	black
KFK09_011254	26.52822535	51.69486777	19.22187101	38.91770937	27.7085643	28.92514857	26.97650579	27.21287848	60.35697649	30.63578829	35.08564633	39.15379459	30.44643392	23.97158157	42.45835577	38.11990897	39.33902612	27.85689015	black
KFK09_005546	37.76578984	28.16212946	14.73950748	25.68345304	44.95488103	32.86446164	27.19056089	39.99745226	129.3267025	8.698845719	30.98879268	29.90431091	16.58649012	49.66402733	39.82112154	10.24018862	14.22180744	18.54445559	black
KFK09_016027	8.470752593	0	0	15.72187344	0.261356516	0	1.142718524	1.48926684	78.0832295	0.360479134	0	55.39432999	0	1.049787307	1.846486792	56.14506036	0	0	black
KFK09_007829	94.95004587	73.15892625	10.39080114	20.47864583	9.088559528	10.53898829	52.65224219	19.88312656	114.1391563	25.07101119	6.772466107	31.57087002	131.0428595	13.00522634	39.98840842	78.76240311	7.562616164	12.40050093	black
KFK09_011918	18.13512763	3.086380147	38.44732485	43.51426411	29.79163869	28.07679041	51.91751161	17.75748958	123.1889828	10.71078805	72.89452744	29.35643419	66.74155781	64.48228034	78.09214089	23.57564525	78.38362172	32.49266794	black
KFK09_008306	33.90141105	35.15787431	34.69900405	24.81596639	55.97934661	45.03616617	36.03618158	24.16268377	77.43072905	29.51277552	24.29090483	22.40705239	24.18125425	36.34665355	22.90510008	19.76827012	44.44841555	51.37783304	black
KFK09_026676	26.66530546	41.54400543	18.80315215	33.70059854	29.12794892	34.29257013	44.76719564	21.07650179	51.1465635	26.1746705	25.28946925	48.29517379	25.15385921	15.59971366	17.81725493	34.76286971	36.21528484	21.94529768	black
KFK09_013141	16.23481689	26.0231643	7.010236823	30.06016981	25.06382586	27.8610343	15.24432681	43.38107512	16.07452199	27.72412246	29.93081612	42.30599027	35.24712921	33.79042659	26.3610636	45.13129679	28.23873957	30.52925304	black
KFK09_004944	29.41777134	28.52568474	37.68016515	26.1075217	42.93233616	36.45101337	22.65298048	21.28577286	62.62291426	22.47819389	39.18494623	28.22922956	26.68207904	40.9375474	17.24650004	26.78008201	38.06702819	29.09500783	black
KFK09_006299	22.7435231	41.04308762	34.92149074	42.83112911	30.75675726	34.37137054	25.6803222	43.13349929	14.44354117	35.84497009	28.78834565	23.8616014	41.02363464	39.06612096	35.95054856	32.31457225	37.31384618	43.08496668	black
KFK09_022381	56.75581821	44.72969086	69.83783099	21.00855149	44.03610726	43.07456679	35.80518042	14.59026561	58.82643705	27.17196488	17.99354203	26.69743139	22.36568228	16.88110809	21.52077867	31.68391914	48.90527683	17.70873423	black
KFK09_019737	65.78122149	67.15696961	50.99138965	14.68520509	38.56972166	32.5795734	28.77400768	24.50621104	73.70449643	5.662137272	29.43562342	17.22883461	32.76304471	24.33765972	32.24723121	7.209205583	21.55186651	21.59412577	black
KFK09_012746	17.46905383	44.00522453	15.7977374	36.23397305	35.59942094	25.60820966	17.9938136	21.39991077	61.02384178	19.15475906	41.04459555	43.62054204	26.47288341	20.30168294	46.66957562	32.08753594	34.98425702	22.63140785	black
KFK09_015685	28.45144606	31.07472922	35.48505231	36.92187719	19.69730075	16.26977894	24.03836782	31.62794133	74.82608337	17.09179258	55.57501923	27.55127876	29.86298904	28.08250415	27.08955323	25.99716411	32.51528936	36.71952664	black
KFK09_018822	11.02906781	20.4144617	36.44426196	18.02263541	123.7363738	25.94047727	7.3356955	27.39662889	64.95419091	10.4685485	75.4286774	78.91587078	49.87274396	45.89021457	21.97340728	31.98567075	50.97660369	31.15825393	black
KFK09_005289	32.65779075	30.87227789	28.95554526	32.79812891	33.44699447	26.6409485	25.22900819	33.50825822	41.74019312	27.7223439	32.5646898	23.85504897	30.8750044	37.37533747	26.59952253	27.3411002	35.83106178	42.3452585	black
KFK09_027282	21.34414721	46.51000215	22.75453919	15.21141528	15.60919301	16.27205459	65.28016319	59.0017666	123.0899861	32.48096237	14.30110246	71.29541678	46.41651368	12.32137102	36.44005978	44.00238683	125.0642125	56.42242197	black
KFK09_029435	32.95427821	39.90813573	69.5212087	42.65702431	83.92839322	78.03756552	34.9517927	9.636691867	121.5507182	14.01635015	73.64788273	10.1173582	39.26958962	8.862453119	14.98875288	10.358054	85.65321426	9.726040562	black
KFK09_016208	6.939004303	11.4193612	47.09854988	16.96974172	173.3274134	63.59357469	17.61298949	3.235088051	211.817527	19.49635491	12.22124399	6.554612016	24.84070815	1.668853057	7.292846992	3.175048199	11.70747121	11.83062497	black
KFK09_012884	26.32652276	8.222709571	29.00471305	17.2035692	33.84622963	35.81481543	16.50419046	6.094032426	70.66904462	12.14335073	29.23536871	24.53413738	15.64397884	12.87498802	14.15375712	37.47677302	29.02932476	30.40307008	black
KFK09_015823	12.78620723	10.91112089	21.32243533	5.308899692	23.70850854	17.61293221	10.81666989	11.15313573	141.4911222	9.034035629	16.71997314	84.89783183	15.03745113	41.88724766	11.44415989	21.22126232	27.10228495	22.65927782	black
KFK09_023489	9.576572068	21.91195363	15.41436526	32.69612414	77.55937271	34.23297014	6.837634454	9.375746875	69.49399996	5.720377477	20.80175074	50.26925383	29.29994563	4.329187397	7.83863425	6.861442273	14.12117958	15.13811152	black
KFK09_001924	22.82932416	32.99021435	54.12903324	32.77244156	31.85105735	36.18990023	19.66336261	24.84547623	72.13736026	20.61007639	16.92542118	22.17331608	18.40827214	34.22454826	29.63813017	22.46522993	33.63039171	35.17639158	black
KFK09_017437	72.85954518	21.11175019	30.17714289	20.89416365	40.33276112	31.49991316	32.62675264	15.93481387	79.89018134	21.47260465	21.12763491	33.29326738	42.78782265	28.0736704	19.22659661	24.11753784	34.32211432	43.49845948	black
KFK09_023786	67.24139906	32.82285851	38.09733015	18.01853773	37.71775774	34.6744376	40.42568295	8.42270001	68.45794395	22.91809662	32.33504565	16.55683857	26.97541412	14.33112133	20.78310089	17.5688928	43.43012768	28.83748926	black
KFK09_012767	33.35476955	43.67413834	34.64584206	29.78761787	12.28375624	29.35948232	42.61032164	20.78180878	51.89487693	27.73572057	9.971550248	25.86997185	33.10453599	14.08865158	12.36049699	57.94994264	20.96782179	31.26523764	black
KFK09_023281	16.34814329	15.46091488	35.4921345	12.43282755	21.36305433	32.1405364	41.21487616	14.45560095	100.6083935	49.17013747	35.68812303	43.52551885	10.62977671	25.2063061	20.61814677	69.62098443	53.39585453	40.68563358	black
KFK09_023709	35.36338881	9.927549198	8.865404881	18.75474152	19.78163342	17.70828452	44.64022494	9.176904632	48.08297249	7.33442393	39.75048289	4.532784672	14.4324005	10.25246824	11.80746656	6.646373142	5.770641199	24.08804016	black
KFK09_027094	65.42204919	71.51504268	75.54332648	23.19209442	13.03678344	24.94222051	55.68322886	18.61950364	88.6587376	25.05675265	62.06343941	13.39065419	19.03252079	37.61938958	22.65812117	27.06833343	39.58195558	30.00969727	black
KFK09_001461	22.53343915	22.48698744	47.43199719	32.14900168	42.47411488	28.88944501	48.79086205	21.19583298	63.69627524	25.65240595	51.61648464	25.01098097	32.94754415	29.81248094	44.35283565	38.09560961	47.63262442	26.8318204	black
KFK09_008429	45.0835883	45.04446701	29.81629274	0.930786398	6.77724482	3.224129043	45.18860701	11.72339118	54.87509232	29.60072334	7.20332602	18.86618485	69.74333122	2.041655314	16.53045318	52.94179986	10.49843983	25.68590351	black
KFK09_020561	113.0705955	72.37098237	70.04623125	7.929914072	7.472146651	7.217146002	48.51024444	26.81856822	138.7385599	85.57143378	0.753383326	22.30035214	204.5397043	2.273732877	8.112872183	16.69298254	28.55329812	33.0566925	black
KFK09_021460	0	109.0435431	0	46.71831729	0	0	5.508489295	101.0192064	124.4955326	0	0	0	44.73674092	44.53251591	81.38069258	0	0	0	black
KFK09_019158	23.00052198	53.4060032	32.19899079	27.00583296	32.48792673	28.5192264	42.738114	31.61960753	63.51215772	26.52583617	25.80083372	18.49286749	33.53192726	30.17550789	24.74781166	36.42383694	30.23738007	36.45365244	black
KFK09_004770	29.62889835	41.3335437	30.85451568	32.66635191	33.83067292	27.4806034	38.63940781	30.583532	47.00432082	36.66250073	24.6949174	25.44946715	23.21487109	27.68586609	20.4404667	37.07940754	24.2230285	30.19687752	black
KFK09_025097	24.04342892	24.31381103	28.11707391	38.03922438	18.4647546	26.12930695	39.34008677	38.15043616	60.40326034	37.98577571	34.10259207	29.29065323	35.0376398	35.95220632	41.45774484	20.2457072	37.97167672	29.67703482	black
KFK09_006268	47.88599999	43.20767026	26.43431616	22.04857879	31.13506531	37.02960089	43.1080192	21.71478844	84.24751495	13.14023772	32.37310532	26.71152905	34.03569669	24.29547363	23.56817087	12.43007502	21.91552827	23.74801653	black
KFK09_020306	18.8547535	40.73529505	43.49474213	27.21405805	28.67552276	27.74336614	30.9215886	23.21163623	53.13465781	29.94104227	32.96484323	29.41269146	24.12056337	18.76537835	21.78767928	35.15802006	39.2540247	49.74896321	black
KFK09_020069	13.04013564	12.8358005	32.50648456	40.90236351	32.08817956	61.85612199	20.16781591	5.033692972	116.2105593	1.498318031	32.25198145	56.98357873	5.443076758	4.833306458	17.03648746	4.895765931	15.11358409	19.45838241	black
KFK09_013414	19.54816641	15.26077943	77.23540732	20.82302142	53.4869843	53.16128202	39.03787671	6.056757057	93.16286811	7.938780462	30.98414494	37.84017647	18.16173278	23.11931589	9.77658231	34.27036152	54.59026575	19.920519	black
KFK09_005563	74.53710666	27.91216973	10.00199525	6.84089646	22.94767649	22.47589958	49.93052083	7.197343745	121.789108	29.92868103	14.14766958	4.353734965	18.86758819	5.58463775	4.768399956	29.06390275	51.47337967	43.09727667	black
KFK09_028000	26.44975381	29.16788269	31.75813384	29.32311969	28.04349146	32.06346077	18.85567775	34.72200892	37.15005883	31.69104326	29.40362983	31.62461202	31.12691537	22.05509985	23.01181792	24.27689398	29.95413301	18.22036033	black
KFK09_004342	39.64979549	30.97037267	15.44873397	23.29145094	47.65604426	29.31639075	30.4643408	9.56460815	170.9663821	15.46925673	17.58776315	26.12240979	13.08280211	8.448856774	13.84909205	9.788257102	13.37476372	10.83704591	black
KFK09_025272	12.52122006	7.622049476	36.73777557	12.66701489	81.80020913	22.59141817	21.96317771	2.011045086	338.3786761	1.135811348	31.96618081	6.956246928	8.319190409	5.733363526	0.277046701	0	10.4810032	0	black
KFK09_006770	61.94137646	38.40470068	106.381623	20.90957291	10.31118224	16.42217188	102.5151972	16.71426381	85.75612614	16.91160227	11.2867729	5.319024743	22.95594447	15.12613244	14.11724834	9.499394004	28.91989832	14.2725504	black
KFK09_011029	34.45635966	31.35333332	31.25828896	17.99982259	28.65369011	25.82282409	27.74717678	16.1386024	50.68294158	23.69169534	28.70204835	8.019097051	21.35876732	22.65384962	23.82829185	33.20073216	32.33955277	30.46865039	black
KFK09_001364	45.2312397	20.6584304	27.08208959	16.89120347	23.21102406	36.42474621	34.66292926	36.31670512	54.99189169	20.68442538	36.94274457	38.88980435	26.99832858	24.45811213	16.58116009	21.34013309	36.49822384	16.45158482	black
KFK09_019257	46.68723212	14.24625359	5.643606027	13.51420805	13.67742779	14.00029122	3.060917798	2.954956895	66.58233026	15.02028094	13.22827153	30.83799872	14.83681235	5.155314342	16.42141325	0.886146551	16.54385819	21.52126295	black
KFK09_026673	42.98327665	23.90595242	37.84987075	21.30314555	25.29008637	27.04159212	34.6116744	33.78869742	42.45371955	19.2679631	23.8637041	24.69250664	29.34399442	23.73479903	38.00383599	20.22623297	25.57290868	26.43633481	black
KFK09_018938	10.11727087	46.40347282	16.85828999	24.30830207	6.097046891	3.327089368	29.01003669	28.17338791	56.89418182	4.266546826	25.35794791	20.96625287	40.39597295	24.63398711	34.75014975	9.893378087	26.57747665	15.08812471	black
KFK09_018348	21.22951072	11.15759436	36.46655793	42.53345173	14.40440471	14.77113192	22.25286132	25.60097515	76.37935804	18.5429527	14.46684128	7.835304783	35.11257306	60.7508837	55.2450976	11.0960063	27.17819541	6.114416379	black
KFK09_027483	28.83783615	16.06752206	5.79359116	27.78964113	8.521572592	47.18114299	8.482260453	9.076912599	103.4233704	7.439704038	53.79092084	23.70456067	11.23596995	49.59489643	16.10346731	17.35016089	55.65628465	89.22202365	black
KFK09_001225	15.54814145	36.34820314	16.9518057	25.11723095	19.42874912	26.99168777	22.71423193	32.66267592	83.37959177	13.25303084	43.72069811	36.40795271	39.42071661	27.2006208	65.00873063	48.66587727	59.91013187	53.65777883	black
KFK09_012762	32.05518292	35.68982166	21.32551016	22.24950457	19.5827998	24.22185352	49.81590319	12.17313765	64.01282583	38.42759807	19.15213241	12.16732211	34.89573163	5.100850596	36.83416198	33.14457186	26.23581909	37.08262722	black
KFK09_010513	40.74749688	36.17135433	38.7616756	31.73996299	28.59751452	32.29722958	39.37440345	22.20678738	50.81589699	8.284197124	29.91193233	18.21152228	23.97872774	27.33156026	17.9905563	18.61626578	24.9191376	25.30750234	black
KFK09_016832	13.06977231	10.84451231	37.00844798	67.77916478	72.09727382	66.80450333	26.1520224	36.33291296	91.38796321	1.251436083	4.915362475	9.687678726	9.723829834	14.5216601	8.523514922	10.22269307	3.471401346	8.792678817	black
KFK09_008905	13.87196418	37.72713896	37.34281519	22.78399702	37.83568123	35.02168046	48.43056111	17.49017512	60.76724829	19.59901185	11.10781027	25.83418344	24.47171908	4.951191981	22.46298516	35.69132772	21.15901773	17.05203901	black
KFK09_022061	4.139055198	0	2.994018315	11.36539181	166.5849749	87.75853	2.261379816	2.806838755	242.7235555	0.891711541	9.082454547	38.22884825	2.9244601	5.713053028	0.870023852	21.46406853	8.445046551	0	black
KFK09_026652	31.72799899	27.82747073	24.63767347	26.73683929	35.83468199	25.55122266	34.44705289	20.20560951	45.0199737	19.74679833	23.20723731	33.17846301	31.8826657	16.6735184	29.24180166	36.48020897	29.62262482	26.81608326	black
KFK09_020339	12.07340178	33.31476687	13.13349242	26.49461618	27.20563462	34.19957015	18.31110569	21.34092252	90.02040553	18.07960111	36.02503783	25.83021282	22.67339804	13.11318212	14.31160041	21.57422759	20.87500407	38.84432643	black
KFK09_000313	37.0707248	33.75018499	80.87456702	17.68353978	33.49666861	33.2318361	27.60881382	13.33248409	70.62790036	41.50577012	22.76084995	15.62711095	17.8074956	13.71216159	15.28569014	27.55392119	35.93775602	25.48784353	black
KFK09_021525	98.49016127	30.8013989	38.38742872	5.022516299	31.13135168	13.91790056	48.70597825	0.992303205	111.4385833	9.829247826	2.807934421	2.916337735	9.670810042	0.225984749	1.608879985	3.479357314	8.479759014	4.008765628	black
KFK09_000442	19.00076346	24.35289976	30.3902906	27.85331445	25.06216038	23.68869308	22.05983599	19.46184758	17.65533377	29.45041942	30.90472789	28.29927728	20.43589165	21.32547799	22.96512623	23.18424457	23.69147287	27.44599126	black
KFK09_021936	14.02020132	11.89699038	15.48054716	15.59830157	20.74142447	10.72947862	13.38291989	2.78670774	88.38029255	31.52419571	11.39029136	12.52590961	6.922820303	2.911869055	2.438919322	6.292263098	11.73573934	10.62385812	black
KFK09_026311	29.37209316	21.96131761	9.980864274	31.24267885	26.89079836	24.17448064	21.65601053	23.53974806	83.38183864	5.079346826	27.63112933	12.52684306	38.99593959	15.08990044	23.94753781	9.894963536	12.56627109	5.215737188	black
KFK09_013260	32.65425952	33.45734309	37.37277117	23.88815032	28.34487732	7.828792482	53.00361631	32.56050047	94.95389172	8.966005435	15.2312438	26.51159945	45.19353978	24.25246414	86.14947144	30.93727272	43.98671445	13.47729254	black
KFK09_017244	79.1418923	44.0349959	100.5956323	22.07462487	3.261788379	1.38664872	58.19858987	3.389614599	306.5140563	23.73867108	0.538789677	5.276136441	17.26588025	7.136181286	1.540974449	8.470781448	4.323452776	29.10125797	black
KFK09_014255	59.47717974	57.08155987	43.59693224	12.24883613	6.812839594	7.464265137	38.00163266	4.537526097	112.3052503	18.93575684	3.091087472	31.62860401	75.17582729	26.20410266	20.73252216	42.13238563	35.0575882	42.72170128	black
KFK09_009977	35.40123542	24.30165191	40.85366118	16.3562877	15.69448605	15.76222168	35.56598088	14.15358697	77.70094237	12.27359956	20.59195332	33.73462907	16.33301808	17.67587597	15.11552921	16.12638724	21.85106633	29.20471142	black
KFK09_026004	60.46431263	11.67633111	69.78906155	4.580483064	18.87169254	16.78033084	17.16248313	1.787595632	393.8074619	9.275792678	1.902748858	7.351488231	7.387937751	2.480782295	2.424158637	3.618490685	6.481673029	2.059894664	black
KFK09_016809	43.13275634	16.8511022	57.58291551	17.49023625	18.88523068	7.63263202	8.963473737	13.78596994	42.78728449	38.80259517	8.958883737	17.8394537	33.36404457	12.30703033	10.6267199	40.96124162	17.24068111	36.73783138	black
KFK09_017142	20.07274874	14.79525074	30.38832009	17.3058713	30.27351537	25.33541403	23.70071943	14.57971647	62.02077584	15.4668805	41.74999268	39.71027618	15.62982418	32.78722808	13.67761691	18.95924839	42.36353873	21.91421858	black
KFK09_012181	27.00812708	8.219849167	36.9180789	4.441418259	67.93669266	51.99730563	8.330184832	3.265098144	59.90035718	8.384818215	4.031497682	2.671105253	13.43759575	14.90269491	2.783188546	5.874919117	9.760856394	11.91445876	black
KFK09_019242	22.88354698	40.21182747	26.48479152	12.44545338	24.90313423	22.22534857	48.83591821	16.82952909	62.46960438	43.83761136	9.975810732	16.54657196	18.82521311	22.43217642	5.75855951	23.92370865	18.48041713	13.67669092	black
KFK09_017501	4.472533579	19.81102625	15.85268844	23.02703791	18.16365851	19.3867949	21.78855529	21.23087514	92.19801033	20.23466757	10.71815726	46.94192913	15.06304852	19.17478806	18.44986599	11.71039367	11.11433396	51.78935512	black
KFK09_016898	30.62900847	26.99155781	24.03198701	14.13570606	16.29213985	19.60213894	26.68428183	15.788468	45.35397892	14.56462184	19.21656173	20.15702908	17.23481819	19.38975573	15.74743171	14.56189747	15.33100758	14.19213763	black
KFK09_012174	25.6927148	15.39398452	33.26989443	10.42903851	26.05645262	39.57801589	18.6349689	13.48398959	40.59636932	13.99041365	29.10513844	14.3640271	27.69818195	15.699092	9.110533856	18.99149201	25.15304949	18.53763332	black
KFK09_003796	3.429159103	11.98275938	12.96479559	5.414254601	29.42388122	11.4156662	21.98271542	5.115953197	126.8872567	9.357786811	16.1583203	10.52996364	13.43891432	6.655163253	7.063885516	21.47874983	24.68552069	17.14982069	black
KFK09_013794	56.30055764	53.65903174	44.56097259	25.68917573	6.607171915	17.61974309	44.43097388	6.666242044	77.25612101	7.38026408	0.412838843	1.071942321	24.24643283	0.299030324	1.127076353	13.35765227	1.776609443	3.724456009	black
KFK09_010652	34.06097507	25.97300846	34.66407871	32.02435921	21.6941192	41.89717982	17.40006136	15.67151638	52.60909615	15.6544915	13.86269378	24.24470246	18.00167662	30.81586179	36.03348786	27.0054457	33.56364655	33.32408008	black
KFK09_010963	15.82122762	23.54685014	12.01205288	22.8077622	53.29990367	32.30355901	22.40513006	23.560731	44.18557622	13.16135618	24.96700488	28.78510178	27.18618274	24.69117768	25.7002432	22.65079688	19.17630577	17.31152729	black
KFK09_008430	36.0931791	32.71139652	32.43370885	5.287769743	5.133510069	4.186555623	17.95603078	11.93953799	66.6507556	15.42527875	3.660093623	20.69648637	41.96382001	2.651104662	10.73245841	38.84826802	16.94826793	28.35033678	black
KFK09_017394	41.32376707	33.63351338	16.95089312	7.241460275	14.02220385	47.7314003	48.04464956	7.091305689	86.47089801	37.54757383	13.89912173	27.59509619	43.76047481	4.634737491	8.0209975	49.50814745	52.02003193	47.92558168	black
KFK09_019669	32.94600733	21.03309645	21.16429391	14.1483359	25.6027314	21.09269622	22.47667441	16.66903072	64.15311148	16.45496477	25.84719079	34.58154232	17.40609798	13.73203795	22.34924066	18.71309668	17.91159055	19.17731203	black
KFK09_003797	0.921586509	7.257164129	14.221587	9.363129424	26.71716982	10.95700104	20.14041399	4.999681533	114.8877252	5.506318766	19.92463466	25.999961	12.77989064	5.304050368	11.0030829	15.74294732	40.88539364	13.82704293	black
KFK09_016026	4.915128048	2.116672871	4.740528999	37.7477515	17.91381118	21.42702426	4.028082797	3.74976115	237.4887605	0.176484576	19.30021591	12.67571795	6.714072981	3.700500257	2.066306648	14.49350706	2.057126724	1.862228004	black
KFK09_001006	22.72239524	21.49734435	20.22445501	13.53488147	27.00149981	19.14312257	16.50662202	23.24869731	37.29194639	29.15127693	24.17887935	21.70350845	22.9229313	20.20021238	13.02524304	29.90534826	30.22788634	32.68389336	black
KFK09_022151	80.84538203	1.501482234	54.53243014	1.047134698	0	0	7.407968363	1.034416869	234.0590673	1.460562007	17.38193887	7.318778606	10.34653815	3.402758857	5.985164083	2.068039057	18.3013343	10.40279092	black
KFK09_011869	25.34221984	42.6996446	38.62008946	18.44921113	13.74879138	14.79697756	22.79705983	14.49448958	49.55984903	30.05095163	18.66486072	25.01067625	14.88523361	13.45910797	12.20827047	35.14022084	36.99053558	18.51977208	black
KFK09_003482	4.915128048	9.592803159	0.523092855	2.152443546	1.482522304	8.396169382	2.098924369	0	63.92761606	0.292112401	3.679960032	0.975837147	0.638675194	0	0.285007813	0.896150258	1.844320511	2.440160833	black
KFK09_021950	28.67158028	10.62917978	14.48016131	9.2020928	23.1406115	19.83327866	19.31309732	5.656205371	38.71007337	19.1245104	18.57774794	23.79711953	12.29159442	11.46282908	15.46599218	15.75051969	17.95310595	13.6563387	black
KFK09_016871	109.2554925	36.38689535	31.24787694	8.120398326	5.611520955	3.51600702	29.86092205	1.504082467	144.5637842	20.10449363	0.834877437	4.808512295	7.119716233	0	0.138137492	9.288318038	1.375237921	17.67819788	black
KFK09_005906	38.26656785	22.09793922	33.85623479	26.26895003	15.00403443	10.31247157	22.78398851	16.74633815	51.52508051	26.52764697	13.57654105	15.42261651	16.1118525	9.833855354	16.30165798	14.19433313	15.07610519	16.31543705	black
KFK09_001718	22.84870336	22.57784396	35.05429011	20.73096102	16.931664	14.63565785	19.57995001	24.6230562	57.10312129	44.95109845	14.07371335	51.79702552	27.99929037	13.15733425	10.57353312	23.01671577	22.64692664	35.5668772	black
KFK09_015591	27.01444423	14.62512466	19.10686497	17.92651971	35.72603913	29.17406079	25.66493467	13.28159674	55.40939568	11.63989874	21.31950209	44.93320361	20.10510509	20.33862737	27.25631975	22.79894661	39.47798919	17.82621311	black
KFK09_008546	7.803004839	18.97593111	8.23413286	22.92287864	14.24342163	22.37445194	21.06514895	9.804822928	178.9399501	14.89886909	15.26700531	34.57577068	4.756514872	4.607626779	15.43699908	5.040543445	7.876313993	3.651995775	black
KFK09_019041	20.02779649	29.09245576	17.70353159	14.23796336	22.08376396	21.47411662	23.70224251	23.51498567	39.90043156	22.11836583	28.80435585	27.55292271	22.12820051	17.74071332	21.8528958	27.73263101	33.36614334	23.42723758	black
KFK09_010965	36.94820395	5.783487122	110.8956853	11.55726444	15.71944285	24.09140868	12.18199242	3.141562343	74.28668961	16.42320834	12.94510763	6.180301934	12.85866058	23.51684454	10.07027608	17.37152808	48.42523598	4.965941345	black
KFK09_005210	61.38894623	43.48374262	50.80299159	23.30195254	13.938303	13.83414554	33.32073933	13.63178475	73.04032488	17.35743812	13.12322004	7.045942505	23.13307622	14.8221398	6.376031941	24.38091434	17.63251478	5.472670054	black
KFK09_016022	2.293726422	1.61270314	2.781110346	31.04172638	14.74050748	5.454151631	7.638438489	3.777537158	224.4528153	1.317751499	10.59619697	66.34608339	5.926905804	1.535022329	2.479567977	17.59211891	1.645701379	2.73126774	black
KFK09_016503	6.360753944	0.284594672	0	7.939060455	95.37975431	22.68743746	0.631856125	1.372461597	206.6434799	0.16610313	0	9.433092425	13.07405692	0	3.889518396	7.526040176	0	0	black
KFK09_006568	27.67284422	24.35623578	27.19634993	12.89553553	33.48585604	43.70792745	11.62442159	11.98553792	54.94412725	9.573683839	27.99386676	24.42266395	11.79799314	23.18304271	8.831338001	18.64917961	23.9246656	33.36704424	black
KFK09_021193	14.61546886	18.47859413	14.73531833	13.24371682	16.17992562	33.56929072	20.11083922	30.35048966	8.15504159	17.83815906	32.88888827	25.68128246	21.05095949	24.03966687	27.63571358	20.39614908	24.14178675	18.01521012	black
KFK09_020442	19.0582633	17.78435478	35.30101436	14.64333028	18.49846295	29.01078959	18.6809637	30.51189046	37.41926216	31.17289614	18.68544503	12.0803239	8.609240643	16.03062562	22.93355362	18.67937887	18.14824841	9.230173587	black
KFK09_010052	15.0004946	12.85698282	15.90455681	16.67202695	19.63700824	30.33079874	20.81408412	18.40713201	38.65785757	21.28074221	16.31070557	14.39444207	9.843995798	25.13096368	22.39333017	16.18652023	22.29384394	14.92359882	black
KFK09_012418	11.18942334	16.66114208	14.01123555	13.44215678	46.05421149	34.38595826	12.43395333	6.269697099	100.7207671	1.307461295	11.69621558	11.60179374	12.64946536	9.296862382	7.414785269	9.372007225	8.493089111	11.49671308	black
KFK09_006206	87.71347808	38.87463358	84.60430421	14.58558615	6.896143852	5.577177607	42.66469919	5.894361386	115.6640417	8.263193613	7.807724084	4.104222669	17.31280379	12.5340921	2.349064399	5.527348366	8.9791777	17.56375044	black
KFK09_022294	25.33323516	18.66127919	22.7117675	26.59958328	17.45586413	26.88996346	27.74228453	13.26983144	42.85511468	14.90432147	15.21140414	24.62888229	16.29342056	9.014752505	15.33417039	15.69221817	23.66469088	17.97820119	black
KFK09_026819	19.72925524	28.21666612	17.55653257	22.55692491	26.97272349	24.13775397	29.54553349	15.66333795	34.59681264	20.4574009	13.65543865	21.37288074	21.18972442	20.97812733	19.36259376	15.71324035	15.01846363	19.69013107	black
KFK09_000678	35.02964355	51.9421392	9.702443108	19.42248825	4.738911036	7.831196685	17.23010713	19.08507875	109.7956628	74.22027481	7.814599217	2.801197497	41.34919372	14.22595023	9.062380424	21.18847732	17.04178078	27.16773241	black
KFK09_014818	24.64297076	9.146015067	23.68965724	9.706317063	21.20209981	23.69514016	16.18590348	16.163354	38.2606878	16.01416206	19.40908095	26.36097061	20.70357507	12.70674061	18.00234285	10.51583696	30.7723614	17.14270163	black
KFK09_022580	11.90453032	18.46471118	19.4840091	20.30651426	20.43536206	15.29735844	23.78252351	19.69293521	43.40211228	14.30010802	18.49821018	19.99123257	23.72121703	13.33839848	26.00892404	15.03913418	28.98850136	22.14172013	black
KFK09_017034	50.1747044	29.02865652	29.11334193	11.75850981	10.76932054	14.28112501	19.71737333	15.56065266	44.48917186	20.47027672	16.72166974	21.78656689	13.51821666	9.78689383	11.82040625	11.96176454	15.48762805	21.24470523	black
KFK09_024029	21.54743441	17.16555231	40.71864908	14.4156624	16.42904859	29.81570728	47.02339794	11.57820987	32.07490232	11.95942537	18.81164734	3.855009908	31.30892578	18.33065143	13.58772545	15.89380853	18.03647951	16.05090639	black
KFK09_014014	38.18676406	10.0483811	26.69282482	17.77891519	13.22866056	19.92863096	9.089007337	12.30690839	34.35077404	10.86058928	21.30883567	34.46706848	10.4005799	15.68759083	13.98730654	21.06748506	21.83719138	13.32209265	black
KFK09_025704	12.50368723	32.5591688	23.13890641	15.59381672	23.44703471	14.09603378	30.66423391	18.14073637	43.06506746	11.16145696	23.61131343	14.72327264	27.21921479	23.10312323	31.1202535	25.56962615	36.69469291	25.70629603	black
KFK09_005537	12.21167025	18.88906945	14.48598833	23.0389298	11.07268168	15.67108356	14.70533889	28.7305643	50.22514199	18.23110525	12.12699565	19.21162204	21.66242332	20.29194507	16.1346536	23.31349945	10.91725844	15.4223953	black
KFK09_023308	12.23766575	17.77264685	31.73252065	15.97533389	11.36456359	12.40302703	19.87552872	12.78830106	3.755854577	17.86456114	23.72559555	25.7966201	13.91008505	19.60174286	19.90401506	22.19413889	16.6249425	11.09735872	black
KFK09_007867	9.312874196	18.23839932	15.19464295	20.7773569	18.99133366	16.60850685	28.69125641	14.80168875	43.26718309	11.53651806	15.86441896	24.3895087	17.25431459	14.34755363	17.37328879	21.22733248	16.8900931	16.46601604	black
KFK09_000574	23.06809643	31.29405076	32.50058502	19.14235711	17.34439628	22.61132605	45.07163909	12.59447907	53.460482	8.455885303	17.50556575	6.676780482	34.04474931	13.39612434	5.535151746	8.48984455	11.11072437	22.34673605	black
KFK09_022665	19.52767089	20.79079453	20.29458901	21.88605855	15.27169694	18.95265045	16.69295574	16.89081599	10.09423237	24.72692003	23.74939128	24.85747328	17.8708224	13.33513606	17.59152957	25.44805899	18.68093457	23.25268481	black
KFK09_019209	10.46155695	17.04434878	18.71856588	24.51640137	19.23328194	15.36884142	30.02379349	17.61355696	63.16646089	15.02547581	18.08158382	10.47159801	23.92512434	29.33240571	32.45428423	13.1317318	11.85206956	15.10283996	black
KFK09_017869	47.21358577	22.46929663	15.86253934	10.51162139	7.204895485	11.79984728	18.79771972	24.90225994	43.71916696	12.62543504	5.239877623	17.95915673	8.868987651	17.2690012	4.172349962	8.303972213	6.290060559	2.900778238	black
KFK09_013467	10.2300512	17.77831595	19.76052088	20.43833243	31.15019524	21.08217872	9.353889239	12.91783745	29.29154303	18.64487768	16.29627012	9.613630079	9.943164341	20.4914464	9.313209867	24.79272087	19.37045642	16.0917884	black
KFK09_028062	14.74538414	14.57798759	25.29945476	12.12012486	29.95512486	23.32367474	20.4466425	6.534671477	36.67917579	10.5519199	26.59008075	12.03960481	8.822121303	17.74508895	7.775838174	11.73158648	24.84792543	15.19186004	black
KFK09_015494	13.99306863	18.5131738	4.295499746	6.713771787	16.79615649	14.54970479	8.110969442	9.285122847	70.58797278	10.63229526	19.18436828	60.06377218	4.649294731	7.451347456	18.21723412	7.221254748	23.42605535	25.8811688	black
KFK09_005610	7.935697648	8.444700077	14.48016131	12.58846295	11.07771472	18.61494868	8.905724875	10.98111871	48.77469245	3.450113017	12.8805719	26.65277387	9.860216019	18.37242309	5.590298712	16.74886032	13.28529841	11.78282446	black
KFK09_006920	0	1.469805393	11.80931781	6.150259491	47.5801191	29.58852603	47.58916385	0.253148432	137.3082264	15.22682112	21.72891025	0	20.25651351	17.73741895	41.74462544	0	24.37304574	0	black
KFK09_003958	5.073680566	2.184952641	11.74427829	4.135994398	7.132503621	5.194430125	5.852029488	25.41056779	184.5024957	8.046178511	35.30437977	26.1185086	10.79429753	46.29825411	34.48288083	9.630094419	36.40893105	44.37308879	black
KFK09_008004	7.864204877	4.046418787	16.13503688	18.52688017	19.35622195	17.42495196	8.463042644	10.66598727	20.86407344	6.674325777	6.440285952	23.83999722	7.543334659	17.46337091	13.82546993	11.48576359	11.51990965	9.615868241	black
KFK09_005449	47.65276583	25.66558046	35.10303912	23.70099999	9.137916225	7.269034839	17.8152605	24.02286005	80.99470757	14.15320208	8.1409806	25.02070247	66.81321405	22.26317228	16.63124863	20.33235473	29.80325058	31.74871647	black
KFK09_013575	17.51014367	12.70003723	11.02172992	20.5609261	5.374143354	11.68746778	14.09828979	17.81136546	10.14909233	12.70688946	19.58404262	16.80269588	11.11294838	7.092625492	14.72243486	17.24227564	7.714225214	13.26837453	black
KFK09_023772	59.04495758	18.35360218	65.425417	2.002692024	0.475500241	0.552955465	99.56150168	0.602112185	163.0839094	4.335827514	0.175789443	0.060858661	1.959702725	0	1.226452978	1.134975414	3.503751323	23.69234597	black
KFK09_014580	8.243817072	33.96436468	35.80397233	18.61103379	14.15994955	19.60261167	26.12643136	32.15933482	85.63845056	64.20580073	12.48510322	7.747640753	23.37882513	20.70289481	12.79085498	10.78479388	19.06547419	2.640392444	black
KFK09_014138	18.47328319	22.25062883	19.53006343	12.97480267	16.69483134	16.37374713	30.68521259	14.29860612	37.70690149	4.037830682	20.3148621	20.96242761	11.81086301	16.1129673	13.89516354	13.55914303	11.80611859	20.87134768	black
KFK09_026858	11.57581559	12.20831349	11.44106737	22.06094248	23.83278313	19.26793754	20.6800014	20.26039171	52.44899154	8.170411166	23.93693628	16.23902453	14.78956869	15.34612443	16.12877862	19.55012025	19.47156959	18.42039364	black
KFK09_007124	18.79781073	18.23509139	12.76986842	18.46794144	11.57453244	12.09234542	17.86124474	24.89448819	3.67523713	19.60323824	11.83026412	25.55431274	15.14235461	15.49709114	15.86236327	13.35198611	12.1432238	25.64971783	black
KFK09_016999	17.69446097	18.57834017	15.01799587	14.98100708	12.03808111	14.02496134	36.52128403	9.999363066	46.11747555	12.53746427	19.89057546	24.62037123	11.77972528	12.03896084	28.51503174	36.94344971	15.79873324	21.67633397	black
KFK09_008839	14.48004304	19.8312737	23.23712261	16.09420009	16.79937871	16.85519132	11.37665887	24.08586939	7.910552171	9.233455237	22.60690647	13.94957948	18.39778601	16.14648441	11.29828853	17.54483932	15.94405417	18.44036574	black
KFK09_018328	16.06927312	19.41235235	17.04829252	19.24177547	8.975128396	22.65125334	20.41892951	17.95551263	38.91218558	16.2081686	10.96643119	12.96685151	15.82648996	15.15333851	10.97765389	15.596728	13.14523083	13.07595391	black
KFK09_001090	10.06320055	11.14370226	15.52916419	19.86082019	16.06785176	9.748788291	16.08687727	21.13609444	5.695035696	20.87703797	15.62526541	16.0943757	13.37767246	18.23943255	17.6272605	7.84482683	15.79405352	13.66222252	black
KFK09_002690	37.28078255	5.477105003	11.59193506	4.965657624	8.459567975	4.07958781	14.38962911	57.44917082	77.82247402	2.877031576	12.46695412	38.4443012	20.54847059	53.15687161	3.508822609	10.74990114	6.404262442	14.86268766	black
KFK09_019569	12.83865344	17.83010152	23.68629834	14.22357965	13.97806744	11.63709076	22.36280449	15.43005163	18.68832864	12.30523491	8.397355605	7.257788784	13.41217908	11.56938011	11.86345024	9.151072827	13.40679141	22.15409178	black
KFK09_028224	15.72189965	16.24451308	19.66534679	9.183810496	10.90081679	9.752456558	11.66632369	17.15122539	23.87389136	19.0182584	8.841859725	24.3636162	16.11745494	12.4820406	8.128385091	13.90105724	11.93405967	18.64694532	black
KFK09_021579	22.63463426	16.27083932	7.753935331	23.27484746	12.90968012	12.95298977	11.49414709	24.64811151	36.20058411	3.776994744	15.61950782	19.55714385	17.05872968	7.793834936	31.34995181	17.34254919	9.198108026	5.195260293	black
KFK09_003825	40.99216792	9.289170085	9.215588374	9.919856038	11.4238933	12.85621456	23.52400354	10.99929937	71.44961	13.80815321	7.356788183	30.98770862	13.66892651	3.651160253	33.35018929	13.55392798	9.257070257	12.84937323	black
KFK09_010703	29.0235878	43.45676104	30.18919061	11.46526097	6.956741156	21.75489052	20.50466966	4.554165357	73.25032025	14.69469989	2.913579479	2.857946814	47.35656419	5.354123144	2.504118155	22.04161073	12.26943701	3.584327961	black
KFK09_004489	4.41358437	7.898954154	37.07287168	9.020554914	23.89900873	15.50378379	10.08390795	5.169738728	91.24517295	26.45107602	7.506926718	12.60954192	13.22970045	6.847184149	3.963935202	16.23762367	33.75367114	29.49161085	black
KFK09_025767	10.08231394	3.969730806	20.4207403	6.921232191	17.84819282	11.18800335	51.22895045	8.375534876	122.1360855	1.158462857	54.72761073	13.0612049	3.989263522	10.79576143	11.44415989	25.01443482	26.37341954	13.17884434	black
KFK09_010213	25.19978348	17.43255299	12.82200224	19.06634677	7.929197148	6.740391471	17.10691953	18.41152565	10.48202552	15.28412453	18.6694899	11.97853006	14.75846584	24.38283767	22.36858942	22.33919862	19.33046064	18.5631617	black
KFK09_027914	16.98776975	17.25666678	16.46296154	11.66163834	16.75572279	11.63360848	23.46311823	13.27104407	26.49053408	17.87943279	6.529322163	17.99677541	9.832654789	10.73201918	13.71189665	7.627919176	9.783201747	10.4010154	black
novel.1629	9.321794574	21.35441399	5.623248192	5.817414988	25.97943848	26.86774202	0.864262976	3.333121022	24.45114658	4.965910823	11.27477116	15.12547579	7.664102332	4.7638624	3.135085948	24.95433795	17.30823864	1.541154211	black
KFK09_020437	12.96297507	9.569886764	10.50209501	14.83121184	18.08816852	20.5493939	11.64652022	11.64760973	30.69263966	11.23295234	11.27821279	22.0796559	15.30574576	12.00064552	12.62490655	10.98409023	17.54209162	11.37800847	black
KFK09_026370	78.5526828	14.51432826	21.72024196	0.184041856	11.83707419	6.374982426	6.835534444	0.363613202	62.29697401	2.772412246	0	0.771798471	0.404107214	0	0	7.851028275	2.917379717	2.031521459	black
KFK09_010494	19.1748276	2.983182093	49.55632844	9.922256584	31.99602909	27.48633727	3.14179844	2.094728231	47.04685962	2.645175935	17.98541395	8.948388071	8.169993672	10.92110748	13.32890296	14.22287731	22.24623999	25.12903718	black
KFK09_001094	15.69669925	26.68763583	7.376874803	10.54678572	9.90625503	20.39651635	15.0035256	8.451074591	33.73427335	7.350867235	12.87657669	25.9714335	16.2033957	4.743006781	8.958439143	13.54232028	9.754762207	19.60745873	black
KFK09_029140	16.69959168	14.16458541	15.62661125	13.53705459	12.28375624	9.997713402	12.55338253	9.637940305	2.739032147	22.76013132	9.684303945	24.54877065	16.46858616	18.78486877	14.19029866	23.41119877	15.46562742	13.19265141	black
KFK09_028114	14.92678606	10.81559786	13.27681373	11.81231737	12.13263797	15.32311241	12.34617996	11.63370536	5.07989718	17.4784865	11.68428248	13.87609554	10.46843644	13.07640161	11.37376524	6.956461784	9.978329979	14.49199579	black
KFK09_019730	13.06019738	6.980700734	22.5378293	4.000719393	14.56502525	10.12913874	10.02545052	9.570818935	46.78248274	37.91897172	7.78496104	18.93356408	9.737059534	7.189543356	7.851965261	14.79337272	23.86267	17.98380187	black
KFK09_000798	34.40589634	31.66762529	19.30688174	11.34924779	21.21739714	21.60410711	9.114045925	6.666242044	60.03341887	4.107277401	20.64194215	6.431653926	9.765924335	12.5592736	6.76245812	20.71799128	10.0986221	12.86630258	black
KFK09_024802	11.19556944	8.063515699	16.01245351	18.37010377	21.6103119	13.85181367	16.7090842	16.8507785	21.65139697	16.7856441	16.65116667	15.72182071	9.878176339	7.126889384	10.56112287	23.10076221	13.94274779	12.41485336	black
KFK09_026085	13.45516303	12.55489394	19.54046053	14.82917255	20.32961657	18.32010575	11.3323396	20.19871339	21.47547937	8.598328534	11.27359671	17.6163001	15.41921588	13.54383094	16.98504064	14.5134981	11.41705332	11.17336803	black
KFK09_003566	11.74252476	13.41141578	12.51845469	12.2452165	21.95394732	19.18307782	10.57830862	7.659086604	17.66990908	14.21317727	8.033417244	16.08499955	12.70051244	9.358103993	10.55135309	11.73942171	16.80716302	14.87518297	black
KFK09_017235	51.4758701	13.72898384	52.75952274	7.748936662	9.698997911	7.307595085	25.40086948	1.723337122	41.78415888	3.259482667	6.115640737	9.017204583	11.3579232	4.943888119	5.8138167	3.605599157	11.57597563	3.716992169	black
KFK09_022236	8.373921859	0.358378476	0.280920237	10.99706893	40.03594625	9.523121895	2.652235587	0.493795707	267.033896	0.209166905	2.691097644	17.81806347	1.097575149	5.84770411	0.91835851	0.296163618	1.219038059	3.034741933	black
KFK09_006653	30.0318833	9.321128239	7.724017892	3.528875954	11.26950113	7.934611153	16.94997532	7.70593117	38.13824054	23.47082946	10.99893578	29.85703566	8.56410701	21.003451	1.819866405	21.56831927	19.25017668	33.21258019	black
KFK09_015939	1.67323508	0	1.775176817	6.604622633	35.19601078	15.251731	1.066537289	1.276514434	52.97682238	4.686228737	14.10679111	19.06688894	3.62550089	2.099574614	7.210091281	10.37832934	4.02671614	4.596137202	black
KFK09_019381	11.30956648	13.17562808	17.50774011	15.96965134	14.72858151	11.3470561	10.01154559	17.62023686	6.069748423	20.10896099	16.0706538	16.27895319	15.48260284	11.1134765	15.10610588	13.85786949	15.09891071	13.99382986	black
KFK09_018789	0.886334566	1.824205191	2.922030989	10.01167583	22.62090629	17.94633031	2.465274717	1.584598519	38.06741517	7.499147878	4.243441879	11.75270532	1.821794817	3.828568572	10.90738919	4.32593088	9.105315007	4.335022568	black
KFK09_009785	0.985552668	0.634302263	0.380217236	0.442362816	0.69471115	0.030044904	15.79477882	24.1886906	176.035876	1.197735939	14.25408355	111.3420151	1.428399535	20.21798598	46.88231998	34.59632639	16.40413136	16.71696707	black
KFK09_012246	15.64113178	18.65159005	15.52412487	20.71760893	22.38628473	24.24876493	14.60650584	14.43833265	42.94868231	9.183795497	12.28677846	12.16604444	20.14871015	4.565103121	14.30965632	10.81758374	12.51578969	13.36627203	black
KFK09_028715	0.488797264	0	0	3.243610611	6.922337769	0.904003033	1.305603264	0.441960798	217.8298005	0.187210158	0	0.156349598	1.105155088	0	1.095941647	1.855522336	0	0.37038789	black
KFK09_016638	10.58435793	16.22423542	9.600545304	13.9216319	6.192359309	13.64071582	14.71445771	14.57441411	6.22848406	13.36834398	15.22866351	14.8086629	10.96071621	6.218192212	15.48880819	8.544117529	13.18815489	19.16309147	black
KFK09_008145	43.36498094	24.32817384	16.23190323	5.404467631	5.322065065	11.40615017	18.5685509	5.207545754	50.45675662	14.08787161	6.91617983	6.378174091	20.91276938	38.09005078	4.394857903	31.81069443	14.69247621	27.23661265	black
KFK09_010926	15.48413084	9.133264675	11.99287336	9.371750623	9.600530927	11.61720244	12.70043474	13.86685219	19.65547661	14.87138967	8.409006014	18.2045451	9.977156062	17.6002417	11.77670562	15.09544181	8.657246734	10.92706132	black
KFK09_015722	49.82922918	23.02272758	6.277114261	0.698089799	6.989033721	19.14326619	8.333964408	7.240918082	75.31326446	7.010697633	32.18007602	3.171470729	9.580127915	3.062482971	2.565070321	30.60697804	18.08852809	8.668992435	black
KFK09_018358	0.42129669	9.123292048	2.763051188	19.95539553	8.247664902	8.849082748	3.989720104	7.570946321	44.77199588	8.834313624	25.88499546	16.77742867	6.191499813	4.229143151	13.28339988	20.04816149	21.51166803	6.863640359	black
KFK09_018871	1.80786319	5.338603497	2.353917848	2.326965995	32.9449401	15.58329037	10.20653419	17.39352809	59.85242496	2.271985344	3.340672937	19.51674295	3.917207859	7.107985168	11.68532035	3.400775338	1.702449702	0.684957427	black
KFK09_011752	49.18715733	13.34894424	1.411777979	8.422937497	6.2763718	11.85808775	24.22730091	1.459761032	83.80038864	10.88278611	0.497214665	3.408307117	10.62624991	2.665080477	1.266932543	13.83321892	14.23471631	5.382790436	black
KFK09_007696	70.509746	15.43796733	20.99623389	3.22073248	15.63387157	11.68746778	6.640233459	2.181679214	92.85496837	27.26205375	5.201769422	29.07107575	17.27558339	4.485454857	2.028737436	18.75523421	18.62634743	7.5166294	black
KFK09_003487	14.92878444	9.748429427	18.45268601	15.83812937	19.92290813	13.25742614	6.092224728	8.357676592	47.82696644	2.739462072	8.438549187	10.24264886	5.915848143	12.8382198	4.872782841	8.772189552	6.263490323	6.281545209	black
KFK09_023900	4.343601531	0.675085035	12.0828367	3.609503067	81.41559366	19.66031402	3.247446596	1.31774552	67.97531607	18.4528989	1.689758986	46.06859091	2.32596594	0	0.961072859	4.091190445	5.453777826	13.16551892	black
KFK09_013488	9.774083204	9.62092616	12.74254195	6.593956783	7.721218206	14.8263877	7.488397733	16.22753778	4.26841826	15.58711774	15.56992208	15.68588512	14.35157905	11.16493792	14.59402867	9.458619778	11.14374934	12.89725909	black
KFK09_016061	5.697080237	0.659742194	7.240080653	2.07047088	48.29749611	11.15621924	0	0	193.0172832	0.192528628	0	1.286330785	0.505134017	0	0	3.543866929	0.280517281	0	black
KFK09_023271	18.99075848	18.75697806	30.20602566	9.432650729	2.807715711	1.592578027	38.95288859	12.6145811	22.6982777	14.78281352	6.766927674	5.100089531	6.692193091	10.3668227	4.087199962	8.541228562	14.37728128	20.82421118	black
KFK09_020818	13.98843424	4.41092522	22.6143675	8.688136076	16.19337065	6.815689629	7.543350125	6.940009684	30.87658151	12.94171904	9.847096511	20.16396143	13.14385681	8.388813724	7.993679105	16.25555136	8.059543715	17.62042432	black
KFK09_007552	14.10889274	9.397766498	6.05696367	4.223694393	9.279096438	9.16499272	0.927328414	6.330532013	53.27178248	6.155375709	19.60241989	26.56874593	8.394673238	7.951194797	14.98443957	22.78116118	10.83321411	29.42052301	black
KFK09_007783	10.74257685	19.9361539	20.48436475	20.76128779	21.03343875	18.05998502	9.071753368	9.419353607	30.06580299	12.46120327	5.057515293	7.025574637	13.14989252	6.22760136	8.802178666	10.24135165	14.37602249	16.07305841	black
KFK09_024075	8.373921859	19.63914046	10.95588924	5.898427878	25.78072297	22.27833365	14.4812063	8.987081867	19.16549584	15.98035152	4.507588553	17.32894016	18.27462623	6.091358448	5.387703259	10.7803557	12.86085152	21.13283928	black
KFK09_013762	2.859710864	17.59312516	4.413001541	2.085807701	59.40871198	11.61663464	5.468427555	4.726971631	148.8041465	8.625282542	7.596234712	20.06676025	1.616428856	7.894400548	3.155813789	31.25872369	7.779679247	8.938694421	black
KFK09_018463	9.746236813	6.78162346	15.42900378	8.305478629	16.72830621	10.25566973	14.32207217	7.406935604	23.59447106	10.13655	6.054969698	11.52933519	2.849473944	18.04916365	5.086293287	11.1403084	12.23726666	19.86376538	black
KFK09_011766	10.40850645	7.001028924	8.834115217	9.288700732	17.19725873	11.68746778	4.928477775	5.646699143	63.04377353	8.770245274	8.334487702	27.9663446	8.10591529	9.519718308	8.89727333	13.97021208	7.260447261	10.3846597	black
KFK09_020460	12.26906009	6.980173132	9.206034941	9.040529338	9.189374895	13.20416207	17.21928524	7.633101577	23.18021699	6.531276516	11.12774011	15.44578874	9.755641709	13.03178716	15.61559986	11.35369229	9.516174005	5.970501999	black
KFK09_018579	20.9838159	8.373650918	12.69003147	14.4048145	16.5358257	20.67782761	17.76487798	1.922954436	29.97885734	3.258176784	11.00374301	9.251686802	1.709684366	4.174923367	5.722079947	6.458645055	17.08997586	7.30566371	black
KFK09_029223	30.54150825	11.51493026	25.78127125	4.039303443	7.644522884	15.60179784	3.878185813	3.942741731	51.06849689	34.44844775	2.847705464	2.15101395	62.08469025	2.85961065	6.066401464	40.28599029	18.64607026	9.501343833	black
KFK09_010503	7.944451865	10.90055673	6.129794232	5.618910542	6.31736035	5.056618713	5.43654168	7.672980638	15.50947008	11.06450239	4.003694249	2.079130575	5.715230596	15.30547045	1.821723412	2.741628921	7.355277592	10.3980731	black
KFK09_012405	16.13881255	10.76803479	9.949093301	11.10740623	8.350875185	8.077375476	8.999271016	11.70588342	6.321352853	12.09155819	11.68293166	11.7348202	13.2603023	12.63772161	11.61095301	12.75592159	8.878431276	11.50431405	black
KFK09_011345	11.7829932	11.00861015	12.43024489	11.56181682	13.586999	15.24911146	11.39623124	13.85916235	8.35753698	11.51173432	14.14648677	14.11769814	11.63974729	13.32068715	11.58624314	8.447682793	14.87818064	15.78900313	black
KFK09_013680	0.405092971	1.116486789	0.750149644	1.446043154	1.349863323	2.761324805	2.832937352	7.472051522	79.67595122	0.88436227	6.287853148	17.88141147	0.122120312	8.512506085	1.702999984	2.438468031	11.25768251	2.455685281	black
KFK09_017504	8.216333453	3.393897652	5.94334979	10.37410064	10.75592586	14.94367771	14.4289533	7.462211243	25.28689273	16.81608257	10.77694234	14.36082727	7.242767353	2.111064823	18.997685	9.846335212	11.97431974	19.62288017	black
KFK09_023722	4.434701998	4.583472081	8.383251282	2.73987124	24.38279434	10.01782953	2.099852686	1.954762705	130.8851366	4.458557705	19.4624026	12.12826169	9.859608339	9.645414203	7.643780982	0.901851619	13.36359015	2.016246862	black
novel.1802	38.88500496	0.351153103	30.553474	0.979577621	30.31314039	31.66926753	1.039505238	0.483840148	83.68090321	2.45939796	38.89341423	0	0	1.432451712	0	0.870577732	55.84103671	0.27032342	black
KFK09_007054	19.94284331	12.9605751	16.10047029	9.673009298	9.942465884	15.37985316	12.90108328	7.362455312	27.7284862	18.35808225	9.035026586	8.497172028	9.284969927	17.05643983	4.402366121	7.829390686	11.27928491	13.36136438	black
KFK09_019611	0.42129669	22.80823012	11.70233444	11.85755386	32.28873068	11.01961248	21.7900098	5.99961784	30.62126143	2.904431876	8.174209092	6.872681624	7.620307462	21.42765863	17.00275184	4.455146997	10.93215916	21.06977971	black
KFK09_008210	13.83517525	6.809191035	5.056564265	7.248068156	11.8288023	6.637327381	7.161036084	5.67865063	34.88280623	20.08002285	3.027484849	21.31180141	12.34772042	3.654815069	2.448956027	11.5503811	15.84749476	18.48433723	black
KFK09_006692	3.524054072	1.460561334	9.159059802	3.183113861	33.8382719	22.78688687	6.755694419	2.515563035	50.86035704	0.959010525	27.93283191	16.90837322	4.193565427	8.812931429	3.742744117	3.470143525	15.52548471	7.730003037	black
KFK09_007203	7.091968326	6.457276299	44.1866703	6.126122701	6.301886967	7.026533736	24.28150913	7.975443888	49.91970384	17.65553111	17.58246712	4.536958281	8.150980176	1.621595303	5.764125959	10.23990161	15.87986401	6.627889651	black
KFK09_004015	10.82779131	8.301553063	8.942282008	10.98139045	7.479039775	13.97320871	13.67467223	12.87740852	4.673825545	8.408741118	7.691598962	8.980582456	8.529495437	14.60172795	6.99951846	9.383250275	10.97640311	10.96721733	black
KFK09_011456	10.70683944	11.46354589	7.681468645	7.092058782	18.77771654	16.67511327	9.167950655	5.349977691	16.13511749	6.906504674	7.289103649	11.17551077	5.237950193	4.902573589	8.8443189	8.403878461	4.874211091	6.405115429	black
KFK09_012787	6.669290355	11.43708552	12.66374531	9.585784301	22.48404852	14.12407767	8.008720567	8.762692722	14.45976688	8.800531216	5.873106651	20.24948286	12.29099945	3.940226422	3.942775935	9.790666885	19.40822739	10.93647683	black
KFK09_011335	9.702921172	9.85169431	18.27437086	17.51735179	23.89922522	19.40846333	17.03065058	7.149803643	33.86536508	1.470399989	15.5295855	6.085077756	6.938395233	10.94172097	8.83265795	3.946418574	6.906829622	6.426133943	black
KFK09_029332	0.056387702	10.2127587	38.06925773	0.387086122	30.39231467	22.07881103	8.872564784	0.611815713	79.98183355	14.86924732	5.78290127	13.52737919	13.55652212	0	0.900799074	21.83343108	45.64225335	0	black
KFK09_014871	77.45768056	14.86407111	33.03520449	2.561064382	3.995920704	3.520321621	10.87097044	0.843319777	69.45402944	8.165069532	2.133829683	22.67351734	12.18407594	1.545590469	2.987431298	8.381787214	3.568990943	20.73130935	black
KFK09_000319	18.76685255	8.576648516	8.96390938	5.214519253	5.025173006	6.19789958	8.951295105	7.423769549	18.45289515	7.572792708	2.064194215	9.647480889	9.765924335	6.578667123	7.513842355	2.90778825	2.431149765	11.34266148	black
KFK09_013900	20.19670798	7.916906323	3.516610603	2.821975125	0.59557606	1.487495899	41.20850765	21.02896354	96.64396284	13.9134022	1.899058678	15.95050174	24.31378403	10.94450985	4.358028566	6.179050031	1.870115203	59.18499185	black
KFK09_020862	2.225051979	2.607364358	7.848272201	5.818808381	17.65330238	12.17736164	7.795666827	2.730365005	19.71962562	4.200121546	9.104208929	4.982028455	2.715019724	10.35253725	4.454313731	6.981303585	10.28809724	14.69264442	black
KFK09_018791	2.739579568	1.348325576	8.082213375	13.7729684	21.21129492	19.86230863	3.756609093	0.437130626	26.79804051	3.98102912	4.243441879	14.14963864	2.611239237	1.509858028	7.384505724	21.89183203	4.586380893	3.11388945	black
KFK09_024823	14.74538414	15.28585401	13.79635682	14.0232557	17.91551159	13.00764686	8.992929035	8.670544054	20.66233814	7.908385245	10.13855391	13.11544578	8.897742724	6.753515419	5.931192504	12.31342059	16.68938026	10.72791814	black
KFK09_000230	25.48165463	0.668863053	0	0.932931067	0	0	8.910044897	0	83.66219521	0.702685131	0	0.391234248	3.32876334	0.090949315	0.114265805	0.82912165	0	0.926823154	black
KFK09_018582	0	0	0.910181568	5.93841722	47.82475762	14.02496134	2.291531547	0	73.6147497	1.355401542	0	1.886618485	0.889035871	0	0	1.919140245	0	0	black
KFK09_003295	28.45600449	6.429592781	12.92417906	5.06115104	7.165524472	5.074821536	17.05457278	3.464691589	44.94089306	3.343918279	11.8908451	5.523323854	13.50125746	7.703965447	5.057013638	8.680321831	3.897713793	8.52704402	black
KFK09_011279	7.052140243	8.261119641	9.71340013	15.48352136	14.66282365	7.94563027	5.052351545	13.0031243	25.80196121	1.439779306	8.561918615	11.40919479	7.7307467	25.04053929	16.46511542	5.167645422	5.659131224	4.328023979	black
KFK09_025844	7.210654883	7.336913185	13.12761877	4.171278329	30.16944526	14.06349145	2.832937352	0.604357108	16.68466168	2.234178366	3.742769731	4.275989698	2.747707017	0.975956112	0.068119999	0.724949955	7.595544827	2.455685281	black
KFK09_018816	1.916066866	1.927043582	8.227629991	6.919765828	14.4004487	14.39473433	10.52915051	4.801954015	16.55964895	5.432135418	11.69943298	11.55154115	8.036482445	6.355661458	9.280868841	4.50645573	12.65655933	10.88929935	black
KFK09_002844	10.93751022	9.250890538	4.563410333	9.899833902	13.09367423	17.91650281	4.721562253	12.80138239	20.25357327	1.023998418	8.683225776	10.26237528	9.281143703	11.44037442	7.56131993	6.919976845	5.900110713	2.946822337	black
KFK09_027230	5.67662676	6.950523391	14.63554868	9.64707663	12.39909667	14.04690963	9.682527663	9.342127935	3.506916411	12.28929215	12.85615045	9.23380174	11.99989731	16.35401052	6.402640317	9.742114506	9.271557065	9.284911459	black
KFK09_028601	6.68150219	1.814291032	1.244388862	0.63264388	1.343535838	0.730466736	5.706450629	8.593202635	77.89428363	12.17743573	12.13359162	43.11218022	31.77608678	4.779812832	11.42925864	7.309225542	46.09249566	65.81812103	black
KFK09_021964	19.34404519	21.26042449	11.99535064	10.71293942	7.859626727	6.255264446	15.43152846	16.69913751	34.0454059	12.30633694	8.552492411	4.042753897	18.20108648	19.8154219	11.57464327	11.7291519	8.394070414	11.46562916	black
KFK09_012160	8.321652438	17.46030578	11.15197713	12.6278224	5.168907327	5.959451393	16.96314736	17.07812009	3.215554006	9.184187431	5.867625339	6.934723887	8.96737914	19.14978351	13.13434523	13.89476539	10.14306048	5.199488092	black
KFK09_017628	0.670244734	23.28889943	13.34243435	9.846239296	12.28375624	8.606226274	5.517252801	5.045133183	24.28401001	6.931030614	5.449472728	2.765611188	7.728550465	5.113418537	6.98787339	8.232675482	11.83782924	10.91942784	black
KFK09_015469	2.708964102	0.242410493	5.843023634	1.141136351	16.61769111	15.81102113	6.413537536	0.876770874	38.03684875	7.675421051	4.209404821	7.621308494	4.732863194	0.494430097	2.743572083	37.06064147	33.2404193	3.359008342	black
KFK09_014665	9.789718957	1.855439901	11.44764446	4.842008417	2.330114585	3.51828927	5.403998364	2.845179594	30.20035062	3.423436885	2.528105905	2.042215886	32.94931912	1.22078359	16.56453659	11.57419632	1.119755578	1.935181266	black
KFK09_015322	5.3408478	4.571441971	13.43772	5.101002623	17.79693817	13.62004119	5.074749981	2.047113699	14.32060902	6.670283181	9.440031498	7.799013422	3.675148284	7.148472937	8.004904493	11.90018065	13.02306997	5.4547151	black
KFK09_017531	56.5804093	32.72541653	44.41648047	11.49589213	2.410590994	8.149507805	19.73396165	1.336031808	41.22353661	3.749284016	2.218470109	2.008716967	6.867291693	3.625820711	2.58827555	5.909669856	2.834454359	4.245413321	black
KFK09_000795	80.60809999	17.57846422	61.94291225	0	0.750673992	0.454512636	14.38174747	0.055552017	89.31201251	11.81270094	0	1.33635476	0.308693011	0	0	1.266099467	0.548567126	16.44968071	black
KFK09_024221	7.760728497	1.762873877	3.040080135	18.9332128	8.55387074	5.867392732	2.087427522	2.348028574	24.98238112	4.458557705	5.074407804	7.44717823	1.259767428	8.549603832	1.003873675	1.942449641	10.69372758	22.43720867	black
KFK09_015446	9.320916402	8.498026389	5.71810959	15.83904263	13.42939153	10.23410391	10.79720985	9.895742723	21.70748867	4.828179069	12.56484645	7.917932502	8.752166601	8.282985031	9.571389342	7.830688823	7.93006364	9.147109576	black
KFK09_003783	3.208077588	21.23553416	6.040626173	14.56722515	5.443101566	7.138453375	10.76299435	3.752256001	48.68323091	2.367218263	4.894735984	3.050221503	10.84676998	7.425621274	7.176394345	2.058957848	3.005622279	16.65969245	black
KFK09_002369	15.42755494	4.132193098	9.474309914	7.204485466	6.382307511	9.566254767	8.715567049	9.750268612	2.311537043	9.646986066	11.15105629	13.29361068	10.36153906	10.18405765	10.67714325	16.04974938	13.17732421	9.781667383	black
novel.198	6.969371937	0.762240434	10.90425401	2.39214141	39.99612534	17.64628615	1.692323626	0.525130664	69.28920803	1.223420429	6.439201911	6.687794192	0.583612169	21.50662731	0.976635089	18.42500618	18.14952943	17.89694835	black
KFK09_007185	4.537041275	3.247961568	6.683151372	6.795391606	20.95969596	13.07688703	7.661807838	5.594049268	21.57569279	4.146770453	14.10003433	21.1749837	4.19649799	6.486657793	5.722079947	11.07196295	16.5720978	10.1576073	black
KFK09_010881	9.952429451	9.824229834	10.89868464	11.03195447	12.21329492	6.882868215	7.722417498	12.00688338	6.892844351	11.06284959	12.55566852	8.22464655	11.09169991	10.18875788	9.482095515	10.38922719	11.13916421	11.38700795	black
KFK09_016029	4.12870756	0	1.820363136	7.69294958	2.456751247	7.012480668	0.644493248	0.399974523	35.40003405	0.677700771	0.272473636	1.131971091	1.778071741	1.57888011	0	5.037743143	0	0.893869442	black
KFK09_023334	5.613524258	6.770759027	6.954470424	16.49962377	9.550373482	9.274773359	10.94313825	7.238144847	29.2555069	6.995034769	10.15384329	6.069550086	4.469014094	11.05851015	5.916395442	7.460464759	7.61081737	11.56278836	black
KFK09_006557	6.881179267	4.676839105	5.941463012	8.379016721	6.414850479	10.518721	3.580518042	5.277441618	28.32724437	8.377134532	5.676534092	6.760382905	2.160851074	7.894400548	2.892829307	1.79919398	4.114253448	4.158975877	black
KFK09_003151	3.849780097	0.285996616	0	4.138675234	24.74904582	10.76628805	3.91564042	1.231448653	13.99874804	7.344540377	1.94624026	3.136619402	10.07282021	7.048571918	5.374433054	3.427036152	1.094431952	8.091059606	black
KFK09_000536	3.423730355	6.280606423	1.861189222	7.424802053	10.82526275	27.07545306	9.296120721	9.498075735	100.6875651	3.889179887	10.28066755	5.450784277	1.876592867	2.030881407	2.747806202	0.506369458	5.796863697	7.075483711	black
KFK09_000968	16.56088189	10.89664284	13.87138576	8.207271956	6.344762981	16.07465539	6.644925375	9.72911001	21.1637529	15.87407212	10.80075676	6.798625171	4.872343735	9.067892521	5.807997064	9.725372863	9.192205901	6.643624232	black
KFK09_019662	7.929121662	4.107828752	11.80660053	14.51499921	7.648376525	13.89265038	8.208168719	16.69704965	24.20462775	3.116784207	8.611195113	5.072511965	8.596809125	6.609698572	4.912351653	18.55772407	11.64411353	16.54923378	black
KFK09_011601	13.20673536	5.995048628	2.967983373	25.56981525	4.165795593	3.150534793	10.55474449	3.043284411	39.89034551	3.167514474	1.599301779	1.23040336	2.899030013	1.887791435	9.540946347	7.77043197	2.092902841	2.47757291	black
KFK09_010606	9.830256096	3.942163231	9.832208294	2.499333847	8.189170825	9.811701346	5.569694732	1.234489267	28.0666257	10.66751214	17.82852189	9.782466219	3.841513021	4.142123744	10.10194361	10.66189025	20.11412797	4.414170085	black
KFK09_019814	16.65969717	10.89847806	18.68267429	3.693752338	3.361870128	5.044065042	8.932450273	3.403291991	19.65718936	14.41600325	2.820341149	1.73767492	5.342013783	5.990049539	2.914579903	17.21334123	14.24830931	11.80064483	black
KFK09_022258	15.71405901	5.297200094	6.477569552	5.615291665	6.097046891	7.166038639	16.30834495	5.693068023	22.28355455	1.113012215	9.9442933	8.469126776	6.489312924	15.70236605	5.248720536	4.02739285	13.15359861	7.340168777	black
KFK09_016732	0.34291591	9.451190494	9.789743607	7.062071218	20.28248123	14.67728512	4.496464518	6.743756486	44.56159609	3.349102648	13.30685201	6.910288637	10.3376264	12.85134973	29.69715135	5.857840864	13.77796503	3.118149217	black
KFK09_025333	9.862172512	10.65012398	15.51445854	7.953237348	10.28963996	6.526767721	9.207046393	10.25908678	15.18409658	11.33168497	8.315753839	3.767111585	9.164574315	7.497117404	6.198919943	6.854072303	20.35753979	11.75380273	black
KFK09_020117	3.757511017	8.181822107	6.67700764	0.937973938	6.070736673	2.256267911	1.410088186	0.540506112	46.89742742	36.63247412	0.631213057	11.0356255	5.835370579	0.990610107	1.531779445	7.687675691	6.862384129	19.75831103	black
KFK09_010705	3.03667317	31.38543853	1.081403843	6.374043686	0.875673712	2.823507068	6.253498837	2.336484835	32.73433978	0.905837664	0	0.448305383	26.40700606	2.423033832	0.147301068	6.602982526	0.244411096	0.221254812	black
KFK09_017028	2.906024612	3.813984068	2.491372905	2.955416666	8.517933157	3.071159417	0.392027523	1.897689341	3.911475	2.597028503	1.292758129	6.816614234	4.70475187	1.008408829	0.180990363	0.350208074	6.666892448	2.446722926	black
KFK09_022441	10.83952264	11.74259822	21.8200612	1.205530843	2.320545326	2.735875415	17.16001871	6.077641617	32.01027889	5.4271725	2.014178832	10.924567	18.34663347	9.280378468	15.1218006	12.70888561	7.654032081	38.63645125	black
KFK09_009721	0.618687447	5.480935146	13.68454805	8.918951483	11.16705112	11.60573724	2.854398998	3.775983256	62.00172769	1.777187337	12.38516529	14.24858716	1.709684366	8.14282574	7.62943993	5.871495504	17.26260188	6.407106141	black
KFK09_024232	1.308761906	18.29320662	14.33939896	2.335915865	5.451371111	3.665300546	18.05089569	6.39012551	50.25302048	13.03270714	6.046012642	8.372567241	20.38469821	14.30568147	12.03103989	16.53697031	34.17995172	23.00788209	black
KFK09_007632	8.512799093	7.880631838	7.037486349	7.86130677	7.091653085	6.345772884	6.939560741	7.284759347	3.236549032	8.966144223	11.61056045	8.46060867	6.568478081	9.223698235	10.73627372	6.842295547	7.974016991	5.836260962	black
KFK09_028572	15.92374098	11.53622635	12.53219761	10.40651359	6.04902035	9.238905416	15.0799356	8.681952381	17.53622865	8.123626954	4.00177263	6.112154919	14.4492331	15.30286067	8.354483897	21.39862098	8.157418283	10.47352424	black
KFK09_021802	5.132886885	7.257164129	7.416827649	5.637737867	14.7716056	10.13407016	5.846668701	8.796908014	17.57463077	10.6694979	8.795035099	11.82121709	6.119155122	3.684886332	12.00550318	5.921397907	21.95136491	6.293859205	black
KFK09_015255	6.667478048	6.941635254	13.05912684	5.457241121	10.25426608	11.28094716	5.043860198	4.347549159	21.18071443	10.23917469	8.292675891	15.01092099	5.508157024	7.46535704	9.918271909	15.33226174	13.20138715	11.9506458	black
KFK09_004537	3.76477893	10.19091133	7.262086977	8.399357045	5.488486829	8.703433453	7.313398554	8.084591415	3.109509139	4.866468303	6.087176984	9.332740378	8.748491279	5.038979073	9.760001612	8.932168693	7.353133821	8.082861977	black
KFK09_013299	9.016285846	5.177085239	4.782801232	3.997342222	54.298897	18.16396266	0.684175422	2.420228003	46.33674766	1.726626169	3.818101912	10.09400973	4.246986643	3.519796423	2.053145459	0.763988951	1.100628311	2.135038476	black
KFK09_017007	2.224039841	2.364324965	1.510105165	5.221458991	6.188196958	7.121775239	17.20592833	13.21182812	33.65273692	1.609922646	18.98685068	13.74414371	6.637598128	14.08013371	13.6507136	25.32801982	10.53695679	4.819884247	black
KFK09_015549	1.642177352	4.78198286	6.176986278	4.086497823	11.457239	5.152247977	9.221287764	5.057682479	22.15374957	6.289566322	8.597775998	11.95004284	10.98402787	12.13466442	5.753057952	15.25070844	17.46887195	12.59920385	black
KFK09_008200	6.884604443	10.4179499	12.28903685	3.84435863	6.676884923	7.859516661	3.592993714	11.63688942	25.06507541	6.139449495	14.81041369	13.45941236	5.07246076	6.945422085	4.147012645	10.07214284	16.47134917	8.681745888	black
KFK09_010029	4.915128048	2.916120746	7.740699406	3.235439021	8.693982725	9.339300738	6.621505968	3.607076174	25.80371968	2.050122196	8.833620176	4.199664436	5.734078389	4.686173841	2.321056782	0.328619905	9.637497802	4.336695353	black
KFK09_021414	8.446156038	6.084406406	11.90517491	3.012397099	6.210667153	9.574373605	2.57797299	0.511967389	19.74607404	2.981883393	0.610340946	1.99226912	5.156408049	0.157888011	0.515750139	1.919140245	2.685784651	5.148687987	black
KFK09_029096	6.108120293	0.281831617	0	3.799958062	34.50582658	15.8102315	0	2.200507082	104.2630378	0	0	0.54950053	9.350700904	0.319352773	0.320979673	1.242161971	0	1.084793012	black
KFK09_023632	2.428651506	7.513299334	6.692511528	21.43546323	11.27215278	17.049953	5.81307635	1.646953917	64.19002396	2.192561318	0.641114439	10.32091289	1.045924554	2.321882514	3.208852676	3.951171092	2.032925233	1.577416663	black
KFK09_007444	7.799211448	7.197187566	3.008864687	7.027052683	3.045559398	2.704537999	13.49352254	2.975017111	18.78840233	5.040749538	2.702217882	3.274296544	4.775812528	7.176727771	10.86091759	13.08504712	3.264201082	4.063042919	black
KFK09_001500	7.084869258	19.09091825	0.136663899	10.69985085	0.295105255	3.299165079	11.8705463	9.248660133	83.38713698	0.203513745	3.600252253	1.529690664	15.08424225	4.385778082	2.978460033	0.576318392	2.223920783	17.91765323	black
KFK09_012413	5.805269348	3.771439626	5.016748799	4.144564631	4.642679523	7.546239039	1.86074166	11.65280105	41.93892642	7.937636985	4.612742664	5.013651486	4.025162406	4.273543604	1.659553371	1.605579929	4.762167376	1.231709861	black
KFK09_008259	6.717974243	4.931509215	8.434114914	9.96597309	7.114144539	6.768803734	8.91673412	9.536072113	2.63327801	6.41068297	7.837562129	7.102135224	7.59456318	12.64932906	10.43524747	8.52127908	4.860855425	6.125939227	black
KFK09_026986	3.239516213	3.298710968	6.722932035	8.895356373	8.189170825	10.44788786	5.289401653	2.499840766	11.44079499	10.65325076	5.676534092	7.396402015	4.462017153	3.214575981	3.475152089	4.634287523	8.322012656	4.486276556	black
KFK09_027424	1.821823524	6.500625784	8.873391732	16.18005043	5.691315631	5.144290838	2.903122737	12.89493152	0	9.419779059	9.889004565	6.009499035	3.432570929	11.43011662	7.084479935	0.185245197	6.862384129	17.51500934	black
KFK09_016276	7.416146053	10.20850593	11.75725699	4.534154959	4.778357043	5.556713561	18.31762079	3.496830306	17.54656434	3.961021207	7.762019112	5.948963985	4.060920234	2.636636725	2.143437937	10.60428672	10.76657287	12.0294807	black
KFK09_020002	12.83715796	6.716434253	3.92627343	9.765044359	8.092827639	13.65829568	7.83501595	5.332993635	16.30222831	6.444801451	8.975602141	4.106169644	4.706660491	6.888251459	6.223229433	11.38313577	8.90614864	9.464499976	black
KFK09_012885	4.103063414	2.902865652	1.681857245	1.936440398	3.524903964	1.422822165	3.829597558	2.347676546	41.23179075	25.92942081	1.54006838	3.691210079	5.218254023	5.234330798	1.61710955	9.595701224	3.97114898	15.25407635	black
KFK09_028772	4.915128048	0.537567713	0.421380355	10.49720216	46.40530134	12.55320613	0.596753007	1.296213731	29.16924314	1.568751785	0	0	1.852158064	0.365481507	0	5.330945125	0	0.620742668	black
KFK09_002898	7.048108144	9.128508338	5.008860829	7.766797822	8.652708796	8.232681707	9.593086074	5.66001683	1.429809234	3.196701751	5.312379075	2.669743139	6.010777112	10.17831517	9.356860291	5.733280606	4.81290026	4.778547332	black
KFK09_011178	4.09594004	2.41905471	14.53762226	7.59172656	5.800662667	5.519082007	5.370777063	5.277441618	13.98319388	9.177197943	1.135306818	6.681773801	2.160851074	1.644666781	6.198919943	3.331840703	9.257070257	12.41485336	black
KFK09_003961	6.395033997	5.751387484	8.271150752	7.737797221	9.006810345	6.928608044	5.06076341	8.517398181	2.938645143	8.828083368	7.056259539	7.902606291	5.062372742	8.097610546	5.879786779	8.944510892	5.083445758	4.950446988	black
KFK09_029132	1.802213618	12.09527355	1.643383386	5.904676213	4.981745585	1.428468284	0.89512951	6.888450112	21.47096866	0.188250214	7.114589395	10.29779256	9.32252892	17.76240123	6.543304384	0.866278583	5.965667499	23.33992432	black
KFK09_011489	18.88257826	38.0087445	1.364181007	17.33171147	4.477532249	25.28080561	2.936539977	2.302011641	41.27784315	2.884697527	0.588072597	2.646694997	3.25127027	22.00777131	4.043420203	10.24001689	1.539145175	4.340732902	black
KFK09_001256	7.973898722	6.603084959	2.441474162	6.864050337	9.278717158	8.928623454	6.17754615	7.724829836	2.64834684	5.744459326	8.068961765	9.595033926	3.243263905	8.639794591	5.853057457	5.353824717	5.93300068	11.9885923	black
KFK09_022460	7.610520848	1.605271328	11.11512053	4.104896696	12.34036341	4.73961827	8.316041904	1.013760311	13.02077099	1.014989634	7.157141602	8.085507793	1.126658361	1.818986301	2.628113524	1.989891959	1.251339758	0.823842804	black
KFK09_024291	10.96451641	0	17.50349169	0	23.62260815	3.895822593	0	0	35.80807961	0	10.47975525	4.716546213	0	0	0	0	20.88774827	0	black
KFK09_020457	4.691713137	3.581457622	6.058026669	4.338129463	4.546585101	9.334795695	5.928779875	3.636132024	12.86430404	10.83661136	4.069411453	11.11757322	8.44295429	6.215558873	6.037909035	5.452102968	7.854483855	8.126085838	black
KFK09_011471	33.61313375	0	13.21231308	0	9.774171629	11.56179608	0	0	33.87395978	0	8.789472142	10.95455895	0	9.125247945	0	8.512315602	17.25332091	6.48776208	black
KFK09_006514	0.737269207	0.725716413	1.32734812	9.447481941	1.842563436	4.869778242	5.281264112	0.166656051	10.55505602	1.270688946	1.021776137	2.829927728	2.315197579	1.973600137	4.959135954	0.89959699	1.028563362	0.931114002	black
KFK09_003343	1.956020346	7.109058739	4.875972685	3.098663902	4.261711348	6.797812893	5.480384758	3.877304046	21.37523119	12.62044803	2.502308906	6.930435251	5.102884461	4.631918689	5.945902802	5.874919117	11.4611346	7.524921324	black
KFK09_001504	6.504006299	5.232758828	8.822253363	6.666652125	6.531544102	5.131657555	6.987959683	5.498139208	2.943543395	7.11483438	4.993978029	6.184232798	5.327052799	7.294171705	3.845452855	8.817801981	4.250980904	5.423528085	black
KFK09_019622	3.344734439	6.303594845	1.510674801	8.204244839	6.014453261	4.914232649	6.626186916	18.94761743	22.10059608	2.062160023	6.821262544	6.458341287	6.332689811	7.370290968	8.333817683	6.271049555	6.692063699	5.965311284	black
KFK09_023919	12.35731422	5.596784675	3.68518244	0.208170737	2.65253348	1.081616555	8.946692896	0	43.41411218	8.275266486	0.840535639	12.36729341	6.684909823	0	0	1.911739961	10.02650969	16.94675356	black
KFK09_000125	5.848589341	6.439970857	5.774681375	5.988319886	8.464437071	4.98927196	5.921394543	8.940606977	11.95375446	6.833957356	6.182174944	5.469608213	6.31290177	8.027079549	4.542401841	5.483257843	6.389193589	8.14998609	black
KFK09_008389	1.67279568	2.317413755	6.118867683	0	0.980636002	2.848206434	0.812386446	5.419822838	18.42188188	8.328885528	2.289694424	10.52305058	2.894969746	2.902353143	4.06315761	0.100795181	25.2559844	14.36575889	black
KFK09_024955	3.276752032	5.160650047	11.12444138	2.999200616	6.733318234	2.424067391	2.227877893	6.073687196	80.35073987	8.785009996	1.614658586	4.611734075	6.091542076	2.339081644	1.285701914	4.2647561	9.142785439	3.807221698	black
KFK09_012677	6.189420505	5.286082514	6.46116545	2.374367154	2.805549264	6.34874793	15.64818996	3.086223168	27.46519801	5.699798152	8.157389732	6.46341518	5.762269531	3.228419977	20.35694697	18.73234884	19.88555833	2.965770526	black
KFK09_007782	2.764759527	7.047822856	8.697047433	9.100338889	3.720560783	4.158041422	4.854356191	0	13.11575009	1.99563328	4.51939445	0	0.74798691	5.598192696	0.476839996	5.824313844	3.085690086	1.020644195	black
KFK09_023496	4.48259678	2.322292521	4.459889682	5.182618665	5.306582694	3.459490463	4.984081114	4.23972994	16.62827287	1.897562159	7.302293456	11.99889356	4.889697288	7.026016488	5.157501393	6.237205796	7.405656206	7.061568593	black
KFK09_020587	0.846046631	2.736307786	3.916764943	5.641938864	9.464533494	8.14290788	3.60986655	1.721201839	11.04753657	3.749573939	1.675042847	3.479419337	6.831730562	0.242655755	2.032432768	2.16296544	7.183081839	3.480229385	black
KFK09_011387	9.469512753	11.98430774	5.636445489	6.500560969	6.310920636	7.076815353	3.547669253	4.770338343	13.40797519	4.041334874	6.249395331	3.634769558	3.466424266	15.02833132	9.781781928	4.181612919	3.170617336	0.410031854	black
KFK09_009827	10.18887059	7.724363536	17.23680759	5.82140978	5.166558417	4.815437369	16.73469591	2.617859	17.70210782	1.672437525	4.151422357	0.668008691	8.871280682	5.844566929	1.543078784	1.235498012	3.443259323	1.918174769	black
KFK09_025847	5.098600411	1.539830503	8.136200655	8.591030449	6.950337517	4.63824851	6.542007424	4.518376238	13.9096401	7.622469381	4.336024469	3.447063244	4.541244132	7.793587967	2.533153926	6.975264151	11.30005171	7.63915928	black
KFK09_005968	8.631444377	7.788176138	4.358294092	6.59329289	5.005146013	6.573152611	5.08567125	3.514840676	10.157829	5.189709994	6.508875246	8.140609891	5.548502205	6.597544217	5.79870273	7.847273598	7.703157459	7.309979656	black
KFK09_007915	4.676950037	5.498820397	2.305525998	4.905080303	2.922127034	1.750545835	4.73196217	1.850102417	16.02394137	11.19549732	2.160583901	5.609988887	0.293734318	1.478026534	0.436928278	1.479513405	0.652480723	1.771987881	black
KFK09_010506	2.485177103	7.012540619	2.428855307	1.8197397	4.14059199	2.232437666	3.741440201	2.359400274	25.36132735	2.665115392	1.83690092	2.384770557	1.248645886	16.18795618	3.621840866	0.673855423	4.437846415	1.380978071	black
KFK09_000611	7.887892241	4.826451324	2.851171176	1.024425753	13.02374155	16.16531688	4.814286909	1.25293224	17.6080638	2.571996903	1.772720044	6.887293988	6.855216351	0.523122928	0.59748626	3.641742031	5.591419143	4.523194767	black
KFK09_009100	7.26064508	2.514640458	5.844250948	3.568957572	4.443060767	6.42988349	8.260222474	6.412965371	2.221077957	6.668863971	5.258989639	3.010561412	5.33691746	6.628656995	6.029344625	3.682240971	6.227654155	4.924432717	black
KFK09_019913	15.81131553	5.246142744	29.47124052	0.36586634	8.13983847	1.689754378	10.87097044	3.855176122	23.4774184	12.85998451	0	0	1.740582277	0	0	0.144513573	0.297415912	1.480807811	black
KFK09_022838	4.80590298	6.88086673	2.865386417	7.947881633	8.553133972	6.752759162	6.683633678	4.296022651	17.32111758	1.631501856	2.018323233	0.209624276	2.14027154	1.315733425	3.67343404	1.066189025	2.742835632	2.814033429	black
KFK09_012750	2.237230698	6.10602775	3.687804628	3.071595114	3.812200211	4.91679679	5.630055956	4.068706351	12.43088826	7.711767396	1.315389969	0.683086003	3.832051166	5.71663488	4.44612189	7.279497481	3.575144375	4.007000948	black
KFK09_000184	5.591186553	1.456828487	11.29268023	3.047979437	14.79530491	5.995801315	12.09922268	0.557585301	21.1885883	16.24970251	2.27905458	0	2.478724546	3.191509515	1.79745634	3.477995797	6.331973708	1.370710576	black
KFK09_020159	19.18831648	7.225473456	2.384755199	6.188306948	2.896606274	6.9410289	3.940133391	2.008605681	26.23695484	13.02132486	3.688507742	1.85366445	0.679394224	0.603283885	9.203636597	0.314269691	2.802722873	0.487920001	black
novel.1531	4.135900431	4.336598077	4.231789301	4.875986977	6.141878119	7.126504744	9.104122094	3.597331835	10.79269331	3.564127531	5.233487529	5.435531916	5.556474191	6.498439475	7.181675544	2.632966799	7.902377049	8.311895727	black
KFK09_005927	2.026083317	3.693213297	4.805666039	1.33933768	5.688660649	5.650429716	3.334528253	3.30767735	18.34584018	7.113271453	3.397253991	7.056817234	7.182414476	2.912692314	1.766613317	8.912038033	12.12291474	1.705857714	black
KFK09_011213	7.126022077	0.755392549	2.114734126	1.279398776	2.465884152	3.215139835	2.316022823	0.074344707	24.75020286	7.432034479	0.810330517	1.262421291	5.453194001	0.440208209	0.829595234	4.726507109	6.331973708	3.239861361	black
KFK09_025100	1.945571519	12.49844933	10.27114616	0.843525173	13.47801032	2.029074267	9.100483356	0.972160298	16.80238619	4.470942587	15.51585985	0.196522759	0.848905779	1.507611216	3.185556082	6.497089371	1.885699497	1.939820838	black
KFK09_008576	10.24416162	0	1.676650256	0.639303289	0	0.246051953	0.678413945	0	38.28878622	0	0	4.170419809	10.52805636	1.869726446	1.827050088	0.252518453	0	0.705686402	black
KFK09_005721	0.685831821	2.362797623	1.146546549	5.963526807	5.713374994	1.902611034	0.249803584	8.216530891	8.685734831	0.131337359	2.957078225	1.974368182	3.962756787	1.606418716	0.576643716	0.185963202	0.382721251	0.606306792	black
KFK09_016897	3.362982349	1.273186689	4.990030525	0	9.266693302	6.766428715	1.319138226	2.455983911	18.23275534	3.418227574	11.71158613	3.475349841	2.534532087	9.868000685	0.652517889	0.210432044	8.228506895	1.568192004	black
KFK09_011107	5.593076744	1.251235195	10.59263031	3.141404094	8.259767125	8.261830672	1.851992091	0.172402811	10.07909859	5.842248027	3.758257054	10.00233076	0.383205117	1.1909656	0.85502344	3.929274208	5.532961533	5.971972566	black
KFK09_028105	4.305952585	2.020670488	3.708719461	3.643341326	4.421318034	4.405123679	6.20055756	4.685609858	13.83998465	5.148915027	4.949860628	2.306222936	3.471617151	5.830329777	4.546576257	6.516605246	5.741793436	5.159857561	black
KFK09_028085	3.854416524	2.470523959	2.524439759	5.814939493	3.995021025	3.055082763	3.656699277	4.346227716	0.493572879	3.785030903	3.105702543	1.333248625	2.972460357	6.868608379	6.180078241	2.661421692	2.0258634	1.833926667	black
KFK09_017098	4.638292993	4.257124973	6.698201229	4.862147226	2.715219232	4.247730054	7.351286777	4.505557853	12.63189898	3.456922106	5.096212541	4.691484862	6.495347088	6.040348985	3.609998011	6.194886816	4.958090765	5.034546273	black
KFK09_018545	2.74569222	1.601581049	1.80467035	0	0.677724482	0.483619356	1.111195254	0.551688997	5.263529264	0.525802322	0.281869279	2.537176583	0	2.245820846	0	0	0	0	black
KFK09_016290	6.722819518	3.529319941	5.602181382	8.676258925	2.165525416	2.486695272	2.807822659	4.619766523	16.88019247	3.244312202	2.070468362	1.204224565	4.864026039	3.179355844	9.420850977	4.95826507	2.100895378	4.822547902	black
novel.1259	7.331272454	3.42472914	2.58864842	5.459219099	4.34762159	5.318454439	5.159566729	7.415258004	13.68416943	0.356935097	8.725279368	7.869742838	1.779320387	5.238910476	5.641713656	12.12939762	4.680541141	2.353939893	black
KFK09_022103	8.220877885	2.312016891	3.322565458	4.210161042	4.783055526	6.722879697	8.079930094	1.150369202	9.197053581	3.073642878	4.46085157	3.130451026	4.425510417	3.667752467	3.072031122	5.307356872	3.932206835	5.537244332	black
KFK09_013278	6.529660754	1.991571029	8.160411665	3.15664306	3.907307077	1.749475427	6.565523728	5.238751544	12.76127036	4.491000433	4.248549424	6.97185937	4.574560872	4.492915073	3.866270235	7.630677169	2.38643807	4.111613598	black
KFK09_001366	2.445916801	5.090333133	2.857797577	3.933785642	4.540914628	3.212668868	5.548954501	5.449889823	6.002875464	2.449037147	4.907108144	2.414156355	3.844764132	0.841819964	3.936754845	1.875936851	2.398356275	2.118174034	black
KFK09_003279	0.593467473	2.24680004	1.37372605	2.601086912	3.841050712	2.967097084	3.990670263	5.386653788	12.8199061	7.815589389	3.880429497	2.8474505	10.21840764	6.293523657	4.222174574	4.641883332	5.99942221	3.459247067	black
KFK09_003709	0	1.891117688	2.445927666	0	6.081859766	10.05046089	0	8.012518939	87.69873659	0.441498874	8.16533373	0.645260394	0	0.064286649	0.24230306	0	4.663714006	0	black
KFK09_021508	2.527780139	1.658780372	6.934716707	0.578417262	11.23086285	2.003565905	2.250611341	0.190464058	10.20708714	4.840719794	2.075989611	1.347584632	0.635025622	3.195352603	1.653045318	2.056221691	4.70200394	2.128260577	black
KFK09_015674	1.456334236	2.508649329	3.090122607	0.333244513	1.011008744	2.597215062	3.35949841	3.209672095	14.56791525	7.251119362	7.624776657	1.97978483	1.006110553	9.421301065	0.612239007	4.936060301	7.822160876	10.20776832	black
KFK09_013717	9.933732476	6.213151044	3.99202442	0.56826959	3.189466532	0.820173178	5.954966849	3.648890382	34.64223515	2.615687187	3.537377034	1.290844227	7.018704241	3.877951146	1.566042933	9.848219678	3.81109793	1.489782404	black
KFK09_022411	2.239805186	3.307062135	4.608514267	4.792077187	5.286679899	4.112805118	3.671164068	3.847856167	1.973291876	5.018417103	4.035369046	2.435887158	3.151013212	4.072111675	3.546723815	4.67638604	4.937104137	6.251428693	black
KFK09_023547	5.680040117	2.952066764	5.259138489	3.462482375	5.943142463	6.014813927	3.508797341	2.434359575	6.155135194	3.889730928	3.61059056	5.799389642	1.952043321	2.615248255	2.712624443	2.994036206	5.439182524	4.992722231	black
KFK09_012296	2.840853826	6.791107717	3.444494465	1.67157282	10.48063606	3.860081102	0.591278209	3.852965585	6.703987594	3.497309025	1.499854879	4.283835551	2.141026752	2.98755984	2.388574657	2.641018686	6.114762005	2.152667235	black
KFK09_011593	1.701390478	2.791216973	3.500698338	4.282512418	0.472452163	2.697107949	0.826273394	1.538363549	15.6139882	6.516353569	4.191902099	10.34012054	11.11294838	3.415846391	8.583119921	0	8.54498793	2.148724621	black
KFK09_028644	36.93946749	9.95054463	7.653266404	2.556663927	2.27945992	3.072478643	8.526800698	0.025771554	22.68374451	1.921316619	0.140450328	0.036468141	0.687398869	0.432360855	0	0.092741958	0	0.777528187	black
KFK09_017706	0	0.888632342	8.590999492	0	8.272733792	16.93490229	0	0	20.21533493	0	15.56992208	0	0	2.618040998	13.91594273	0	10.83140193	0	black
KFK09_000115	0	2.379398075	0	9.624483944	3.624714955	0	7.04364205	6.229111418	36.20397526	0	0	0	4.37230756	0	5.284325197	3.146131549	0	0	black
KFK09_000179	3.163760583	14.3474969	8.107939253	0.2326966	7.906785624	5.642225825	1.399282913	8.275334951	19.66046392	0.973708005	0.521980146	0	1.447663774	2.344122768	0	5.147119431	4.918188029	7.620151375	black
KFK09_017853	5.413515158	1.420983186	3.858724304	1.097172603	3.908467894	4.658641003	9.126565219	0.909033006	10.56073384	1.066312402	4.334807852	4.353734965	5.012483711	7.935804747	4.118163598	2.138901934	4.574589498	6.602444743	black
KFK09_013359	12.52705202	4.367143016	2.617778845	4.658050514	5.000467141	2.482294042	0.760464009	2.477718282	15.23261999	5.247682962	4.099160902	9.767007201	5.900680557	1.921203673	3.291461917	3.821296948	1.747647482	8.305866498	black
KFK09_009316	3.042698315	7.602743373	11.91904434	3.374100693	1.169881546	2.411699701	9.207046393	11.4278435	6.959377598	2.958217652	1.081244589	1.79677951	5.997464206	6.422032192	3.148657749	0.761563589	2.155085139	2.128260577	black
KFK09_025288	3.54052002	2.243244846	2.009600518	4.972685658	3.186770247	3.161099841	6.255201253	3.146073752	11.69713236	4.161593972	0.413598436	0.859131693	3.343085668	1.933656068	1.676616802	1.291049958	0.851616399	2.528655506	black
KFK09_002763	3.538892195	4.229889949	4.550907839	7.461582676	1.123086285	4.274273931	4.910424743	3.999745226	9.835920338	4.308240617	4.281728572	2.587362494	7.239292089	3.214148795	4.39237756	1.439355184	2.891732423	2.681608326	black
KFK09_018405	4.437482376	0.727991386	3.13855713	0.571164381	3.080565827	1.685340181	5.859029523	2.068833738	10.28271674	3.399126125	1.879128527	3.814636122	1.602494124	6.805517714	4.275117202	1.052819884	9.905161905	4.413305239	black
KFK09_016025	0.605974691	0.596479243	0	5.130481876	5.889472168	0.96061379	1.324301194	1.369775762	36.03622921	0.232089305	0.373251557	6.396411987	1.217857357	0.811068549	0.509500269	2.62895924	0	0	black
KFK09_028015	5.655763781	2.187090559	6.195157075	1.941263413	3.912292226	3.802429586	1.508231915	4.143571681	10.67740125	4.554752614	5.505460462	2.035221996	3.044643392	2.838739923	3.991085443	2.62895924	5.579603991	3.482111269	black
KFK09_013362	0.367715315	4.488221207	1.134889735	4.947559121	6.4328898	3.380913373	1.660788917	1.19693124	18.95172154	1.39427216	1.698713444	5.504597575	1.551932941	0.639820493	0.247338452	0.897353606	0.246239608	1.783280683	black
KFK09_024057	0	8.665270602	0	2.719424439	0	0	7.695441762	5.671280545	17.45037965	0	0	0	6.966325851	0	5.181186818	0	0	0	black
novel.1122	3.101427661	4.338230955	1.196502522	3.529732644	7.751004858	3.752065302	0.654006063	5.424008748	14.20123916	3.000889024	4.750693476	7.675265239	3.813668633	0.16385979	2.7449092	8.232474298	2.45944302	3.772557839	black
KFK09_020498	4.366787191	3.002964467	3.277022886	2.792359194	0.99665365	0.948273248	2.396695647	5.111236293	13.50467458	2.749293189	4.80835829	11.99705669	4.688627309	1.040843886	3.973344223	3.941439144	5.507925508	2.583699706	black
KFK09_027712	0.77437466	6.669603795	5.427231449	2.39214141	0.860131728	1.125270421	7.568447327	5.076263088	9.096429362	2.63220759	3.815823355	2.229264731	4.231188224	3.411693891	4.720402933	3.622009762	3.565086138	1.858153107	black
KFK09_029178	3.446972917	0.628325899	4.629711438	2.366252434	6.806583543	4.249988284	2.604013121	1.125469436	25.72860809	1.10016359	4.718158206	1.960123101	1.15459204	2.477679826	1.073406051	0.623097482	2.778456874	0.290217351	black
KFK09_010411	4.656437098	2.807892807	3.754660806	2.678162428	2.061853821	5.120540649	4.308845325	4.921450385	0.831561477	5.446670494	3.837110954	5.39417234	4.86883087	5.081388688	1.763561861	5.698727256	3.757255638	2.797315466	black
KFK09_012289	4.946838551	1.685534894	0.880820872	4.179531181	3.962502012	3.166926753	4.989625142	3.483649068	0	5.028102496	5.449472728	4.016671613	4.158393588	4.965832603	3.839331061	5.571697485	2.707444204	7.785314496	black
KFK09_004186	6.649879124	6.54567745	1.115418588	2.381718136	0.963431862	0.45833207	3.369899334	2.156725367	13.69132456	10.29839407	1.869917113	0.277443895	1.307405692	3.676313981	4.375708195	4.70377511	6.292387626	4.600798599	black
KFK09_005619	3.081125045	4.862179615	3.207522109	2.115107897	0.488905721	1.511811753	2.280130892	2.586899898	42.81806117	0.252873422	3.07267119	0.375446465	1.474354677	8.411529605	2.796196061	1.511760558	1.719389501	17.60315029	black
KFK09_008082	3.921644719	3.242562696	5.688634799	2.853627714	8.102051986	3.978712436	2.628252605	3.031721781	10.45140572	2.478294043	3.333454063	4.139521942	2.42356853	3.621766209	2.571892317	5.359301216	4.201790755	6.121579291	black
novel.48	0.797047792	12.16065341	0	2.188605855	0	0	6.096557747	6.756326396	22.38286309	0	0	0	6.307349081	0	5.696304812	0	0	0	black
KFK09_001114	1.678336407	0	7.954838905	0.493770833	3.595245728	1.330280886	1.57193475	0	22.9716041	0.964208414	3.101325943	1.38045255	0	1.765008253	3.023863387	0	2.006952901	0.363361562	black
KFK09_025280	0.756173546	0	0	0	39.05604547	3.296465271	0	0	43.30279394	0	1.3973007	0	0	0	0	0	0.632962069	0	black
KFK09_022853	0.664206493	0.784558284	2.15245641	0.455959553	4.094585412	0.526462513	0.870936821	3.062867966	24.13838176	13.35558952	0.981886978	8.668247093	1.201399825	4.267243539	2.010460522	7.78029829	17.3465821	7.348251045	black
KFK09_010772	3.440589634	0.846669148	2.559885659	2.277517968	4.14576773	2.045306862	3.938569846	6.041281852	9.066522482	3.917957583	5.392707387	2.358273106	4.908218869	5.468517046	4.132613295	3.64836557	3.599971767	4.702125711	black
novel.689	0	1.288253987	1.817670291	0.359371671	5.8874808	1.244819054	3.241534085	3.9050767	25.94324193	9.473775573	0	0	2.959069096	0.35034322	0.440159996	4.258447289	0.657306764	1.388406678	black
KFK09_028721	2.386536162	1.006774214	2.104466053	2.691479166	1.988122397	1.891613282	2.980315596	2.543190606	9.574172649	2.056606386	5.039974778	5.72528731	2.440994442	2.395699588	2.436569689	1.802660635	2.996508291	2.19592204	black
KFK09_024297	5.266208623	0.691158488	0	4.09712227	0.292470387	1.391365212	0.511502577	0.238080073	16.23854773	0	4.86560065	4.042753897	0.529188018	10.57285788	4.722986623	2.284690768	0.881625739	0	black
novel.1249	5.214477693	1.026553669	8.449131449	0.357959602	4.488759647	16.39460117	1.139575487	0	14.73911405	4.194022454	2.89068298	2.168313976	0.523989708	0	0.292286991	3.817543218	18.33227273	1.317096428	black
KFK09_018488	5.143738655	6.075765317	3.175051981	3.295633235	0.28566875	2.446214187	1.498821506	0.930173308	8.685734831	4.137126801	3.168298098	2.632490909	2.84284726	5.278232925	1.729931147	1.115779212	6.888982517	5.196915361	black
KFK09_014976	4.4049502	1.028863775	2.707502132	2.511355959	6.530604582	7.101246246	1.522853243	1.367001533	17.67740639	3.131149133	1.310632681	7.522592694	0.956557582	0.299787363	0.690512601	2.672220594	3.062254465	1.074906291	black
KFK09_000496	3.787805101	2.663179497	4.383902047	1.857303134	5.634750567	3.216734251	1.57674189	0	5.66114508	2.953283177	2.999709759	2.855890367	1.223443859	0.724256931	1.137416503	0.880339562	7.247125339	3.485270761	black
KFK09_003603	5.953535382	2.589410675	0.747801758	2.471172339	2.306808683	8.450094076	1.815473937	7.041804976	19.21180295	3.022609073	1.918828425	0	4.591265059	6.393352556	6.868286885	6.757536074	5.099356386	6.085026719	black
KFK09_023968	0.846046631	2.617337883	0.746050465	5.310060107	4.832953274	4.023554482	1.056546307	6.63892138	15.70613633	0.763802099	3.238416171	2.087651602	3.461410152	2.345672294	2.032432768	1.868015607	3.136275169	1.099019806	black
KFK09_029331	0.734444421	0.945377703	9.72080889	0	3.059173009	5.104870984	5.514820892	0	15.49194783	2.434270011	0.104396029	0.650558098	0.042578346	0.037808432	0.237506511	3.216949644	19.19984942	1.669583728	black
KFK09_005588	3.193519026	3.958453161	0.547569125	3.89735695	7.981157127	0	3.188001358	0.481252768	12.11378293	5.028394759	0.874246962	1.248497527	0.534847783	4.828460228	11.7348538	2.501553127	0.297018297	6.811571952	black
KFK09_013876	0.55642959	0.136927625	0	1.336907822	5.098917683	2.42570086	2.432049991	0.849002524	6.587335399	0.319670175	2.699031304	1.201384413	0.209678271	1.210226499	6.198919943	0.113156854	2.095940436	0.210818265	black
KFK09_016415	27.27896067	3.193152217	1.251499656	0	0.859862937	0.233749356	4.511452733	0.899942676	33.45140832	7.031145501	1.907315455	2.122445796	0	2.861720199	0	6.836937122	2.838834879	0	black
novel.1588	3.547761599	3.492169205	0.342173522	0.608860275	4.617953473	3.339276509	4.038178243	2.856960876	4.15120769	3.82162089	1.024336979	4.89385998	2.506680086	1.929082841	2.050770507	2.525184533	1.48484335	0.840102859	black
KFK09_011525	3.795841463	5.748248815	1.126462336	1.403091377	3.405397769	4.1658301	0.212704042	4.554165357	8.681995815	1.174234009	4.316414042	2.801908641	1.100291919	3.712713129	1.964014239	3.562760356	4.888221918	2.433802937	black
KFK09_014019	0.151234709	0.148864905	0.583449723	0.311455449	0	0	2.203395718	2.051151398	5.163025432	1.824578999	2.934331469	4.208610467	1.253768535	0.708471844	0	1.476261727	3.164810344	0.458394586	black
KFK09_008123	1.018874912	2.730142359	0.393072654	1.826288667	0.42439081	2.736796678	3.010109218	1.72733719	5.173894286	1.203211542	2.248822719	0.869075694	2.26098374	3.636576068	4.806840033	2.072008422	2.700719154	1.629896296	black
novel.1190	0	0	0	3.222610458	0	0	0	0	20.67929343	1.659675358	0	0	1.224692271	0	0	1.468729779	0	0	black
novel.560	3.32410394	3.272016197	2.170230617	3.159562499	0.639039342	2.026728517	0	2.254191674	0	3.525610948	4.488727536	4.171280755	1.734390788	3.251306584	3.654854533	4.367985384	0	2.712609579	black
novel.612	5.094613061	0.73387053	0.719069005	0.426501492	0.517573999	0.196979794	2.398745935	0.252792886	20.18414992	0.606789665	1.033256767	7.988981366	3.27769545	1.829460801	0.365666626	1.061322291	0.572066139	4.519564595	black
KFK09_019037	0.236556965	6.752655393	1.642707375	3.734967077	0.788262432	0.562498449	0.804180523	1.122923125	14.67547896	1.132521342	0.21856174	0.378332584	0.059427531	0.422160457	3.513826278	0	0.33002033	0.776758205	black
KFK09_013607	3.880364248	3.457707009	4.979525198	2.131010964	2.449945842	2.978523645	3.005254755	2.437517866	6.522408367	4.482023798	1.698242886	3.370828041	2.678189776	2.842858923	1.923210619	1.661305614	2.085618784	3.80699243	black
KFK09_018443	6.24969924	0.576728275	6.479769439	0.938491584	6.83334784	2.012411671	4.268167202	0	7.957963787	0.897616915	1.624015051	0.374824865	0	0	0.3284196	0	0.653921078	0.443974888	black
novel.15	0.304028539	4.389212669	3.284160296	0.556552692	3.714675426	2.972070844	1.476502285	8.796690532	7.923964871	4.948845837	1.685403937	2.528457763	1.298420086	0	0.681668172	2.060932394	3.987008496	4.607574444	black
novel.593	4.752644476	4.31831254	0	0.752898502	0	0	12.25069809	2.479180925	16.50695348	5.040749538	0	3.157357382	1.653165875	0	2.76646014	1.784324608	0	11.3580518	black
KFK09_007445	3.276752032	0	0.316035267	1.687050347	0	0	2.983765035	1.388800426	15.33640619	0.941251071	0.756871212	1.179136553	1.852158064	1.918777911	1.033153324	1.999104422	0	1.241485336	black
novel.713	4.546756567	7.086224503	4.23906833	5.462141593	2.682961748	2.853043527	7.176370208	3.211786852	10.84887985	0.979546083	3.85080514	2.545117014	11.85063875	4.057079511	2.867166398	1.541065507	2.537269792	0.717775248	black
KFK09_007537	16.08587361	0.329871097	7.498654962	2.99068016	0.558352556	0	2.197136071	0	11.07173709	0.192528628	0	0.643165393	0	0	0	1.635630891	0.280517281	1.777581277	black
KFK09_026668	2.025464855	2.791216973	2.250448931	3.726341974	1.21487699	2.311806814	2.065683486	2.087779102	0	3.490903698	0.149710789	4.586970767	2.381346082	2.927868335	1.498639986	1.779422617	2.577059852	2.455685281	black
KFK09_002776	3.632294041	4.001017174	4.504197641	1.246735153	2.521592189	4.76409977	1.48050746	0.703767489	5.52396345	1.763810658	0.359569315	2.448177946	1.108035909	0.318322603	0	0.914546304	3.87294826	1.277892531	black
KFK09_012775	1.815571425	3.284440338	5.073391434	4.008498993	2.330030301	2.450284426	4.932893409	2.395854046	8.267879542	4.566868757	1.813468462	0.282521903	2.181909998	2.955474415	1.939096421	1.11763575	0.821481554	2.416868292	black
KFK09_017996	1.485146604	3.341428088	0.491105162	5.971430004	10.25119226	1.68165004	2.936539977	0	10.98146393	0	0	0	0	0	0	0	0	0	black
KFK09_021329	1.547858004	2.485879425	1.005725489	1.062562097	1.696651414	1.097717968	3.085971351	3.369951089	10.40702506	7.488406311	3.010758413	3.126991964	3.008477739	2.562409018	1.301430706	6.891940106	2.659489798	3.703878904	black
KFK09_019507	1.713156664	1.324959426	1.888343502	1.764052645	2.140737601	0.872922905	0.178283056	3.734201975	0	3.444744584	4.861562807	3.640155998	2.766709141	4.340282459	4.424125436	3.185295012	1.741302289	3.80172688	black
KFK09_019421	5.999845962	1.201185787	2.667773561	1.326370617	3.47333797	2.982319365	4.074382599	0.620650121	6.271439123	2.862701533	1.127477116	1.366172006	1.072974326	1.156938011	2.565070321	1.158101872	1.702449702	0.231173132	black
KFK09_019777	10.28549227	5.293213779	8.298326884	2.226613482	1.919892436	1.928178476	2.984628643	2.054861875	13.16003868	0.956234807	3.036247468	3.194419143	1.608241445	0.856845211	0.538256435	4.929774146	3.786780308	4.39819986	black
KFK09_005013	6.007378725	8.332299556	6.53139551	2.061950424	1.819815739	1.082172943	9.349130443	0.74069356	15.33640619	0.627500714	0.504580808	4.454515867	4.93908817	0.182740753	0	3.77608613	4.57139272	4.345198677	black
KFK09_024923	6.113939767	2.281384929	3.144936311	1.179563657	2.296962548	3.895822593	3.609627945	1.761405418	5.808911383	2.433478379	2.695199927	1.955641113	3.854898084	3.021908069	1.411136247	2.145380355	2.910081707	2.906892495	black
KFK09_014587	1.716393921	1.535907752	0.842760711	3.320543539	0.259973677	0.123676908	5.115025774	2.222080681	7.904478259	2.868574693	1.009161616	4.941143651	1.175973374	1.253079452	3.67343404	1.776981708	1.436723426	0.236473397	black
KFK09_024382	6.208582797	1.527824027	1.99601221	0	1.293026972	1.230259766	7.161036084	1.052564533	7.976830463	2.377897443	2.390119618	7.943656779	6.238848214	2.077473828	1.305035777	2.525184533	4.763872413	0.784096002	black
KFK09_015646	2.881834035	2.553008879	1.630618444	2.835563449	0.640195765	0.913678263	2.589169398	1.042278886	0.634731507	2.81455532	3.19513059	2.396681463	1.737529389	1.157159689	2.746101343	3.281917357	1.527768381	0.218372014	black
KFK09_007751	1.875509387	4.392494078	1.447108852	2.131010964	2.208921078	1.384042237	3.627630121	1.5788468	4.771853938	0.966020836	3.346167465	1.365316009	2.290827079	3.029649333	2.066306648	1.367808289	1.136833189	3.479426008	black
KFK09_015269	0	2.512095275	1.531555523	0.583978966	1.417356489	0.449517992	0.826273394	7.307226856	14.36486914	2.280723749	0	2.993192789	1.068552729	1.328384708	3.576299967	2.767990738	1.661525431	2.363597083	black
KFK09_023413	0.631945035	1.589664523	6.067877119	2.747481993	4.79651434	3.617549551	2.301761598	5.99961784	0.231979253	2.057305912	4.281728572	0.202137695	1.799239262	5.262933699	4.841061289	1.199462653	3.644053054	1.010923774	black
KFK09_026696	1.548749319	1.333920759	3.037257967	0.575885895	1.61274699	1.278716387	1.081206761	2.538131544	8.883231799	5.857588722	2.742623036	6.31625007	0.680880864	2.159299931	0.922377585	3.569516867	6.644024167	3.276217321	black
KFK09_010774	2.463881669	1.044733139	2.018076098	2.081707369	2.494644583	2.613906676	2.291899723	3.521626581	0.333954709	2.025262587	2.521606918	0.509241493	1.856919395	2.688966768	1.242971094	1.048373527	3.204675565	3.33190409	black
KFK09_016215	1.008231394	1.736757227	1.653107548	0	3.779617304	4.095608367	1.652546789	0.341858566	3.747357168	2.389329642	0.9315338	1.934993318	1.424736972	0.421709431	0.741751104	2.562954387	1.371417816	0	black
KFK09_028754	5.0825773	0.756257585	1.322408089	2.515361639	0.984669839	3.841171775	9.38540601	2.164190804	9.632485226	0.611153	4.095295137	2.098343205	3.474188272	2.452168507	1.242268526	4.855540199	3.759718581	3.672209131	black
novel.209	6.195852265	1.70325871	2.799454349	0	0.279000142	0.486670583	2.480384107	0	13.89241055	7.119064883	0	0.267816504	0.042067943	0	0	1.952437631	7.148677599	2.453206355	black
KFK09_007649	1.495306561	3.843230581	5.512367241	2.737298591	2.975783201	3.292244445	1.452379149	2.197043153	5.85502566	1.431762193	2.225840974	2.232055672	1.940852957	0.44475496	0.977857794	4.054521644	3.12915051	6.043061017	black
KFK09_018450	0	0.268783857	0	0	0	0	0	3.147947632	19.2456862	1.09812625	0	0	2.881134766	5.84770411	11.24989175	1.776981708	0	7.862740463	black
KFK09_020670	0.24657833	1.019400981	1.217634204	2.031231187	1.15031831	1.719894924	5.78391376	0.133770743	6.191285756	1.218274798	2.004822743	1.656312215	0.074334103	0.033003347	0.16585739	0	3.467531334	0.149476495	black
KFK09_014093	1.221243472	1.33567438	3.036265199	3.073950632	0.791284911	1.720854152	0	1.564317535	7.471724415	0.857520148	4.011881763	0.130211399	0.409065585	0.454049111	0.114090551	4.856719945	1.703755262	0.822579241	black
KFK09_007952	2.790247363	2.028203075	1.5235936	3.035217217	1.859549707	1.463060013	1.907524896	3.522337499	0.614559303	1.824958408	2.498666535	1.318161387	2.005830567	1.78112385	2.743044633	2.23480669	1.221699714	2.244432005	black
KFK09_015470	0.354091557	0.697086091	1.561203375	0.243074149	3.961142663	3.568386389	1.068628026	0.788972043	3.620945463	0.87182775	3.084607205	1.359141962	0.991206374	2.674346669	0.723030113	4.937753632	3.006298403	1.686546117	black
KFK09_005137	7.463712962	3.583784755	6.039785095	0.374900077	0	1.154317805	3.845741601	0.37034678	13.23140926	4.601671903	0	0	1.783559617	0.243654338	0.153059752	1.776981708	0	0	black
novel.1663	0	0	9.437366486	0	2.207679692	5.816804241	0	0	10.32681837	0	5.085337454	0	0	0	0	7.462094846	8.361224749	0	black
KFK09_000896	0.40214684	0.197922658	0.258574309	0.184041856	0	0.106249707	0.439427214	0	46.87035367	0	0.495406612	0	0.101026803	0.448545486	0	0.381647208	0	15.49035113	black
KFK09_014752	0.578250359	0	5.800176657	0	0	0	6.739798667	1.56852754	17.19375642	5.315300166	3.739834225	0	0	5.804706285	0	2.351887555	2.420149087	1.752685181	black
KFK09_013352	1.040130832	1.445410283	1.463466214	1.008030083	1.503613315	0.654692179	2.629675076	2.530959116	10.07328998	6.028303021	1.582834402	0.851326806	3.043380055	2.518182747	1.337526295	1.990809383	1.613265356	2.457213715	black
KFK09_027917	0.63368593	0.719718757	2.482313367	1.104251136	2.030372932	1.004542685	3.160325015	0.099167237	3.167187821	1.176174892	1.080887153	1.917802262	1.836850972	2.38136876	0.450830541	1.586066318	1.38728546	0.960355599	black
KFK09_015268	0.521960501	4.11025225	5.235557691	2.866492624	2.174116148	0.827431347	0.570348007	6.548255459	16.95706754	0.599735196	0	0.500872164	0.393378704	0.174654879	0	2.759825573	0.873823741	0.395517452	black
KFK09_004473	1.669288771	1.369276251	3.64931289	1.527894654	0.695306957	1.54362782	1.216024995	0.377334455	6.12775386	1.438515788	1.028202402	0.533948628	0.838713085	2.420452998	2.807058087	1.357882249	1.164411353	4.005547028	black
KFK09_011080	3.034670088	1.148891419	0.360230172	2.77762379	1.296438653	1.78858346	1.303724247	2.110683497	3.341970245	0.715251474	0.43135668	1.045355889	2.287097556	0.156221647	1.962718715	1.772293102	0.4559331	0.176887093	black
KFK09_008206	2.074727417	1.531662781	2.115371734	2.238096942	1.481458039	1.350812859	1.349441473	2.311410558	3.672033406	0.97909031	2.396124943	2.84414847	1.396099043	1.58681418	0.186902109	1.506862629	0.372143528	2.189755543	black
KFK09_013124	1.179630732	0.105558751	2.647800924	1.54595159	6.074875812	3.73998969	0.468722362	0.07272264	4.487744099	0.800919093	1.882545124	0.514532314	0.161642886	2.296552887	0.991827191	0.785102827	7.181242381	0.975130301	black
novel.215	0.299906118	0	1.157010468	0	0.24983911	0	5.898751757	0.406753752	11.2293686	0	0.554183667	0.28778926	0	0	0	0	0.251039193	5.681373573	black
KFK09_007607	1.352787536	1.997384623	0.31313586	1.11438188	0	0.8577958	0.492731841	3.027330103	10.57740265	0.777179783	2.124794412	0	4.587914469	1.99170656	0.341224951	4.401697809	4.64268967	0	black
KFK09_017707	0	0	5.644536854	0	5.522929161	7.248042034	0	0	8.559854617	0	5.491716703	0	0	1.682914845	5.766437156	0	5.358097513	0	black
KFK09_021205	5.230438149	0	0.515197114	0	15.57487583	2.64621912	1.702434993	0.226400673	15.80960496	0.12786807	0	0.96110753	0.335485234	0.074475477	0.280705809	0.633678383	0.186305816	0	black
KFK09_018926	1.246088801	0	2.724134974	0.427702905	2.595159768	2.633795556	0.756447474	1.971705393	8.004917894	0.954508128	4.029539693	2.590778906	2.191285596	0.694929626	0.174617463	0	2.955308815	0.472114142	black
novel.1407	2.182428773	3.139721862	0.906727368	1.440555324	0.699265061	0.731852821	2.507042045	2.84611852	0.184879101	1.060916767	3.489937468	2.738639736	2.53046263	0.954967808	2.540733791	1.91185698	1.545772643	2.353403892	black
KFK09_007842	0	0	1.218993171	0	5.264466959	0.834819127	1.150880799	0	9.27917013	0.907634961	7.78496104	0	0	2.819428767	0	0	0.440812869	2.394293149	black
KFK09_005850	0.440160721	0	0	4.834532336	5.866868651	1.046638906	0.320643407	0.29848845	5.816793216	6.06896213	3.253416554	6.335659092	0	0.883701554	0	1.790242766	2.579084251	0	black
KFK09_026015	1.125601843	0.664778393	0.173698772	2.00900652	1.500306105	3.033388584	2.623891084	1.98460641	7.437502776	1.551986499	0.623985427	0.432050035	0.84831667	3.01312998	3.028479972	1.281868484	1.319073624	1.705857714	black
KFK09_018467	1.139979278	0.829390186	1.682688613	0	15.73146597	2.474993177	0	0.336113044	25.05375935	0.142374112	4.029862186	1.189045264	1.456823485	0.762904255	1.583589632	1.733677112	3.443526415	0.262902777	black
KFK09_005227	0.817673797	1.019490709	1.640345709	2.544608286	2.815500505	2.289965961	4.129839664	1.996175991	4.262243581	0.970828277	3.223348009	0.836947202	2.382813331	1.641626731	1.420824534	1.906724365	2.509618554	2.974057294	black
KFK09_011095	5.590666974	0.825459427	0.647048508	0.575675948	1.164337084	0.775471796	3.156286046	0.37912277	6.464635115	1.365037098	1.807881948	2.14591676	2.422728083	4.676777576	1.05763563	2.160169707	0.467971956	2.329991437	black
KFK09_013892	1.386713242	1.364983849	1.961598206	1.872149914	3.581157774	2.418096782	2.087700175	1.222492663	3.97055399	0.823225858	3.032230123	3.326717548	1.219289007	0.928025143	1.865505688	1.240823434	2.863210863	2.171626388	black
KFK09_007229	2.143439299	0.800288776	5.189631746	0.101476713	4.494808047	0.820173178	0.538423766	0.601465448	4.720981294	4.585945068	0.682891319	2.127765209	0.946968033	0.445172963	0	2.164443885	2.474738916	1.400171432	black
KFK09_015357	3.067039902	0.928917009	1.165032407	0.323913667	1.415088719	1.982194536	3.127940561	1.279918472	5.871858859	0.65059274	1.569448146	1.177249935	1.422457393	4.357709102	2.420058346	1.535312196	2.646287818	6.042557429	black
KFK09_010704	1.81032439	3.966291682	0	1.282826402	1.11891641	2.406924058	0.170163234	0.237608627	6.559730171	0.100648629	0	0.952648938	3.917039232	0.429893099	0	0.142510414	0	0.3540077	black
KFK09_022833	1.134260319	2.232973578	1.312761877	1.946596554	6.141878119	1.348553975	0.826273394	1.538363549	5.621035752	0.977453035	6.287853148	0	1.282263275	0	2.384199978	1.845327159	0.474721552	1.289234772	black
KFK09_023219	0	0.768971034	0	0.268140452	0	0	0	0.794651369	17.20640819	0	0	0.749649729	0	5.228079833	0.1642098	0.635476902	0	0	black
KFK09_018916	4.294772081	0.563663233	4.142209805	0.147412166	1.192597693	0.340411683	0.260717333	0	6.621543734	0.370103576	0.198403133	2.472752383	2.697317568	1.437087478	0	0.291131712	1.138409935	2.006867073	black
KFK09_001571	0	2.660960181	4.740528999	2.53057552	2.661480518	1.363537908	4.117595748	3.166464971	4.330279394	2.259002571	1.135306818	1.179136553	0.370431613	1.973600137	0.826522659	0	1.028563362	2.420896406	black
KFK09_020642	1.755402874	2.073475465	0.541774743	0.241007192	0.584940773	0	3.580518042	4.285441314	10.05243431	3.025449871	9.082454547	0.336896158	0.264594009	0.234952397	0.590373328	7.139658649	4.114253448	0	black
KFK09_026794	3.419219512	0	0.32977593	0.29340006	2.492356338	5.420274913	1.24539758	0	5.648190514	0.245543758	2.369335969	0.410134453	0	0.572058011	0	5.562725347	1.073283508	0	black
KFK09_022077	1.593138743	0.209089963	0.054632747	0.777703881	0	0	3.172175648	0.048016149	8.850300923	4.3932583	0	0	0	1.895414297	0.86323495	3.59982789	0	4.614212006	black
KFK09_020098	1.119902593	1.102354045	1.02868622	1.281304061	1.554905853	0.887655781	1.981263148	1.555054654	7.928404858	0.919124012	4.089568141	2.712227298	2.331106713	0.999291209	3.0041782	1.388166542	1.91948895	1.535580416	black
KFK09_026662	0.797047792	2.496321813	2.515858142	1.84041856	2.112685348	1.033780934	0.897328846	2.555119801	5.186759717	2.830691182	1.338936788	1.738284845	3.549590392	2.618535808	0.365538277	2.357666149	1.031090545	1.098119708	black
KFK09_024375	2.986406915	0	0.576064283	0	0	0	3.807133108	0	5.344332164	2.359084963	0	0	0.281340465	0	0	0.303661431	2.812274509	0.565740153	black
KFK09_008949	0.666207115	0.437178562	0.822453224	1.585420808	1.331973568	2.288209053	0.938268282	3.855176122	4.548749815	2.475036702	2.092794497	1.235962411	2.209200582	2.258939916	1.717772996	1.409007333	1.82167246	1.649081426	black
KFK09_009837	2.295688549	1.042945743	0.95378308	0.363675524	1.029775972	0.69984837	2.830110069	0.958022809	3.694998884	3.043566338	2.773683724	1.016740501	0.931624415	1.536335436	0	0.574592888	0.591269957	1.204315117	black
KFK09_024896	0.30783683	2.121091812	0.475042572	0.126792928	0.666759211	1.366384542	4.843790587	2.588561629	6.169970118	0.707412078	4.152520973	0.531719197	1.577621065	1.27727775	3.312992704	1.802950126	2.834454359	0.466528936	black
KFK09_018622	3.58933693	3.724071066	0.748504579	0.133188185	1.050584415	0.615129883	3.533405962	1.315705667	5.768957746	0.111463943	0.896294857	0.651628095	0.219334508	1.623026428	0.652517889	4.340160916	2.111261638	0.808599002	black
KFK09_014603	0	0.778248164	0.18301238	1.19405172	0.197593934	0	2.015841257	0.160847663	10.97081509	1.953159059	0.438295394	0.151738752	2.562234747	0	0.132952707	1.221972676	0.198543062	1.737413795	black
KFK09_015949	0.998149081	0.535913659	1.575314252	0.249164359	1.058292845	0.934997422	3.800857614	0.492276336	4.796617175	1.199009057	1.006056504	1.393195189	1.504522242	1.062707766	1.945507182	1.586981356	1.177309448	5.328837059	black
KFK09_029252	0.759715342	1.835535658	0	2.702441305	3.221968849	2.79185413	1.106858036	1.686075271	3.194468406	1.07130684	1.340034277	1.590591697	1.457435853	2.033686324	2.206641291	1.12361841	1.040607429	0.680345594	black
KFK09_028011	0.946227859	2.018034945	0.851774194	0	0.394131216	2.624992763	2.067892773	0.748615417	6.425949368	3.261661465	1.165662616	5.750655275	3.446796824	0	0.928180526	0.513139103	1.32008132	4.063042919	black
KFK09_020953	0.784925392	1.352095218	0.735412864	1.404806182	1.004185396	1.244293148	0.755584606	1.007540385	3.118048138	0.869673043	1.683534826	0.672511342	1.331018532	0.54405327	0.612820983	0.615693757	0.469306477	0.509811469	black
novel.1057	0	0	3.4563857	2.178216903	5.442170485	3.106795233	0.271938079	0	6.783190823	0	5.346001727	0	0.844021396	0.874379808	0	2.429291449	1.562374727	0.990045268	black
KFK09_016407	1.060819003	0	0.982210325	0	0	0	0.463664207	0	9.579574919	0.731331767	2.352290386	0	0	0.283971243	0	3.106521979	1.953530414	0	black
KFK09_009355	0.348120368	6.070073201	0.920925701	0.81934317	1.325734231	3.350538824	4.021290077	0.404695976	16.86837336	0.228566871	0.367586693	0.668111099	1.311815155	0	0.6690234	0.323632419	0.416281968	0.075368418	black
KFK09_015695	0	0.675085035	2.175498579	0	0.507855555	2.05361191	0.333071446	0.051676295	6.881451751	0.612907674	0.563252995	0	0.229725031	0	0	5.702871529	7.335490643	0	black
KFK09_016756	1.589469269	1.757124316	1.509422169	0.570743401	0.631503223	1.240460925	1.122251924	0.729638433	2.019719867	1.685822814	1.016692673	1.290597222	0.700318472	1.2764578	0.842970871	1.571435317	0.982508286	0.870892699	black
KFK09_003716	2.488156107	0.963606855	2.23453981	0.364010863	2.378597335	0.484957169	0.772559909	1.023447949	2.605354822	2.062160023	0.791417201	0.743687785	1.168166082	0.163784244	0.17147773	0.895864222	0.819436371	1.205425596	black
KFK09_025578	0.917490569	1.483686889	1.163009781	0.404892083	0.600539194	1.66221764	2.196051066	1.244365182	0.288685293	1.844852099	1.21099394	1.257745657	2.469544085	1.491164548	0.495913595	1.599283537	1.755414804	1.092507096	black
KFK09_004428	2.118121479	0.641517271	0	2.684367402	0.271464226	2.195435937	2.136441705	2.320294192	0.179431467	1.778496499	2.860220493	2.032544777	1.227950097	0.763270771	1.232934353	1.722985026	1.22745683	1.111163671	black
KFK09_022892	4.468298225	1.319484387	2.758125963	5.214519253	2.9778803	0	0.65100328	0.303011002	6.397003651	0	0.825677686	0	1.010268035	2.691272914	0	0	0.374023041	0	black
KFK09_015488	1.462352146	1.439437513	0.376108086	0.669243113	1.624298345	1.931812856	1.242824444	0.165278728	3.220868971	0.420062461	2.026663411	0.701634974	0.183685097	0.815537247	1.024614867	2.379099477	0.408025135	1.108102614	black
KFK09_013326	1.277821203	0.76129886	0.93405178	0.41551069	1.93290577	0.586372386	0.538914916	1.003356841	9.59129729	0.579561663	1.801992122	2.871876485	1.039067009	0.697623766	0.424099426	2.461838969	0.92887364	0.407694158	black
KFK09_005124	0.912085617	0	0.469165757	0.208707259	0	0.963914868	3.543605485	0	6.026677507	1.921316619	4.775311154	0	1.833063651	2.034639316	0.766876694	3.215054534	3.053878848	1.151893611	black
KFK09_012083	0.569869919	0	1.868730272	0	0	0.903379152	0.311349395	0.386448814	11.61016939	0.982175031	1.184667984	1.093691875	0.751600374	2.860290054	0.958287141	0.927120891	5.127910094	0	black
KFK09_011980	0.720639075	1.200433164	1.625324228	0.875236646	2.031899528	1.845389649	1.130689908	1.353297257	2.258745361	1.369414152	1.690156015	1.861794558	1.671120057	0.96454142	1.631294722	1.082221943	1.995258251	1.932236576	black
KFK09_024893	1.108212587	0.303013116	1.330119201	0.380378784	0.769337551	0.829590615	4.215891807	1.795292743	8.136224332	0.459817851	4.948894858	0.590799108	0.835211152	1.07126521	1.501199819	0.651065323	2.57677669	1.352933916	black
KFK09_001323	1.68082099	2.331316974	1.267416043	0.681813093	1.177458499	0.99918766	0.389590046	0.259050857	2.734470472	1.536238795	0.458828662	0.366570949	0.806120608	0.818072596	0.513900099	0.186444972	1.598803153	1.62100676	black
novel.1177	0.764890244	0	1.180350736	0	2.973589406	3.031331701	2.228795092	1.210297547	2.807818051	0.292954224	0.706703956	2.201961056	0.384309454	1.706282539	0.214371871	2.696198471	0.853677949	3.091191154	black
novel.72	0	0.287412441	0.788523635	0.801766501	0.851349442	2.430067558	1.807984358	1.287046731	2.733220905	0.167747716	0	1.681145185	0.110029192	0.879326794	0.12275089	0.593793393	2.444110959	1.770038499	black
KFK09_025894	1.78731929	0.293218753	5.746095756	0	0.744470075	0.47222092	0	0	7.217132324	6.845462335	0	0	0.224504008	0	0	0	0.249348694	0.67717382	black
KFK09_019452	2.51750461	0	0	0	0	3.990842657	0	0	4.356683537	1.65292871	1.661424612	2.070678825	1.626285129	0	0.604772677	1.7553112	2.408343482	1.090084686	black
KFK09_003669	0.440160721	1.29979059	2.150926591	1.510791355	1.466717163	2.67474387	1.175692491	0.09949615	3.554706965	1.432949392	0.813354139	0	1.32691921	0.589134369	0	2.148291319	2.333457179	0	black
KFK09_001165	0	1.398971398	3.56396397	2.683019828	2.663947136	1.689754378	0.25883263	0	4.69548368	0.204126738	0.656562979	0.340955148	2.410036998	0	2.389945038	0	2.081911383	0	black
KFK09_018141	0.471098535	0.556459869	1.017774916	1.681660409	1.020375917	0.373401527	0.617725157	1.405661262	4.461709599	0.270647273	2.69862068	1.808260529	0.497064784	0.441380222	0	2.682504336	0.709807304	0.142790646	black
KFK09_010955	1.790510932	1.192248393	0.650129691	0.32535971	1.052893392	1.043523909	0.920704639	0.964224296	4.755574692	0.574835476	2.627424351	1.516032711	0.952538433	1.973600137	1.992509982	1.456490364	1.542845043	1.875529633	black
KFK09_011890	0.092738265	0.182570167	2.28976495	1.782543762	3.16750947	1.176097387	1.62136666	0.251556304	3.880910778	0.905732163	0.342734134	0.978905818	0.069892757	0.496503179	0	0.603503222	0.232882271	1.897364382	black
KFK09_016497	0	0.171767198	0.673211219	0	0.290739793	1.383132282	0.508475935	1.301692233	4.804304062	0.200503187	2.418405057	2.344318828	0.263028364	1.401372878	0.733599993	2.980913102	1.022477188	0.52891683	black
KFK09_026052	3.310188277	0.296210781	0	1.446043154	0.752066708	1.669638254	0.876861561	0.816274536	3.976787199	2.593242747	0	0	1.133974325	0.805551076	1.265085703	2.447882965	1.259465341	1.140139595	black
novel.1171	1.086660858	0.04456805	2.340666519	0.093245362	0.829813625	1.220185991	0.098949833	0.122817151	5.185697944	0.702325518	0.418332093	2.737238181	0.88721594	0.333310156	0	2.651831454	2.57719868	0.308782944	black
KFK09_022055	0.689842533	0	0	2.604568956	1.005687645	0.546782118	0	0.584758074	4.178339766	0.594474361	0.478023924	3.97182839	0	0.461660851	2.030055654	0.280576059	0.866158621	0.261365334	black
KFK09_024834	1.911438685	0.940743498	0.421380355	1.593325327	1.933554222	2.488997768	1.292964848	0.37034678	4.209993856	0.705938303	0.378435606	1.179136553	1.234772042	2.467000171	0.459179255	0.222122714	0.799993726	0.310371334	black
KFK09_014345	0.887994608	0.55205052	0.721221528	1.892918614	1.596304297	1.111328157	0.646876477	2.345333968	0.308815488	0.698106975	1.381799741	1.704235399	0.845358989	1.688976345	0.510846017	1.596749015	0.821546647	1.204103052	black
novel.482	1.088889906	0.535913659	0	2.803099037	1.587439268	0.647305908	3.767806678	0	4.197040028	0.469177457	1.509084756	0.261224098	0	0.364356948	1.144415989	0	0.227866345	1.443942945	black
KFK09_024854	0.331356947	0	0	0.454934925	0.276039466	0	0	3.595276608	6.933312513	0.38073077	0	2.543755261	6.243229428	0.665258473	0.835809431	2.425879523	0.277365401	1.757608454	black
KFK09_008437	0.366551922	0.557612611	0.282824781	1.624143385	1.027116341	1.531916681	1.650679504	1.152468964	0.293578264	1.340086271	1.41624715	1.27906338	0.979446298	1.850947021	1.092690973	1.002940523	0.920477043	0.934270321	black
KFK09_000177	3.357859756	1.005943543	2.252924673	0.050110406	3.222965745	1.157175028	1.382576274	0.049501797	5.144886409	0.251621573	0	0.35023858	0.605160555	0.439663397	0	0.178138018	0.183308322	0.553137031	black
KFK09_013179	0.111285918	0.3286263	0.686929485	0	0.927075942	1.587731472	0	0.905602693	3.431542161	1.086878595	1.747944083	1.708635609	1.509683554	0.521328338	2.058509264	0.633678383	2.421975614	1.349236894	black
KFK09_011470	4.595963889	0	2.364107968	0	0	0.758926479	0	0	4.217804605	0	1.415447462	2.38890003	0	0.256311706	0	0.778871853	1.4426603	0	black
KFK09_025995	2.564414634	0	1.319103721	0	0	0	0.62269879	0	10.82569849	0.245543758	0.394889328	0	1.288457783	0.286029005	0.718715356	0.347670334	0	0	black
KFK09_005621	1.8400648	0.489522032	0.997669509	0.443810884	0.538579531	1.024870699	1.123062995	1.517609909	2.519302514	0.657129753	1.51629511	0.668111099	0.787089093	1.763925923	0.543581513	1.254075624	0.624422952	1.017473648	black
novel.812	0.866431712	0	7.502312705	0	3.127746419	1.297194465	0	0	7.103260269	0	1.956829163	0.831425992	0	0.450985885	0	0.861420404	0.886422397	0.072949084	black
KFK09_023550	0.264491195	0.52069339	0	0	0	0.314461017	0.385347233	0	9.02950636	1.823410147	0.977483897	0.888318121	0.398670794	0.177004497	0.222382778	0	7.970212957	0.701467051	black
KFK09_009269	1.273687667	2.025255106	6.123314534	0.739836032	0	0.310630373	1.07058679	0.298984278	5.071174374	0.281437197	0.63365962	0.235043831	0.110760283	0	0.741399063	0	0.041005848	0.18560412	black
KFK09_027195	12124.2804	18814.52788	7599.671325	9394.723276	10151.59394	13633.25408	2704.91863	6504.131158	22682.29871	7088.647384	17222.39802	32441.69118	16596.34652	9492.418598	13630.48572	19688.27077	14291.42039	14543.66213	brown
KFK09_013890	10667.19318	10812.3682	12596.11228	11935.1314	10685.95802	9023.157995	8388.954854	9503.283554	7462.214109	3679.977937	11079.58539	32705.0555	9513.712791	13123.16173	14108.74179	7784.734741	15953.24631	8451.618341	brown
KFK09_012755	3329.84371	4921.275908	4123.756173	5300.242377	8792.370635	10456.88098	3801.15047	3099.549402	7309.40199	3254.250475	6881.511385	19222.37364	3136.664848	4246.737814	8098.771205	4039.608019	7215.358964	3735.299362	brown
KFK09_023480	4856.663893	13076.64585	7021.17255	5800.256676	4517.836241	2469.951524	2380.102256	3959.396919	7831.538194	2670.676065	4190.357714	13133.84353	8326.522798	6139.627654	4978.711491	8501.875458	6083.898151	5989.709358	brown
KFK09_009909	2238.247621	4075.356445	4055.800452	4834.737248	6252.573117	6416.688489	3991.413354	4132.725262	4113.205475	2568.641716	5622.352553	8000.888772	3288.155371	2977.64085	6296.535119	3881.847179	4813.250921	2389.174315	brown
KFK09_015234	3575.927113	4305.692355	3514.253367	2336.792286	5132.324757	7287.543863	2182.284113	1693.194473	7425.623528	1106.937527	8992.897321	10029.79036	3094.981968	2839.505723	2886.67844	6384.711808	7437.230709	5581.071345	brown
KFK09_004541	1368.813007	2896.546488	1997.136494	4336.61456	2459.425262	2393.307178	2074.654454	2197.955234	2063.952556	1110.138406	5118.982597	7259.245901	4425.372601	3207.30161	5508.014471	2398.272537	6080.026952	1225.726073	brown
KFK09_021911	9051.14836	2261.049136	6595.486434	1952.122989	2626.626608	3965.75736	1041.93075	599.7178971	9362.908983	340.0900821	2110.009258	12450.99178	4702.674498	1999.834578	1786.498489	1865.895805	3826.556749	4964.7907	brown
KFK09_006265	1257.017854	3569.598305	228.6750499	4119.992315	3312.345361	4508.378529	224.2775556	852.2861371	2502.924523	345.3990898	4995.929732	7500.010942	4229.698495	1259.534811	4711.179157	3409.025983	3368.960813	2749.59946	brown
KFK09_018961	1600.927421	1077.076255	526.3095364	2240.578138	1216.251397	1387.317604	979.573936	1746.122543	2838.160719	1226.682402	3008.887442	10174.87651	4957.52957	1503.268156	4348.904615	4468.855142	3118.710977	3943.47337	brown
KFK09_003178	3213.180389	2991.59697	1470.385425	1402.123252	2024.681311	1505.554048	2164.575365	1355.784085	1243.202176	1312.873761	1407.706913	4051.952389	2229.248447	437.5479494	918.5444126	1474.902012	1304.634765	1805.381044	brown
KFK09_020778	2070.521784	1133.066253	1833.153269	1476.135974	2113.608933	1748.078514	1337.709623	2137.772326	2339.624484	1619.062578	6125.848461	6119.487508	2494.820595	2492.282892	3662.953949	2452.39155	5126.521139	1841.633954	brown
KFK09_013519	785.658989	885.3740237	1275.696384	2059.674622	1502.770517	1066.522588	932.2458665	1416.529489	1917.978327	1536.996714	2559.141471	3914.268345	2030.539146	1770.5417	2246.104429	1226.999613	3031.625319	1797.338539	brown
KFK09_028503	365.341945	746.5719525	369.9269503	1635.292297	1406.907498	1219.581589	261.4473417	2626.04632	1065.122606	365.2511074	3367.430247	5680.736475	1087.342658	1082.510095	2534.455501	2916.673943	1324.869499	2057.743865	brown
KFK09_015277	1917.268573	1761.676592	1486.250652	1181.947473	2284.471566	1365.778006	752.2668406	1115.42895	2459.598696	1303.868046	2405.94221	3761.445605	1726.952179	1736.192487	1551.383031	983.9591964	2264.485098	1772.561726	brown
KFK09_001357	2408.279902	1754.664603	1185.695988	1599.87088	1568.336877	3017.57783	1036.124505	1161.007128	2355.90606	871.623931	1555.308973	4333.996072	1806.304637	1566.878487	1982.649151	2059.185614	1536.840457	1270.442143	brown
KFK09_016280	700.2288022	1609.813176	100.3020088	1434.937543	1361.629811	1166.876783	357.1351916	1470.306345	1633.208176	1638.951545	1472.883489	5309.849994	1438.460039	179.0450044	873.4030243	3185.00515	1674.468239	2431.503657	brown
KFK09_026034	145.6931986	2227.841072	110.7161161	1753.424447	1771.060974	1439.826255	50.34101486	1413.044321	363.549576	110.5056854	1808.899604	5264.510328	1430.087178	305.1716033	1851.534118	1385.647901	691.9314604	275.8321002	brown
KFK09_015821	1254.181928	2573.453506	1330.645879	1782.028138	1437.123183	1300.865979	1334.487985	1990.183789	811.9273864	831.130542	1960.625514	3077.766119	1263.977085	1194.211959	1833.64822	610.7574428	1260.954796	775.1957817	brown
KFK09_001446	3029.096366	2583.55043	1199.468576	940.2780479	1775.58958	2364.44173	827.4417554	656.6460714	900.8773931	524.1389563	682.5724917	3904.399013	1796.050651	137.7748885	633.6322754	1601.320841	1087.106306	779.146708	brown
KFK09_007169	144.6139897	855.8077995	34.04753272	1067.115579	971.7816045	1047.80313	281.5878522	1122.743299	400.1899874	417.7272253	815.402586	1862.616505	805.2360079	418.9879995	1102.030212	1249.395839	549.8471163	600.6306057	brown
KFK09_027414	174.2937541	1478.613216	842.3440652	1811.171759	2087.962521	587.7001589	1127.420647	1361.411409	324.0411322	1147.014901	2083.045643	4510.925996	1342.710542	740.1370102	1250.649511	607.458202	2099.008899	541.2597081	brown
KFK09_007687	992.9993731	1036.97989	958.3481106	1280.877583	960.2848854	1144.689363	1242.884058	1094.674798	2399.275059	819.4243266	1580.347091	2714.25185	1294.942394	1502.817272	1627.465347	1410.463018	1666.182553	1270.991002	brown
KFK09_004524	1320.531069	1014.927843	876.9767958	1300.453387	1009.633772	1211.341105	1309.19653	880.0920885	1040.229339	1155.605315	1093.527527	1958.729236	1312.15109	993.963506	1690.514345	981.7823938	1112.676988	706.487922	brown
KFK09_018430	1320.617299	1190.938829	837.7263246	892.7160097	1086.78917	1392.654055	974.6547007	790.3005371	1289.11278	830.6293004	1085.59233	1972.757513	1060.019304	697.5118379	1401.608425	1011.125973	904.9192188	767.4339618	brown
KFK09_005498	721.9145097	1236.956636	208.7399877	1053.388659	476.3254898	391.7716472	190.684779	918.9497297	555.8683032	438.1251473	904.1170663	5196.308616	738.5977759	341.8732138	2037.754047	1118.771529	560.8305485	827.1986015	brown
KFK09_000721	861.6333773	816.8528927	1125.203144	850.9011143	1289.31829	1584.60319	977.731229	540.2756633	956.941394	732.205775	1506.631355	2182.11559	689.1750934	950.0819264	1015.277369	995.089094	1459.50749	763.0804055	brown
KFK09_019365	474.7133373	1152.264358	908.4834678	1944.992791	2021.686269	607.3994449	395.3533205	1211.116885	603.7346626	448.7238875	1803.409464	3167.829546	1267.70544	1061.47285	1402.621289	383.828049	1517.791082	811.6534655	brown
KFK09_001032	928.030358	745.1450413	946.373827	784.2791532	932.4048041	981.1951297	586.3873603	654.5252375	1527.702112	645.6167091	1094.721834	1814.050522	743.0799815	1139.249024	1005.298859	734.1278112	1204.828346	924.5742094	brown
KFK09_028673	1094.72107	501.2800887	759.29912	470.2454698	623.0914741	692.3059774	951.889132	797.9357507	1344.856906	673.266152	1935.47716	2846.831323	925.283474	1533.977395	1591.74951	1420.678987	2235.282182	1243.318402	brown
KFK09_025856	922.7035835	763.3217179	787.962111	1251.791357	1112.052174	1142.361434	554.492044	444.3656344	907.6364026	675.9038373	604.6024857	2033.688971	563.2244293	589.6877985	885.6941676	523.401885	605.9173259	506.1874303	brown
KFK09_020300	683.3321441	665.7493198	569.6119844	936.4461305	780.5034062	874.099564	787.8081934	1071.247554	1277.289978	585.7430185	1252.482433	2133.802742	752.3173608	1139.234711	1310.58218	732.4613385	1050.921081	911.8056382	brown
KFK09_013053	470.0559006	616.2326982	717.98079	844.1075054	1003.90089	526.5886498	684.9512839	550.4217923	657.7848268	437.9254222	993.7680597	1060.289165	907.5386475	543.4914083	1027.699113	399.1714291	1024.261148	992.8983791	brown
KFK09_024864	239.5112985	437.820443	521.9266657	735.1569981	1291.095038	505.2652738	380.2931398	482.008513	478.1137896	453.7273104	1617.531729	1691.187006	639.1470626	528.4604602	491.6351252	406.876547	1336.599938	579.174818	brown
KFK09_018431	1222.573429	917.4583283	627.9454413	720.6368744	765.9029766	989.9490253	857.8167435	455.2341606	896.5387667	496.8319469	676.4038518	1390.139936	681.9840954	483.3589107	803.467027	724.9383929	677.1195016	519.4636012	brown
KFK09_019916	945.4740313	350.0855976	801.8699612	743.3818647	857.8975356	889.6500474	641.9152745	325.5792614	495.6004767	471.6797367	734.5889238	1348.177569	419.6249309	430.6395499	543.5213006	896.2384944	655.153719	572.9703124	brown
KFK09_001541	200.8527634	363.3957742	551.5400652	349.6568052	1344.439427	550.4172069	418.6111834	848.0118274	398.1451332	627.9887701	1957.549278	1789.143197	886.7492556	774.3334858	1298.456893	550.3707235	1461.931392	797.4933953	brown
KFK09_016939	134.5516303	138.6118349	24.6033455	1118.640909	468.6253004	713.8120947	78.01053684	938.5652158	99.25812299	95.83112467	1409.54018	2976.376487	1288.9631	641.9134446	1241.643665	2041.335503	531.0472638	646.1000061	brown
KFK09_008129	911.3798692	1086.52605	510.5763269	756.7104744	571.5451025	686.2965315	796.3588236	827.6950257	719.9577137	664.625013	509.7629895	1344.768059	803.3360163	743.3301177	931.9601442	508.4569012	540.1903581	653.2226088	brown
KFK09_002595	984.3972732	687.0115375	679.2847321	440.0455044	821.9642158	939.7086497	488.9488824	563.9950827	739.9239035	477.5426364	897.4732412	1148.862908	516.8813201	531.9540834	552.4246796	483.1323989	788.0230557	519.3450751	brown
KFK09_011955	213.4779495	429.7974218	457.9775538	790.2949579	1139.822575	485.2915726	416.3554636	623.5423715	472.129716	531.2870598	1580.55043	2005.024914	587.9910748	585.3049959	961.1101547	487.4831051	1168.509386	655.3930798	brown
KFK09_011268	585.5469651	673.38844	28.74257582	464.0276374	1332.464295	947.91515	44.37957889	238.6690079	685.8649764	111.9097984	1070.534577	3095.047273	508.5636115	58.94831988	427.7254761	1203.25043	570.6902611	426.058165	brown
KFK09_012707	899.8818548	985.0752506	653.2892001	681.8836765	811.1871175	881.2569164	584.6617872	670.2376814	1143.375875	437.1803339	979.3772015	1507.531593	770.4285149	588.3910689	948.9561558	678.8734418	882.4496881	489.9574092	brown
KFK09_027250	1103.813469	781.4380869	791.7882183	603.8476758	593.4795638	537.5339587	394.3508492	303.3523247	1235.125094	790.1315887	586.1837044	1238.228914	599.162489	416.9513853	560.8003743	669.4012645	620.9212387	804.1400192	brown
KFK09_005100	343.1453708	1176.901591	403.8296287	513.0389091	521.7628207	1323.160386	564.3109402	797.3469805	933.2637468	234.0461028	1549.149366	3060.635219	529.1250664	1524.587764	1300.71315	1463.522795	1363.485005	458.4819193	brown
KFK09_026983	878.9257181	593.4747554	544.5530747	533.4539711	720.6470326	931.0017069	687.6430803	377.7537158	684.7948247	537.2371498	621.3330444	1034.253928	464.4642529	478.724546	602.7257545	607.3176715	659.5464758	503.4700533	brown
KFK09_018433	869.2403953	729.344995	428.0697686	390.7208603	82.9153546	73.92323371	492.5002567	572.7135196	1344.551752	840.9843007	241.8203523	1522.147376	941.8223753	252.6208175	531.8673311	334.9499459	866.4617761	556.9923961	brown
KFK09_009959	833.9541311	736.7399534	505.4964087	582.2245652	628.4929457	651.2434578	644.9011547	402.3794327	841.7323158	558.6742117	664.6287309	952.8617412	771.5762262	586.7088509	1018.976891	493.7534871	489.9607144	564.4672379	brown
KFK09_016104	485.0803417	1397.511522	688.7600888	507.5573317	594.4171224	381.7083804	420.7061463	289.4274745	824.9525012	743.3250938	249.0365901	1631.352533	817.6080545	141.7451075	248.8073092	383.5115681	564.2497776	528.184859	brown
KFK09_006785	1023.89878	569.8783621	604.7916996	519.2563383	568.2853543	582.7330427	557.8070213	614.3468326	801.6714615	387.300046	937.1659021	955.9694455	619.7905773	727.6352084	903.7372759	788.9097344	952.1248637	410.082209	brown
KFK09_016432	161.5228318	289.4876113	259.0677352	546.9757729	562.5734967	286.2893484	169.1055677	310.8058905	905.4852577	292.2195986	582.6936206	2639.102326	460.6266127	348.0054553	1275.498867	249.3561809	644.3147372	431.9685584	brown
KFK09_011826	597.6217456	293.4171065	602.7722049	343.1658881	590.3428733	475.7486885	328.7758037	438.0113155	566.4387531	252.9750673	1085.620449	1423.287181	606.2004392	775.3152695	707.4061582	477.1979849	671.1073418	453.5072905	brown
KFK09_026910	647.8794118	556.8341401	474.0023342	442.2321309	606.2170189	752.3612592	578.898157	394.2859961	548.6463992	481.3181477	681.9106874	731.7564231	453.6058575	429.9816832	505.1706492	466.5643173	553.3945171	442.961968	brown
KFK09_005394	227.4243032	433.3376923	516.8970322	777.50223	941.8653093	440.8597081	682.6209261	422.4956106	477.5010791	399.1413326	1133.711252	912.3330066	524.8114902	533.3165415	753.3642345	370.4286464	1140.315381	514.880878	brown
KFK09_003105	351.6011426	663.6551472	364.4649468	550.0947613	366.8183759	415.1066143	326.3210064	634.7871519	814.727136	445.0332435	510.6531772	1557.680047	599.90761	757.6242595	725.7011451	511.2192549	560.1059521	356.3919112	brown
KFK09_013314	790.0884937	686.2894317	660.8438933	468.0431618	615.3489629	904.2378679	481.7667186	428.8284061	906.7734314	387.5285193	576.6003047	1129.788808	451.3736845	563.4088351	467.1703448	435.6854144	609.8920185	444.6555763	brown
KFK09_010594	453.2840311	252.6568252	336.2615237	652.8260008	573.848563	540.5093124	55.69694732	664.1552259	626.6876568	82.20259354	1663.434731	1756.651434	317.7480056	859.8561584	1076.316174	353.0270327	1224.52373	143.1846421	brown
KFK09_009819	868.4865582	520.8849939	339.784074	143.7594363	181.9100081	220.0920899	405.0410747	1545.968941	1229.750693	607.6463094	1345.529924	2353.291586	232.2481347	1157.771496	355.219008	1257.953304	872.8689168	692.9999046	brown
KFK09_013889	298.1195487	650.4143534	19.60044465	175.1859805	79.05387677	94.65691727	87.20865726	479.77142	2401.054176	521.5276479	435.6880424	2620.06477	435.4955415	349.7766579	446.5677377	420.6432393	518.8847566	631.018725	brown
KFK09_018474	129.8919232	355.4107796	16.95937565	467.9005703	999.0788406	663.7781327	324.9823005	1149.215187	258.2354819	388.2184755	1006.621704	3197.818332	402.3137043	248.3631633	1002.321243	722.013624	1138.584971	726.5618565	brown
KFK09_024383	714.507876	1125.883262	51.46496449	241.304812	681.9545744	481.460921	156.5815809	130.0588297	821.9538723	866.6837714	293.8692173	2359.096128	879.3400095	4.900886246	127.473092	1375.598511	1064.625208	672.5017749	brown
KFK09_015338	133.227661	505.4461495	444.7550953	570.6269588	1241.264917	385.0279879	246.2992974	351.5269044	197.3784041	280.2674492	934.1816189	857.348527	737.9936848	297.7773446	219.58146	201.9658594	852.3458305	460.153917	brown
KFK09_022830	574.176322	662.3811623	482.4996606	391.5490486	597.8094702	613.2378928	498.1802603	306.647134	995.2261449	490.9480018	400.0408389	1334.353801	549.4174329	275.4069282	583.6377049	371.2882121	548.1307661	582.2001916	brown
KFK09_021699	484.5260112	413.838285	463.9293239	430.3233215	674.0838133	537.2371553	325.9750971	450.2192561	446.3587582	472.8503108	605.97236	645.7380542	459.0290579	501.7185142	563.5381766	560.6744434	554.3021463	459.4932174	brown
KFK09_027459	940.165693	790.276145	472.0201611	369.2615799	321.5396033	567.3564359	204.5191906	202.7070881	816.0844546	388.8647025	299.938979	1793.494997	634.5938044	41.68243489	181.3060105	767.848012	824.6938751	381.8610257	brown
KFK09_002922	141.9555626	228.0471575	289.638287	375.2972169	888.2821353	501.4716048	235.6769799	200.4957035	351.3306131	443.3771147	914.0566862	1094.918224	369.0817348	451.6700991	508.4165018	285.8380492	947.3591562	526.6633302	brown
KFK09_028964	777.0817444	226.7138074	160.6470467	418.2535219	360.1597329	412.5676126	496.0449695	414.1736182	451.7563978	520.4741922	1382.531231	1746.065408	279.6017813	195.7811336	470.1260885	677.2166139	1069.623611	240.0039452	brown
KFK09_022095	274.8442913	237.4639279	517.3859977	190.0005882	829.2542325	263.063824	198.4546147	698.4800988	452.0172794	339.405878	2239.643956	2345.360595	499.5361387	1008.315545	500.5881908	399.1654403	1489.629535	954.8650414	brown
KFK09_006169	503.5275622	679.4855896	265.4696239	283.9600298	395.93991	298.1850245	358.7338076	898.6729155	1199.074985	332.0375207	742.8871156	2412.176492	1117.880289	1059.89637	745.5759161	1033.061009	774.9163716	521.1873679	brown
KFK09_028470	774.6997977	335.5042801	381.1385315	389.3193108	364.7330698	374.448487	283.4117742	296.519574	545.8650275	375.3419656	476.8288637	1208.161453	410.751669	385.6111037	637.0582341	584.0460457	491.8115275	459.8270688	brown
KFK09_018810	318.3567319	569.5622606	419.6435504	487.9647692	459.9058268	318.7146386	548.5818454	277.5888092	482.610956	77.70189876	157.4599169	61.59254466	591.0826216	628.7097394	248.3591617	131.1380061	112.7121847	222.5607992	brown
KFK09_027657	607.9635309	417.1194644	451.5900856	427.1611478	497.7755989	527.1947005	334.47547	229.2161687	528.6271845	433.7284935	523.7781672	780.6246793	306.7173753	298.0136207	574.8782987	382.3517872	486.8744234	375.5970637	brown
KFK09_014739	697.0808073	487.0837807	537.6317594	406.9760866	399.5833647	574.6338325	350.9960775	258.3168792	444.8088466	274.1532164	705.7601445	881.439254	350.8205273	510.2336825	619.1627096	817.3985197	477.2533999	397.6404504	brown
KFK09_015429	644.8269912	232.7874955	450.2773237	357.7844466	283.4712978	460.7559413	386.6959485	434.5877025	257.9430851	304.965347	738.8227449	667.7541003	443.235672	276.3040192	590.3279146	640.328524	605.7446999	254.83874	brown
KFK09_000587	445.7383298	419.2535735	278.7865298	513.9965911	411.8340259	433.2392637	412.9348594	291.1264941	222.1334163	408.1724492	316.9845969	778.9862126	389.8863417	294.8347686	547.587035	355.2606942	330.8990406	340.4891997	brown
KFK09_020474	629.7295952	456.200352	369.9574217	556.5520919	390.7505217	498.9339694	382.9919643	355.8394029	491.9160062	374.9262671	426.7970667	910.9439771	370.3677452	373.6229225	539.5197909	426.4296535	376.2413843	278.178335	brown
KFK09_007108	597.2890536	542.1996323	67.32849953	520.8132412	188.4631094	285.462398	94.46681847	61.22897658	247.3597955	124.1677783	18.66257784	1564.988799	255.5978128	32.98345434	112.0900592	126.6829734	43.62235847	268.6200122	brown
KFK09_011247	7.848349625	162.2327336	16.14838265	1037.862489	226.0607398	156.4612622	13.34031722	565.1252933	55.52535675	165.5994626	273.5723204	1881.901939	545.2514351	72.73671473	443.1227933	581.545925	106.9042307	304.3841709	brown
KFK09_025354	635.635733	356.740597	468.4426209	497.4149435	461.7068047	451.8510271	338.5808879	313.368469	555.063086	360.1335503	482.1207071	844.3007518	317.7752182	478.7203638	438.7400859	500.8004399	515.1317333	370.8450082	brown
KFK09_003271	525.2544946	408.7548661	347.8779551	433.3439593	379.3578052	373.788384	403.3405189	261.0644519	434.4908717	365.7141999	419.2657396	517.5453412	348.205716	411.6111997	525.6237343	437.4256594	348.4883866	368.6204839	brown
KFK09_001377	94.31206096	588.9080911	85.16055263	352.9777022	226.7021943	295.7739371	348.4092209	236.6185914	689.7363342	608.75646	886.4835339	982.3491696	378.9405369	64.67937083	165.9592032	229.4417669	463.4034378	185.190278	brown
KFK09_008459	758.6245911	451.1119955	399.1198484	453.7583691	437.6970613	616.0773246	586.464162	251.9379752	362.4742493	240.5058771	425.3094233	797.9095076	304.7758027	290.5956064	590.2511817	356.5299334	338.7874908	330.0638601	brown
KFK09_024838	270.6307521	249.3898391	323.8436075	461.5993446	778.4236687	482.091903	436.6649462	392.7926597	521.427842	438.9142149	501.4418138	1072.558244	476.0762528	541.3770542	747.7061889	330.2829758	567.9033599	494.8382216	brown
KFK09_008619	580.1197707	327.6659311	406.7763514	361.9069648	404.5226027	495.3565111	382.2816112	314.7744702	455.5691198	342.7959038	459.4726663	743.1467745	346.480418	366.6029844	559.7709625	546.4949019	419.6538517	311.6298261	brown
KFK09_015758	505.9509934	298.4508748	326.1009898	329.1013464	304.0229669	459.3174838	312.0421473	302.9807009	617.6737592	401.8553791	613.0656819	815.0191855	403.1222025	517.8233359	614.0030204	401.8199888	640.4349773	363.6931293	brown
KFK09_029041	523.8491735	356.2376357	321.1583646	293.3691761	370.0212186	458.4768063	343.729732	262.614851	339.0152947	310.3156163	473.2436843	913.0240511	308.6280226	302.4455649	471.5529276	345.7398489	391.7202362	357.7438009	brown
KFK09_018686	580.0663514	404.4819412	216.8263115	305.6767917	290.3433292	350.0444895	391.3121536	306.7573198	417.907749	326.808595	379.8867972	777.8793076	260.2817828	391.4578784	486.6920616	338.4269006	312.5472536	409.443916	brown
KFK09_018421	353.5317556	342.1862844	330.5613967	275.203922	365.8325948	462.3987253	340.9955182	443.6081069	453.3015202	341.0067062	714.2111985	762.0223572	355.6143482	419.7189625	523.5645353	454.6326929	571.357597	428.9218975	brown
KFK09_028388	504.4622768	325.455899	317.6883741	402.3615077	290.0856281	450.8665455	344.3494371	288.0585745	348.1919369	338.3616591	407.1384913	482.4482559	404.9814843	254.1010176	515.7024553	341.6161902	384.7618176	284.0613948	brown
KFK09_019621	831.6113772	456.8010649	294.6085302	222.8362904	535.3596783	587.5685241	817.5430332	441.7944008	679.4488747	366.7222518	516.6544468	655.4981276	432.3656464	462.7784686	697.549447	756.3230455	529.7027317	371.1058685	brown
KFK09_007370	394.9288201	442.7377613	296.7637454	342.6009935	373.1513083	400.9700485	339.2227862	333.1256339	324.0896169	388.0192352	391.3712232	719.5536516	330.9016378	249.115262	434.1844906	301.6271119	341.4542652	156.895965	brown
KFK09_026020	112.2409838	645.9959234	38.03743865	45.32374065	717.5913718	494.0135635	0	826.2160289	291.3243936	1.517240532	1091.521254	1339.358332	7.629785456	291.0323784	11.10254318	805.251196	401.9687025	348.2088424	brown
KFK09_020237	342.8301813	407.9131004	400.337674	125.8961321	472.4127919	522.7706942	271.2242417	351.4359478	594.3985075	148.0705591	825.9357104	858.1166266	226.657843	409.9331951	513.4772019	305.1133124	498.081808	410.621275	brown
KFK09_018544	322.6805423	342.7072459	365.83997	330.9894505	375.1912342	395.3314344	261.3430547	377.6458478	598.7767405	226.6678793	632.509189	923.9851406	311.1625547	412.7315238	494.9506564	348.8922435	465.9092448	357.9816941	brown
KFK09_003988	388.5538067	245.725031	298.6034266	295.1450185	305.1543655	367.4375835	239.7062605	273.6667786	421.6324673	340.3365715	444.8012609	913.2722903	352.8848521	296.0400205	446.5397419	380.2507042	415.1065189	293.6439527	brown
KFK09_000029	470.0091196	323.6695202	340.7492244	256.8534153	338.1103904	372.5380355	280.8916404	212.4864652	333.2961921	218.3467172	545.969049	782.8287576	306.4395516	489.699534	416.5674202	365.8361092	477.6648253	281.5688743	brown
KFK09_008918	427.3721267	418.6165597	242.2847388	276.771976	311.4208082	288.1250922	326.5127729	342.0113117	423.891357	215.1259363	804.9244824	706.6791155	298.1317689	377.7834588	694.8652199	432.8840866	762.7417385	257.3308542	brown
KFK09_026094	419.5929164	239.4864163	317.8942976	208.2514795	384.2286694	472.998696	422.0798915	139.696984	490.2608601	264.3531317	340.992742	585.753423	190.0641025	197.214896	356.2555755	339.3773742	339.2443983	230.8615011	brown
KFK09_013763	199.0859436	565.8298694	217.4960686	285.6596669	312.6351587	395.0142896	306.2528902	389.7543534	534.0791754	361.9392447	358.0836496	757.6528903	383.4493041	366.9526564	447.8866321	385.5685942	376.590467	269.5002269	brown
KFK09_023509	194.5585498	328.7272434	203.0046603	286.6718862	670.533779	263.9054158	247.6056538	337.9989481	296.5059056	312.5981543	815.1890433	876.3117499	401.9625493	257.5110349	300.7639792	255.7761999	1048.081493	326.9640186	brown
KFK09_008484	89.6153579	667.9966424	9.61335183	648.7689426	360.7996309	296.58082	275.1170142	414.3146945	77.54221241	371.9145656	361.7140328	1184.78544	229.8829671	51.44364698	292.8869539	429.3425427	463.7624758	834.278146	brown
KFK09_017720	278.9398835	237.3431087	268.2206045	387.899203	378.3142335	276.1391351	270.8207377	311.8454212	448.9579828	403.7235553	463.558127	529.6217074	333.1581313	385.0565449	278.4053786	291.7242328	499.3382008	354.9425874	brown
KFK09_023782	369.4588797	317.1515951	353.1900214	411.9336846	402.0832011	405.0687591	228.4414989	246.1954981	334.655288	256.7686152	414.295318	691.3109163	270.3000364	270.4199939	419.2163996	317.5223495	355.2568412	278.4320033	brown
KFK09_008911	476.9009839	741.25621	124.4079697	466.7811584	109.3521343	84.60710371	416.4687344	965.2102577	161.8559594	305.7019783	144.2333271	1257.395334	558.4860526	184.4887085	902.6840269	386.8918938	132.4163528	468.8563833	brown
KFK09_020562	264.3473012	184.7004674	358.5313663	294.438362	380.4782113	454.0550954	255.014513	229.519059	287.0773308	424.4408327	450.9226916	430.9408078	268.7836427	408.5250024	339.4310153	349.0249875	434.4907449	280.086811	brown
KFK09_014319	650.4820891	393.9603384	271.4291461	287.4733791	281.8244645	326.9151702	300.7635155	182.8454961	282.5507305	291.6533676	340.2027975	698.1835979	150.5010724	204.4085856	328.365645	154.5593304	279.6516843	329.4547372	brown
KFK09_026583	372.5805515	283.9493232	320.1659811	359.6981429	309.1700337	443.9591634	333.5933359	266.3210642	450.3338095	313.4366067	353.448196	457.5714129	287.3714539	246.5610312	371.2367267	347.8441694	404.0080991	304.3562502	brown
KFK09_001415	147.7779158	175.447924	24.4215384	158.7681227	791.8298251	582.9178069	88.76537036	146.657325	742.095683	325.1350128	503.8267094	1358.883611	150.8592919	95.13764763	214.2601047	633.9138153	565.0542812	562.0245046	brown
KFK09_018743	289.8035114	180.3126164	343.9436117	274.8594334	259.8486896	328.5976518	323.4860339	150.7596278	374.1111573	314.088242	456.393341	656.325546	281.2430783	288.8287893	497.3441154	396.2840073	463.802956	162.0138364	brown
KFK09_008662	459.1176427	116.1146261	250.2999311	267.0907435	227.2494904	360.7177556	270.7359892	149.3086712	352.4502973	208.1234471	434.4096726	594.6064055	287.9263899	432.6221209	372.2169657	308.3164229	361.3062573	342.0574257	brown
KFK09_008928	420.7208166	259.1695161	236.0578814	213.2237445	267.7682115	347.4288983	246.2056938	332.0651792	270.7982276	303.3807949	335.3974042	720.308223	321.076264	348.7166861	329.4792845	317.0378264	430.4870658	409.7973396	brown
KFK09_018661	421.0158254	238.5879102	282.5897058	189.3352503	277.2619265	252.1153764	183.5271248	390.3560877	391.4263267	235.3396606	711.8049378	758.2858725	402.1828938	530.1465892	547.984523	379.1444329	428.4701091	323.9212597	brown
KFK09_012191	421.7179865	298.9951621	153.7195537	157.4580323	286.0750341	293.485302	136.2983868	131.5471763	622.4776629	191.0739674	559.4792001	784.5188534	236.3353689	144.9499656	273.3034926	485.6491009	386.191257	215.0252602	brown
KFK09_009388	145.6359174	185.3062183	206.0376768	199.5341465	381.4695259	204.450635	344.9068886	265.05161	293.1836425	258.3153967	612.5058046	898.7927995	259.403617	307.2598021	286.1693179	260.7598946	755.1064067	411.2717793	brown
KFK09_026681	354.7994283	239.9343894	297.7754512	220.566212	194.8719354	277.0362733	269.9975827	269.612456	453.476481	318.6657793	723.7370725	763.207052	336.9555707	273.6238215	473.2607522	484.3755973	630.0902965	269.6782036	brown
KFK09_011765	492.3575924	275.5454505	281.5874225	197.5430515	252.0089366	300.9522953	318.0507042	220.4547076	343.8005027	364.9259817	242.2460924	460.9686962	229.2045604	206.7654519	312.4643084	373.5201668	325.1545928	356.5002736	brown
KFK09_001187	434.7157696	178.4724808	333.4523213	194.1982399	154.9876404	229.1320844	256.4711812	184.6795944	380.904206	343.2428906	489.4433839	667.3039456	147.3494637	418.1108438	311.6296544	367.2428864	576.3002422	262.9190057	brown
KFK09_028045	0.743464747	316.1440239	52.10598261	63.79602151	461.4150452	648.8017828	43.05648166	548.1163469	499.3012281	80.93968244	765.7883	1109.854849	186.1185389	136.8252196	368.8096907	563.1426758	362.1925976	219.9932881	brown
KFK09_007457	449.6612194	308.6809614	269.9003758	294.3485268	328.742506	356.6413435	260.1370435	295.327723	355.4794953	290.7067912	260.198834	458.9526354	275.2930381	269.5625138	332.5321609	331.0991957	281.8059936	363.300402	brown
KFK09_021245	519.7409714	287.8897036	122.1229856	525.8025172	173.5503175	157.4055294	271.7908833	135.03727	232.4049033	206.8852583	171.4834079	518.4739149	388.8512397	124.2100637	524.8039746	132.9312738	185.4811141	176.9287451	brown
KFK09_015493	277.5081296	183.4611092	228.2280281	197.5873366	220.3705869	245.203074	226.8616231	220.385962	504.3692924	193.1447198	504.0762274	713.4247801	187.5865687	371.6289058	341.1885537	327.6931968	399.1648695	357.9947116	brown
KFK09_029203	347.4326607	218.4878763	240.8749741	195.9773515	238.5519998	281.0524796	242.7972589	254.0666568	400.8711309	342.3591913	490.2913185	552.9243406	267.2368179	288.6828129	394.6767964	366.0845186	437.9123729	278.60694	brown
KFK09_017755	615.5120001	655.6062659	201.7303007	216.0608339	209.3266999	243.8648248	264.2045418	364.3042801	720.7636097	273.7554431	281.2374083	732.8023379	383.6891652	344.052749	555.9452412	170.3096679	299.9796023	374.7978889	brown
KFK09_022395	320.3586199	130.0324751	296.4324216	286.1976917	308.6083416	482.2281227	99.46973409	108.7601955	394.6189544	221.6452865	418.7882467	576.8400628	210.3848584	301.9878566	378.7285335	412.4179807	394.2920153	176.6310507	brown
KFK09_006053	343.4758126	283.8904205	292.145143	271.2433828	333.6740112	341.5117704	227.5752993	289.8120482	374.037057	187.1334757	435.4190286	427.1272274	250.1983011	284.4994774	413.1212409	265.2371087	348.8747457	209.4533057	brown
novel.1120	56.36401276	3.778878363	79.30428157	211.3105428	211.658569	269.9874214	18.68649061	5.206768934	118.3780521	90.22643403	191.8601345	635.1429509	767.3852521	55.35422869	245.0223977	217.6066565	319.1589509	299.631384	brown
KFK09_028534	392.3451813	369.9411986	239.9238613	249.5754801	312.6952988	311.9151401	295.7794344	142.5509199	301.1276291	224.996656	212.5294364	450.7508884	210.1680798	127.5735129	209.6722682	197.4795312	181.6854322	219.3555611	brown
KFK09_002097	394.0393016	280.4937654	273.6027725	254.8868837	213.7077591	288.6663729	295.3280303	163.1221397	350.2048245	224.3352854	236.3626726	430.6263518	173.254882	221.1383286	273.94745	332.6702443	231.6869954	249.5834256	brown
KFK09_013867	374.1988995	257.4239351	248.9046056	178.668181	316.4805498	353.9318073	265.7014615	229.3250152	551.0382658	202.4311384	430.5597557	586.809542	290.4044058	370.7947805	379.4206848	268.7475284	405.2151509	263.4174217	brown
KFK09_027983	304.8052695	450.9383081	239.7019266	311.9887627	270.4109078	305.9554922	371.8343462	251.0798973	448.4508523	244.3900384	288.5234534	528.5762269	193.6393197	171.6761763	503.2164326	268.4824623	259.536125	208.3144368	brown
KFK09_019135	457.7324702	365.4092096	251.1273689	261.5848246	245.2284427	296.9325148	326.0224428	179.3825132	390.1188072	207.9309184	290.3082744	533.7415205	259.5715337	213.2684269	389.5175877	220.991907	337.0695643	201.9332331	brown
KFK09_023192	406.8110091	200.8146786	232.5326882	189.6891677	198.5593474	290.4255692	283.4004554	199.439351	356.8031583	263.88554	334.4333948	365.5646366	213.1250375	222.5031387	374.6525313	352.609158	311.1051922	121.5295098	brown
KFK09_000946	251.9122424	373.5678079	274.7849935	317.2637399	362.7087117	282.6929909	329.755283	308.5887579	306.1675698	311.7642868	276.3094303	171.7189155	273.4720372	267.3621415	269.1414562	428.7011502	385.7811631	393.7075439	brown
KFK09_020135	101.0379366	229.7050211	185.0042969	448.7260522	297.4271238	203.8700901	340.1803489	191.379114	302.1075901	119.3710978	521.0169795	515.0468464	344.3081312	295.9971162	338.2454143	158.7984252	528.055486	172.4585065	brown
KFK09_015623	105.0159066	181.8716132	180.2326001	265.6487082	406.7870739	177.8062934	324.2115422	260.1663549	293.6800766	243.4970606	636.9071251	671.3313307	189.3266938	294.3552399	202.1452674	203.6160992	707.9777228	246.6316601	brown
KFK09_018486	470.6040061	227.4679381	201.0586267	296.4924038	237.6159408	351.8608025	221.7647841	204.2197959	316.1791304	193.8977206	240.0362987	442.0077594	299.9908076	250.6158904	305.1574135	227.4536587	277.0263988	170.6155562	brown
KFK09_026031	89.75451218	498.9563279	7.914622329	254.0844522	109.307628	84.69179551	14.01072277	154.1930768	172.7404932	45.91668268	147.6886087	1059.787427	441.6189053	12.58527624	149.492794	496.1255669	106.2550673	312.530439	brown
KFK09_021376	540.4853533	224.3123458	143.9741753	237.0459105	129.537793	177.6495103	332.011673	178.1704692	259.8167637	403.5400046	266.5287571	708.5109965	313.9913052	137.4343368	325.4996508	174.9034632	173.2474725	249.0645309	brown
KFK09_021908	172.9831632	881.6190731	30.33938559	174.3453224	78.4693682	31.45731378	348.3256208	258.6402417	193.8931072	264.0841438	27.24736364	1680.850357	491.0153959	55.72229243	366.1988826	241.1457005	46.23929621	302.4035924	brown
KFK09_008230	441.4302369	220.0066599	187.3057858	169.4153716	244.6407032	221.6928099	218.4492902	145.0433927	169.5646247	214.5457968	267.8846067	635.3932466	161.1962407	413.0017971	228.9032754	172.2175851	222.4295338	324.380516	brown
KFK09_013554	375.0128395	240.1952555	270.0910885	240.7695481	228.0779298	176.8884658	274.7839427	230.7759978	508.1532517	212.2937067	470.8090973	687.6066255	341.7619288	304.4851932	447.5908521	346.5610233	400.479517	356.0926406	brown
KFK09_025772	112.1053178	257.4802068	307.4979851	386.5887424	514.7398675	201.7288959	132.2829748	175.7422303	198.1992606	275.7220946	298.2279938	651.4648693	236.8732559	184.9236293	188.6849331	173.3469999	390.2341215	305.3543728	brown
KFK09_005680	112.2201341	229.9375161	135.2098671	267.9746287	273.8631127	284.06698	301.5549985	320.4006439	354.0003405	132.6866773	406.1291254	744.5688795	212.6667385	408.8468494	365.5405213	261.6091176	367.6843344	239.462919	brown
KFK09_004296	327.2000742	206.3937478	254.6232936	175.7231641	259.6786069	254.9036723	131.7988691	286.3817582	354.3251114	371.1258848	375.3324342	570.7964226	210.7015013	359.3925849	221.301442	330.4519609	297.9542347	245.3671619	brown
KFK09_005243	139.5701707	110.0789648	372.8590333	214.0716559	322.7830599	301.5598122	213.3421542	111.0820333	336.346949	134.0304248	417.3432827	654.2456677	205.5345305	252.8553047	189.7728759	180.5131914	506.4197907	191.1641579	brown
KFK09_007429	164.7468574	145.1432826	71.36109412	200.6441658	276.6739232	338.7529928	111.8021445	195.1708142	192.6520898	82.31758058	523.5488197	726.0024013	304.9951592	188.4736466	224.7189617	353.1820922	324.4013451	88.80195112	brown
KFK09_003904	172.4867029	220.7528065	119.1967431	340.6272351	253.2453466	307.8152851	188.102099	242.0776035	317.2181417	70.62666467	460.3537136	428.9314875	199.6454099	168.6739652	246.6593494	205.303375	224.1789727	134.0804163	brown
KFK09_020271	205.7054085	213.9785621	202.7632205	224.7952828	189.6076829	289.4094744	298.7428271	259.7854325	291.811526	258.4153559	382.5421945	582.7969974	279.6942058	279.1374055	384.9467909	293.4526946	322.7448521	233.0919449	brown
KFK09_022534	336.8079329	218.5771612	228.4465618	215.2743056	206.5130504	309.3128849	252.692402	173.1572872	361.7498256	175.3802367	256.5568596	456.4309176	174.9464151	182.8999731	254.4625949	120.4213	217.4036698	254.2217795	brown
KFK09_012822	217.0448617	270.9931288	224.631701	289.5965936	277.7327325	226.3377907	128.5056658	277.5432968	306.156034	165.0862549	282.9406115	456.7572375	267.38838	251.7543589	226.789754	163.5364934	270.1860343	219.2432824	brown
KFK09_022252	189.0973989	153.9156788	220.9190701	249.0531248	265.7880882	387.2276413	184.1409279	150.3200953	277.1259849	235.2403638	242.5314786	354.2074375	178.9062569	257.6524135	264.0331176	247.0102211	324.3026371	220.1521854	brown
KFK09_012709	387.1129964	189.2374444	189.2371171	185.532828	176.6373049	235.8205524	122.6440737	188.5955819	197.3291876	167.0661078	197.6296122	582.4636057	174.9937695	141.6495288	265.8473515	209.5263875	176.2358692	138.8892076	brown
KFK09_026318	126.0919388	234.4622257	103.8540507	263.4394003	197.9574563	249.1828066	246.504896	207.6790791	248.1583191	139.1241487	338.4960945	427.935866	118.2531687	241.639504	354.6100101	189.9149201	313.9491862	172.6142112	brown
KFK09_007306	98.58342542	206.1034613	204.1407231	235.9942428	244.2712669	229.4082961	221.276015	130.2774159	148.0027636	231.6284421	222.2606377	356.1666183	160.6614823	138.1520096	306.7579812	265.2525981	205.242472	219.6364915	brown
KFK09_028738	292.5411397	218.0733023	242.0127841	193.1985064	301.3311561	351.0569026	185.9217146	171.4705592	212.7049277	237.4044368	332.1823654	335.049468	153.2489302	298.2329096	234.4875396	225.8247588	255.2360935	193.6717125	brown
KFK09_013290	269.7245549	173.8457744	172.8322303	236.7936284	172.2486268	267.3672405	178.8649799	162.0121521	197.416951	193.2208659	266.3506333	313.5178359	175.3098823	246.3673879	292.5333007	192.722651	209.1335123	132.3228079	brown
KFK09_019180	296.0265738	199.8178524	239.3851522	164.754868	236.6204318	251.5497808	199.0535152	265.7825283	216.4259559	180.5365469	314.0461723	321.2619851	240.991363	252.2892099	305.2086112	262.3865186	277.0263988	235.7005331	brown
KFK09_015346	321.3666899	152.4682707	287.515299	174.0657554	268.4058139	341.0119104	262.4151634	119.2447409	282.8846072	143.298878	418.1324402	389.5779012	148.3111242	182.4196762	261.6291819	260.2946056	352.7491694	181.2800644	brown
KFK09_021720	177.6048508	368.9238959	269.6582705	206.0719408	472.6496057	437.6695024	80.48149509	83.27827747	284.2957684	209.3791935	84.79216894	645.8148501	217.7806153	52.87480964	84.00924341	247.0535017	205.2214182	125.742082	brown
KFK09_007103	72.4544764	412.2953347	103.4927265	271.9148356	236.0725945	427.9867643	62.81355509	27.30790523	18.62899384	53.32163428	48.4090217	679.9009104	184.9149482	19.93636687	67.84198679	46.63900468	103.8796784	64.54463358	brown
KFK09_024436	260.6052629	479.2783973	249.461606	265.310865	207.9187371	156.2429903	182.3802822	262.7201075	243.5782159	120.381058	237.7690996	612.9027684	402.171753	205.669909	442.6681357	210.9791677	311.0375606	324.2629016	brown
KFK09_006364	294.2773458	204.0869668	290.07695	155.5280124	211.3556226	126.6528951	123.4540755	409.8670223	176.7646493	246.8434526	362.7435282	519.1945268	282.0143939	267.1139727	225.8110379	315.9988938	165.0726421	295.4545561	brown
KFK09_003892	278.5595396	161.2352552	229.7713795	255.0380024	252.6181174	364.852255	177.002131	163.2504709	229.1047277	139.4074684	223.6060821	388.4998609	187.2290216	174.6207078	239.6017317	222.1613436	225.1212158	179.259687	brown
KFK09_022877	89.53640475	744.8693409	7.858526423	134.8248896	120.4314658	224.3511856	25.91261511	195.1422091	39.50821922	134.4048308	112.9220638	772.1034774	212.9790829	7.935093334	125.5121522	155.3118652	199.5200847	169.7891183	brown
KFK09_003369	217.3452576	296.8305976	248.9846399	138.4356458	301.4845606	162.6787423	107.0430018	173.3993595	407.3716598	139.7513006	242.7062854	427.270013	220.4603401	143.6278944	181.7394332	206.3353096	421.9369056	304.8456479	brown
KFK09_005639	126.9908594	150.8700243	160.2105311	149.4244593	190.6906921	226.9117894	332.3305317	201.8919019	432.5860742	89.09229526	401.296206	443.355344	203.6617887	270.5309031	306.6567743	218.0247761	291.692173	156.7311896	brown
KFK09_018226	119.6587923	95.4317083	125.4912837	118.0260422	286.580033	146.9699073	271.3316572	202.6870893	471.567426	159.6408879	588.8155283	493.5393957	137.0782183	149.4508704	237.0466986	116.1679579	421.8138347	162.1255701	brown
KFK09_001627	81.9188008	108.0511104	139.3715526	221.1441829	186.1330285	96.58393513	47.59105231	173.0445331	225.0843143	204.6044516	171.4313296	80.96737665	199.4156848	228.1975158	58.88973946	122.4451458	100.2849278	26.22637773	brown
KFK09_013054	176.6914701	175.1686312	190.3373257	159.9584389	253.0559225	269.1628846	202.2915859	150.9775076	320.0318076	318.1994179	212.4826598	338.0123977	157.5844698	225.6511058	228.1628216	233.7150406	277.7915675	229.7973373	brown
KFK09_027945	254.2389621	179.7903887	209.7454702	114.9371075	132.5456923	254.1081704	342.6902268	155.1514076	308.5324068	125.429296	424.0920309	461.9172355	228.173924	176.8282058	295.7484708	288.6448836	326.4859188	187.4242379	brown
KFK09_009468	302.3904151	108.3158825	219.3945122	141.7122291	295.176829	340.506524	70.22090607	63.57803979	181.774788	58.66663392	224.4857422	672.8469955	137.667868	212.0883729	223.5312027	216.2613261	264.1719154	188.4463563	brown
KFK09_016691	196.3530641	168.7135592	170.9507688	142.4043523	272.3424246	235.9469991	151.4834556	233.4894008	232.8913084	202.8758078	258.0348625	386.0311669	173.0580509	246.1096239	264.4872509	233.3313674	208.0335333	202.2666109	brown
KFK09_005648	311.3785907	278.0883531	43.93562621	68.16401294	226.2040643	347.6399991	82.50427743	21.80712158	328.7442162	94.62577257	62.61096326	845.5161726	172.0142542	10.18293688	12.66162371	113.31094	63.15816729	222.39757	brown
KFK09_003625	187.1823376	276.2986633	189.3460619	265.1728462	180.7557913	199.474191	259.6895935	99.99363066	175.3426604	144.1430915	245.2262728	411.292605	390.0472142	185.2934429	245.5157722	204.5922826	222.6813032	196.6049628	brown
KFK09_002049	140.8514306	152.7253944	152.9988046	188.9999985	213.4073472	204.7923459	192.5463657	102.9785152	183.4713527	241.8734282	179.7512646	350.9955137	83.92764002	149.4928462	244.9961195	210.8905978	146.823582	85.88484379	brown
KFK09_004744	198.9377251	192.1303452	179.1437874	229.2100945	207.5746605	217.703849	181.1499382	139.31316	210.8258908	137.1195416	279.862752	297.8618845	217.5500912	192.0078777	234.2981606	189.0678419	258.5703692	178.7738884	brown
KFK09_024953	284.5545408	146.3785446	262.1613399	191.6776351	205.6875778	314.3182824	155.1811756	136.5870444	163.0764793	108.6844588	227.8343385	342.9029449	137.6114034	160.197543	185.7038145	156.9509642	200.1102847	99.13392483	brown
KFK09_024846	226.2333763	91.34891911	195.561739	161.1074093	186.5756542	228.5186008	158.1937971	147.6829007	234.1530449	295.6054937	257.9925201	377.3896627	178.5843034	204.2607135	218.1326234	317.5640283	259.4569062	227.9992161	brown
KFK09_004465	265.9342965	26.48228314	63.87239072	251.4592938	65.5133666	77.09627869	299.6328256	9.823935644	31.90732185	142.6738466	46.36832058	632.513671	189.8949425	97.2950243	294.5030738	64.39220558	49.37104137	227.7798885	brown
KFK09_012448	208.0233425	102.940082	204.9658877	103.7146644	238.8718136	284.9944066	180.623364	86.60986779	172.3784297	130.1967443	250.2565553	541.386943	144.9812343	262.1851874	163.4607505	193.3902862	268.6923982	240.1414636	brown
KFK09_027466	453.0283979	325.0797776	148.6307135	13.20924527	155.420008	265.7448348	103.9112044	48.79121836	776.9166168	284.2978767	168.122031	842.1543791	379.8894411	13.15733425	75.61803051	295.1869082	618.3635395	171.8004389	brown
KFK09_018281	163.9854835	174.9993592	281.2158371	127.4784932	94.06848007	145.7463322	193.194888	176.1883022	718.1989518	65.15424872	377.5151357	590.9910827	108.5426217	138.2926462	417.5804503	530.7835921	368.8755597	160.5143226	brown
KFK09_013109	253.964189	346.0892253	183.1409028	250.404133	209.6586744	162.2629022	67.57793275	283.4770889	449.6343507	78.79093917	156.8707441	461.3056946	238.8744439	103.4702984	152.6258347	71.96775918	207.0707755	260.5672816	brown
KFK09_026451	71.79309985	324.0740178	7.833529887	178.052953	485.3090579	364.2274795	14.26337515	207.6916886	34.60674106	14.85942265	257.0632422	836.6843699	365.4520402	108.2244665	192.0648966	262.8986176	122.6182421	87.73841451	brown
KFK09_028342	157.4749763	153.3163995	172.9786814	181.1204149	232.3180306	155.341198	105.8512373	143.8743307	209.3669066	71.22437716	265.4633924	299.7525389	249.0163579	217.4792384	230.503528	175.9600067	208.0294365	145.9046602	brown
KFK09_010858	220.5909468	128.0163752	206.6112159	122.2774091	172.4639376	239.3593401	157.6860146	125.3920128	235.4589421	165.3589882	275.4708464	368.1735974	141.3567034	162.4272913	161.6678321	219.9814506	232.2907497	166.2597162	brown
KFK09_001327	191.7793598	200.0338331	156.6615547	142.325702	187.9042469	243.5243287	217.5652963	126.41619	265.1311975	188.6267146	143.6679174	293.7979514	140.7640128	103.464492	136.4513772	193.3679186	190.0037047	148.9782404	brown
KFK09_026834	264.1484944	196.9578738	147.5374961	94.91018724	220.0509451	226.4603972	74.61337597	107.9501131	280.7697285	171.6113243	197.7631232	432.400785	61.18096313	112.4739863	70.65435634	199.9104422	202.5274439	85.78263195	brown
KFK09_027464	103.9497294	450.0471145	9.844162347	104.3817534	58.36962184	71.61682384	56.06938891	78.86022503	24.18507108	0.96127769	20.87032109	1885.614965	260.2479117	1.259744768	166.3596671	32.66621693	98.39193351	660.7343447	brown
KFK09_020107	695.4334661	436.7800178	137.5855858	60.26300773	24.28184372	35.33420492	182.3566166	222.7765074	234.1371998	75.05930053	323.4832358	670.6270592	271.6211337	252.6667152	477.1726747	47.69956132	110.2237203	285.5704991	brown
KFK09_021439	121.1636216	185.5583734	199.851883	150.7830673	147.8240557	130.7184381	156.1105866	231.9542174	120.9457105	107.1975522	271.502025	470.2506261	348.7225973	105.5646585	170.7634257	168.7058169	244.3675187	263.8300698	brown
KFK09_012986	272.4209721	128.8146633	85.04509024	110.5861502	91.51398397	74.2154204	66.59763558	157.9899364	152.6423486	124.9510797	230.9214069	189.2514168	130.8549672	147.5266102	190.6167882	244.9902469	196.5584585	40.7827933	brown
KFK09_022931	198.6548349	13.09377698	55.19186102	40.48920832	17.35407264	17.80473815	42.23487665	213.6034153	270.7345957	21.77293967	960.3826087	1278.525221	215.4493312	394.8040104	581.274042	189.4640582	408.4140614	271.7743474	brown
KFK09_000346	179.0298156	206.1327831	93.31659508	86.29518136	182.8914818	132.9301891	99.3865008	121.2044008	211.9212491	59.72665887	271.9231846	389.6153023	108.6599397	57.21446862	224.1629636	325.4299683	310.6884725	66.81448355	brown
KFK09_026210	176.5616127	182.8428365	117.3188579	150.9143219	119.3279177	182.7494962	150.1027564	133.2382663	115.9896266	107.3759663	176.223209	327.4630656	128.7370124	84.32655131	161.9769731	103.434182	148.7543065	141.6260675	brown
KFK09_021225	144.7291509	135.3618874	156.9321209	123.3380503	197.3412143	190.937653	136.0207669	91.84197599	130.2613937	179.2776361	172.3691917	276.3793547	100.0165354	117.5579212	163.0585463	163.3615983	187.1538117	121.9354511	brown
KFK09_024658	181.8597378	125.0651285	136.1479928	114.8881286	135.6331418	162.1636154	150.7398096	105.2432963	229.0988442	244.8899974	169.9554307	352.5618294	135.4853624	150.1580771	175.2228037	165.3259357	192.6499177	176.1667692	brown
KFK09_017572	234.6973643	115.7114503	142.3738876	141.8528166	119.4254079	146.5803251	147.3979927	106.6598727	180.6538435	120.2448243	200.7600891	301.8589576	118.6924626	158.2991777	184.0734839	196.7451935	202.9698368	122.13112	brown
KFK09_021113	266.4608356	159.7860562	174.182977	108.3892524	195.0182185	224.4407529	221.6752586	143.3537006	267.2893697	130.7422727	197.7242317	320.0573129	139.0593718	143.9156206	186.2967445	199.5566184	198.3579892	101.845744	brown
KFK09_012880	176.9446097	118.1243023	149.6548539	139.0648578	149.1059026	174.2331735	98.98755263	99.8397943	176.3756107	143.7507597	162.6458014	367.0198576	110.6165785	148.1718257	120.5451509	222.9155208	184.5717393	125.1417219	brown
KFK09_025344	184.4075797	212.7978249	162.3466715	106.015621	167.9615649	148.5501007	172.8294137	132.0732199	184.2578069	158.7064561	257.6822104	324.921906	167.4653283	200.5016629	200.7944027	203.9576087	227.8120909	252.7461453	brown
KFK09_014734	148.532772	245.3275484	197.8534932	181.4607812	185.7543626	151.3669608	94.31608501	136.0888925	165.9500365	93.8037043	264.1665134	339.5913273	156.3944199	164.1457675	161.4743049	149.4940038	214.9446557	143.3461361	brown
KFK09_007162	146.9497257	151.0978788	137.6941346	167.6668498	148.874926	175.8114811	151.2998393	138.6236487	185.4247843	108.3162771	187.0054103	287.8302561	165.4594537	133.428864	214.4720336	169.5650622	206.3456345	134.4624118	brown
KFK09_008632	181.0669752	171.3627143	111.5706438	164.5690403	95.36421509	162.367832	129.8226542	136.7654819	93.93912557	80.52251098	91.70349269	328.0281818	129.0535941	105.258674	206.897285	95.18316537	94.22967574	116.7797174	brown
KFK09_011155	169.0879958	72.51560141	103.7571845	107.0071934	117.9050888	161.0975289	131.7188259	84.08730794	177.4327802	196.8341332	150.2287076	201.7006404	98.42897138	127.0266961	157.6775467	134.4880133	133.8164905	98.61899347	brown
KFK09_004347	170.2421624	110.3968604	96.18964296	177.2936546	147.0328398	194.0827983	166.3313381	52.42090335	111.7015253	130.6627623	139.9523678	256.8373801	72.7392985	74.75758095	105.5694851	129.0331036	71.06437773	92.77281331	brown
KFK09_028321	176.5713089	183.6521839	124.5450981	160.0092511	174.3982404	88.88393218	82.01652467	225.0489561	89.12701639	50.9562352	142.7899816	452.071999	338.7901884	141.7494579	138.0397464	130.5136831	120.052874	155.182524	brown
KFK09_014336	71.85960133	95.19878185	97.37750398	155.1496956	277.430512	81.55708957	67.82658195	154.4879761	218.8303855	93.96069644	258.4335102	276.8138913	219.0561091	157.2847271	81.74994859	77.20558736	234.6741421	160.6232644	brown
KFK09_011797	119.6978242	151.1197707	105.4070566	173.5677092	127.8955796	134.0621304	126.6871531	147.0494569	107.4609776	160.2064691	121.0103503	271.756295	133.3553806	85.32918239	177.9454666	207.0836992	128.8729389	142.953385	brown
KFK09_021444	231.4275545	122.7567763	150.6041959	112.0315806	166.3512073	138.4667793	123.4368423	85.24880716	236.6974754	86.7227258	299.9519099	331.1974739	122.4307873	220.7756085	183.4460037	131.9408918	154.5983033	140.5193064	brown
KFK09_003152	131.7114384	111.1559943	122.8421208	95.31534271	123.099849	151.8954887	160.6263717	136.0767415	214.1639071	257.4539406	230.1965882	305.9544639	156.6095217	201.3634019	209.3955448	183.1208107	230.427476	164.6978305	brown
KFK09_026953	119.4583797	255.983688	226.4236893	149.9811519	295.8136115	159.114174	108.5955993	210.071126	208.3565772	102.7289373	157.8812028	124.9951177	259.0725657	315.1088895	186.7009916	128.8324252	211.078586	185.9500234	brown
KFK09_016410	110.8568639	57.35782733	13.70755373	13.17118825	66.00669014	85.89584754	14.23579462	34.6965851	181.167412	52.256445	310.5542892	1123.106257	36.15055498	66.81706488	451.4008691	326.8897013	203.1350678	298.5847022	brown
KFK09_004410	265.6275629	159.4502633	153.9182044	144.4597111	206.542587	145.7594196	109.8707536	172.846133	158.6738092	86.40684832	157.6454611	268.8431341	168.9168154	76.97040534	197.6569902	105.2100099	145.644572	210.5381775	brown
KFK09_023302	128.1462102	194.8145393	121.5520256	50.90566277	167.1010806	172.4550801	147.6275131	57.09038058	348.0878436	249.7356303	140.3355669	355.1196487	188.6731681	12.55007267	117.8324611	324.1214636	541.013779	318.8134344	brown
KFK09_006527	166.9959168	90.23365519	171.6185727	64.39247588	102.4139677	50.97425707	36.23656813	113.0048501	50.86773987	80.22180815	322.7007043	688.3884436	169.2381537	449.6479348	128.7582889	284.9807653	474.9732113	203.5437645	brown
KFK09_005873	224.0479202	90.31137583	93.54643891	95.31834458	124.8848551	139.6003096	271.8209947	113.8816349	177.2708127	212.4874293	280.9884376	348.2383287	127.9532529	165.1519559	198.0210537	220.2346705	261.0836667	148.5126834	brown
KFK09_015907	175.7158277	151.9166358	165.5392726	145.5924449	198.3826632	243.6837032	111.7121629	119.4923886	188.3671536	72.00570694	175.0643114	341.4779458	150.7656664	259.1994847	195.4726089	156.3299658	162.5130112	187.7125828	brown
KFK09_010950	142.809626	126.1717984	69.15946558	170.2459625	93.24048041	62.57856764	125.8537995	181.8781786	146.019067	139.8091355	126.3676944	243.7748767	94.32880595	90.75452598	205.3941348	109.1794352	87.07963203	89.73886132	brown
KFK09_016087	194.3983297	121.8413678	128.0136321	116.0966075	155.7613716	197.4943535	108.58469	73.32866248	112.2337721	121.594271	121.408321	259.5062977	76.05187804	91.56430568	136.6292559	120.9254185	144.2507637	107.3251405	brown
KFK09_018578	196.3562547	188.5025417	123.2777566	149.1437927	176.3263237	247.3600776	143.0394296	74.42563902	247.4836894	102.0840402	182.4538654	316.3071118	76.52460658	107.1739821	109.8542775	130.270754	139.9887755	124.7457038	brown
KFK09_000266	155.8168951	118.930839	134.9989452	120.1079127	143.5549423	131.5276225	142.0450292	111.1869475	179.8358569	166.0114016	214.7254926	290.5955637	144.3024641	130.78783	105.844245	159.868679	204.484537	95.22377826	brown
KFK09_023495	154.3751442	89.45565579	113.3083176	142.1253843	68.43807046	143.3503701	132.8445265	101.0139738	88.81491411	137.7876313	100.9264592	265.0891484	102.0576892	96.66612916	188.2447526	130.2273738	84.88796399	94.17553051	brown
KFK09_014218	130.3301695	81.77965599	144.6014265	109.9303774	95.36421509	115.8693042	146.6857391	124.7232382	145.6231054	126.4312729	262.8052171	336.8526876	128.814606	184.2026795	214.3626509	188.560688	216.3301006	127.8329417	brown
KFK09_014027	60.91653231	217.8031033	43.21427067	63.80863085	186.2712975	165.981924	29.34023533	58.78118896	122.9630977	138.3193038	117.8291218	385.5991438	165.0873717	7.002323694	59.77476144	155.0994113	244.6056151	231.5045827	brown
KFK09_011697	133.5276453	153.3680686	140.0668302	140.5875289	163.7834165	159.4690048	158.4975987	136.991274	238.5262233	117.3740086	152.5852364	220.2627081	162.8664324	122.3632085	220.2682886	146.4677173	231.7696109	122.5346027	brown
KFK09_018309	138.517245	62.01576619	109.635507	109.3515361	130.8406157	126.4371514	101.8820134	113.0231037	130.6464976	115.3888245	218.8045868	271.6301842	132.6818686	126.3403118	210.7632781	171.1960332	176.5388752	119.5211792	brown
KFK09_007653	129.8324226	108.4755059	85.80504254	128.1740418	149.9911288	160.4403472	163.3514361	87.17710958	158.9668357	67.66516988	224.8118393	252.8536044	97.98661607	227.2389755	222.8540507	238.1843175	166.7610097	139.6843966	brown
KFK09_010312	110.9979168	96.85943682	114.0013848	83.72517197	120.121556	142.1290052	128.6827389	141.4985246	168.9135367	111.8717102	245.0893513	416.2411286	185.5136408	163.7393882	235.3720557	139.234107	206.9118015	141.8287821	brown
KFK09_018090	181.3544442	196.1469034	0.212659245	175.2009668	0.688808761	1.966116075	44.37165349	558.0952919	1.517621283	39.11030151	2.037186067	1486.373255	291.6370005	1.475588887	470.654445	2.241986267	0.230705801	181.0712164	brown
KFK09_001697	187.6969171	102.4566651	67.05876301	43.06189629	51.99689856	105.0280766	63.73430451	238.048377	75.32131216	56.44088873	440.9868324	497.8703411	64.69383566	148.2439437	193.1887304	267.2569736	261.3080004	101.7266699	brown
KFK09_005267	156.4292927	88.06761494	123.2262726	71.10061461	121.8880933	138.2170103	184.2150587	64.63356417	131.9480062	116.3877411	194.6804388	292.0157307	129.1678928	123.3738443	108.5260187	98.04303425	157.2956608	170.0295135	brown
KFK09_027303	153.1987963	134.2104119	50.53280782	189.8260286	55.83525562	93.19617165	109.3685511	134.0174375	0	184.6074503	127.7441334	540.2589298	122.0981082	93.81008443	261.1596921	154.2166268	156.4484947	193.5749733	brown
KFK09_018232	90.59564018	211.5608487	70.08398072	189.0036244	72.91637702	55.53884689	112.915217	41.11738093	199.2794577	143.1304029	107.0276444	302.0098871	320.9419493	86.36474199	164.4449482	111.5020482	151.2728708	80.62702368	brown
KFK09_003345	110.7542187	100.148865	97.97093264	157.6829724	127.6145787	108.3038681	171.268113	66.66242044	196.8472841	133.6576521	188.1581834	299.3434663	102.8565111	126.6393421	182.2482463	149.2664635	193.6441956	116.6996216	brown
KFK09_006604	142.8961772	28.23696588	10.34297236	25.58181798	43.99818143	151.0870835	147.452243	5.090584834	29.81987856	6.931030614	8.174209092	778.2301251	16.16428856	80.19993284	82.50198906	7.851028275	45.33159253	6.094564378	brown
KFK09_020727	103.5773325	116.6456381	161.7792238	117.0236875	156.692793	163.4820188	90.51724269	89.99426759	208.5267166	121.2836441	180.9291403	233.8141507	114.2465303	153.9167424	141.8191928	159.1482154	196.1294723	140.0758821	brown
KFK09_002832	259.5187609	118.7535948	26.47800924	147.9696522	41.09474814	37.3998969	160.9280109	122.9012624	63.18271298	118.9056808	61.43041985	306.1467269	161.2387783	112.674626	54.5504955	166.1800985	55.20580081	136.5182421	brown
KFK09_003836	128.6769478	199.5040626	189.7063829	67.55783635	201.6008233	153.9068791	111.197212	38.49942034	210.1888425	129.0677311	154.6058274	278.3292214	93.23222612	71.47832706	98.6255128	176.5501208	384.8907214	180.1967143	brown
KFK09_027405	202.726958	95.08188691	128.2156969	136.0146459	126.8095554	179.5810918	170.8357351	89.45537976	167.4417915	89.68375475	207.8631214	275.1977622	124.438404	95.13461738	180.8451375	137.7586448	146.1914968	115.079	brown
KFK09_021343	100.1749907	109.2030412	93.90762207	70.37410017	133.3664963	118.7298314	180.389909	93.00994852	82.99702172	142.8012339	161.7541905	306.8001013	80.43657876	62.96724247	144.8382564	194.9602788	123.4276034	179.8380187	brown
KFK09_011474	134.5626673	191.9020167	89.38310007	156.5017004	196.3929889	350.9039728	45.02447837	108.2565774	233.5628242	30.13130674	191.384177	505.6589425	164.0989863	331.9666338	51.67003929	259.4286888	119.4365312	152.6803942	brown
KFK09_027091	44.75563751	101.2462898	34.53263401	60.51435877	51.73159131	102.4316282	121.2136352	88.77483307	219.3304116	142.6110159	191.6914797	337.2905731	148.8352057	63.64726729	42.46848134	179.1067539	258.5624321	260.3485591	brown
KFK09_010657	212.396278	98.20332736	74.79949586	102.5152296	119.4399277	100.2138195	97.81670565	83.39894302	135.7818991	143.6509347	199.7173782	478.0771523	125.3162264	138.1520096	197.8378705	119.1806508	148.9009599	197.3169247	brown
KFK09_026900	149.9114055	109.5689486	136.8618607	137.8419371	129.9428724	168.7807847	125.2128221	92.93525673	112.555424	157.9640768	113.5306818	181.0321414	109.2773258	121.7053418	110.6081794	154.7542011	140.8526769	96.72631341	brown
KFK09_020191	120.6674667	102.551018	102.1470144	93.88545684	114.4695887	177.0983109	156.2919578	107.5914	200.960892	133.6905342	166.9347213	293.249716	114.235286	188.0522052	199.1233847	148.335294	192.4177049	158.3788324	brown
KFK09_016165	121.5019653	115.5340529	112.9762871	130.5776968	135.7355064	193.3107171	186.4733796	88.99433129	174.7267736	116.0562571	181.331205	215.0745073	161.3600105	130.257609	198.613395	144.655196	222.6633966	118.1025	brown
KFK09_001262	214.9423304	112.486044	59.51187174	75.9172656	78.19083297	58.2125799	77.25656237	241.1384862	79.94361959	65.16353569	86.45798079	876.7333787	138.4844337	47.0627725	204.3259381	121.3302607	48.65895904	143.5348047	brown
KFK09_007742	99.27174114	75.22919435	102.2351831	140.0014175	65.39802616	85.92758002	98.03559258	92.67015348	120.3024804	20.76055179	260.1931345	287.7757492	115.1990142	152.8845177	125.7245735	205.0912198	161.6727763	89.70168698	brown
KFK09_012055	101.4527975	95.60403092	137.1422227	97.70561853	140.2909303	148.3721778	99.28679759	69.64807325	149.8460582	133.8393608	114.039159	179.6293893	83.06821647	85.42107157	134.8923274	100.86601	97.50304117	116.565407	brown
KFK09_021345	113.2819988	228.5430735	89.57342413	173.5251785	68.24309021	60.10697716	125.829634	116.1830756	264.4563487	55.93720651	99.90700002	370.5857738	130.1802525	102.1259753	140.508852	103.9534299	91.29724317	61.01013653	brown
KFK09_002787	165.6419805	101.4084785	105.3525141	123.4296571	96.53841906	114.1973724	123.7881304	111.5347457	163.9592572	165.8426336	146.1995106	211.5589143	113.185624	129.3707931	142.2201545	149.9592515	141.1533297	109.4694735	brown
KFK09_016050	121.2732614	68.12847958	127.2396681	64.24563157	109.8017394	109.003526	116.841803	103.6668661	130.5711797	110.1263753	207.4136049	277.5061782	107.9543557	131.9089887	141.1835644	127.5347025	139.0449737	158.7074316	brown
KFK09_001668	80.46487771	96.69810747	97.19654159	95.86021175	133.9010779	170.4357884	99.59056805	69.79687862	136.575865	138.233005	155.9054449	179.7285226	83.45750639	90.18437712	147.4604002	134.4033648	113.1283465	62.00849276	brown
KFK09_017215	123.8381871	142.421846	86.75168068	137.2046415	96.63861352	131.3927042	128.4790575	111.6335142	126.9905178	144.8055945	88.12819178	284.6509335	123.2842711	119.9578833	178.8969552	103.9221939	81.48150383	83.45109245	brown
KFK09_020769	96.76056	71.33839771	98.30555822	72.37776781	123.8009942	153.6940207	134.3747359	48.88577499	132.0310678	143.0701628	118.9623458	202.7190058	67.25875949	94.68120919	112.3098437	127.001928	141.4980499	95.37528525	brown
KFK09_007616	125.2777125	99.08600472	114.7581288	116.3666223	144.2132327	144.2988148	117.3113037	67.86969262	162.2576147	112.3275688	149.1095884	183.3882299	111.3919944	156.7224991	170.1530309	118.3406854	167.0646065	139.3591729	brown
KFK09_019991	118.1848083	80.97467344	108.8111799	100.3097304	144.4495846	152.2885839	116.2187698	102.7754084	171.0541757	78.40692193	217.9789091	282.5672197	103.8601116	152.9911084	200.4162087	128.694226	177.0675694	91.31918079	brown
KFK09_023052	153.9153019	140.9031417	98.94389515	134.7744715	106.4132141	124.7538696	162.4509197	142.1257784	153.6276088	109.9360099	122.1539112	188.8738281	118.7462237	107.1066142	147.3810629	141.2400967	131.1938347	107.2141157	brown
KFK09_021843	39.74842682	18.93173251	16.20024258	84.16914229	82.78183551	103.53572	3.736192739	6.738701197	111.9047746	111.8758746	58.34489823	779.6143289	36.23787516	54.81030815	21.29194241	259.840116	125.8424913	291.3577163	brown
KFK09_003723	204.2885405	94.64899117	152.3943851	108.669312	144.4870944	161.2064521	99.67832986	90.6455671	144.0937798	89.90570575	131.0170167	253.0671002	96.56768938	133.9930821	118.0882374	134.560408	102.9036265	107.7951751	brown
KFK09_009907	122.2088258	96.12212722	110.4082116	68.61109036	112.3222847	142.9782051	78.91071669	81.16214535	138.5015433	128.0907197	142.0679661	171.997942	88.73062288	106.5129724	140.4766916	89.14294425	123.1394456	115.4726283	brown
KFK09_026614	141.4118304	118.9466901	115.2156668	133.2193708	93.47638893	106.8405591	92.42976331	108.3833402	92.20326613	102.6468729	138.7621836	150.469328	110.9126458	92.80734303	146.7178515	102.2761326	117.8884134	82.5194107	brown
KFK09_011969	145.6296702	53.26908103	92.8948198	57.39449633	130.1824888	119.5254437	200.6566606	52.57397076	161.7158464	101.8297808	217.9789091	432.0745324	179.1819718	87.48949061	119.8883898	92.49464582	161.3465991	120.257693	brown
KFK09_016491	30.43447287	112.398958	30.58210068	153.3731211	95.7150286	46.37587215	46.91910842	91.99414021	58.71858859	58.41780647	99.83434038	320.1214245	86.59209379	60.15533218	71.60992318	71.00818906	74.64901455	46.65998488	brown
KFK09_003226	7.390806794	37.23085676	88.44639068	89.63335797	214.4073816	64.78360519	56.74285349	91.54208055	73.73178428	141.9508372	277.9632772	497.7057168	84.37103317	86.94508712	135.6147007	60.59202002	262.8674365	70.2796613	brown
KFK09_025777	113.6946725	108.2845279	67.21571117	78.98059386	110.8770629	143.3252628	141.9015834	89.33641476	73.28712988	103.4385388	93.57318303	155.4598456	74.57373256	65.57026771	100.8140138	95.95701224	76.1678237	113.2038603	brown
KFK09_026486	126.9741412	82.65103591	115.036837	89.13249331	85.98629366	104.3755803	139.6402036	93.6051487	182.6836619	125.4217052	162.7273106	196.3262361	87.82316152	124.4464531	137.7537765	135.2727325	143.8274434	130.8215173	brown
KFK09_011612	190.5946225	87.91535973	304.6507733	65.24546712	41.97534988	43.27702355	229.5623567	140.1053614	185.9545694	46.37409563	214.0864286	405.0839404	128.656191	179.4284467	143.8149427	221.6606983	110.7321928	53.75986216	brown
KFK09_022054	98.30256096	53.93596056	107.1710704	68.10684733	105.7009642	99.70420045	92.82824553	127.8930881	160.5811942	174.0268647	273.9873788	262.9037796	110.1691056	199.0655941	136.0701192	185.1022613	240.7600166	133.2527594	brown
KFK09_013117	120.5879059	88.453812	113.772696	87.12599277	110.618119	121.2804248	128.1113105	87.74310209	155.9240656	92.07505242	165.1960581	183.8712204	103.7984289	110.2529501	151.2406646	127.3565581	117.9993738	135.718397	brown
KFK09_013915	147.6586384	108.8574619	103.5015498	112.188848	120.4490542	114.7644406	82.65029147	203.0426223	97.88235714	130.5985861	162.7273106	255.2830638	93.99702173	151.4463994	128.6275888	156.0967369	140.9131806	107.2332959	brown
KFK09_012896	118.2009019	83.80854059	86.06353937	92.40682221	102.0344268	128.373638	125.6068829	71.60834196	92.19304517	129.2550261	105.4736657	153.1356053	63.63059154	64.14200445	82.58561085	121.4939591	114.2700716	89.92759105	brown
KFK09_024855	33.66862713	95.55266103	71.86641962	27.66762568	188.9651168	76.74770509	10.92058003	71.49544592	138.0276557	87.95991259	71.52432956	564.098927	41.85877224	17.43346788	44.42559292	135.7391902	205.5069597	115.4581363	brown
KFK09_028890	118.7290671	97.26484911	100.7701021	108.3217781	109.437101	130.838925	114.111575	89.86440574	136.6568692	73.93099322	158.1762539	169.7956637	122.9640522	145.0724257	158.1127113	143.3124209	186.2634743	123.922809	brown
KFK09_019155	63.03651721	99.60457767	83.5518236	56.24204093	118.3079273	105.1141633	78.07767155	74.3702628	187.0477716	83.01834447	128.9992372	269.7274865	73.83165081	188.1704381	158.0724585	106.4523105	133.996092	105.6581614	brown
KFK09_001995	156.6186648	177.1194642	56.71131307	99.72803464	74.83642261	106.9493205	94.59177818	86.64063506	132.606479	97.90169602	59.86036197	179.8092541	118.0366087	78.21529158	209.2755373	84.36835769	78.53793351	79.07306604	brown
KFK09_027170	120.5274878	89.61020055	71.72626485	115.0128236	76.72897012	101.460771	152.5612035	67.96668519	116.0232468	135.5401542	85.69098421	207.5280334	97.27856264	42.4753073	127.0329391	140.2849799	109.2960372	55.38104152	brown
KFK09_011706	162.0371884	100.8028072	110.7720974	62.5135579	128.776961	121.4982914	149.4374453	103.7296564	154.1769806	98.30384812	227.5603996	218.9306725	82.06484959	176.5396166	176.5670384	123.1096833	177.4102256	66.79463963	brown
KFK09_007950	34.18248142	180.4394899	85.97595775	153.6749498	180.7666401	84.07008074	52.97539194	105.5614578	144.30164	48.13215704	128.9605336	33.76618311	152.8030402	106.0810074	125.1054752	113.2674392	177.2869213	38.85284791	brown
KFK09_027751	101.07723	97.62056264	109.3685916	96.8149215	108.37443	89.5410838	120.7558585	103.2192316	78.04979392	126.5223617	145.0262904	283.6774327	99.65805323	88.81200616	136.3762387	160.9601496	145.525126	106.6876431	brown
KFK09_023258	64.78680592	83.54310202	76.05749518	131.9087397	61.3220587	104.0828824	121.540262	119.3624757	189.3644818	98.45337975	96.22395743	325.1074452	85.22843877	119.1930161	143.2096938	118.7184689	101.4633212	113.7572036	brown
KFK09_013721	103.5528114	81.14828981	67.48789466	115.2562123	78.72771043	87.12475982	101.0682593	56.13278812	65.69230672	51.02008646	104.3450176	356.9567929	76.02266961	96.88582491	140.321006	47.16069068	83.03311504	49.26439539	brown
KFK09_026029	0	204.0671227	1.018859964	19.64028762	7.333585813	3.139916717	4.489007694	180.5855121	14.54198304	48.80457046	4.880124831	898.3964592	206.3359371	0	304.9498527	25.06339872	16.57982733	340.5375748	brown
KFK09_023803	90.58959079	183.8481579	69.43051703	35.29828417	196.1621381	110.8811046	48.91538494	40.81791282	118.9161341	99.22234367	96.41374827	244.6799051	126.9725589	38.66232063	49.20988755	168.170815	246.9817993	88.81395098	brown
KFK09_024587	157.8069835	71.02756382	108.6892351	154.849685	121.7921363	120.1073817	81.1330152	75.52710401	117.4703453	78.22397199	123.1928675	202.3097269	50.59938199	117.7861358	135.5848873	168.1799762	145.224393	56.81776507	brown
KFK09_016895	172.3990402	135.430687	102.3954264	143.5388099	112.4933466	113.8869041	127.5256689	75.63428003	155.6702884	117.4511487	110.52596	220.1173108	108.7063597	100.3865032	124.4444831	104.4344175	109.3215916	126.939542	brown
KFK09_027559	133.9372393	125.1860812	80.90502825	114.7194236	120.1078388	104.7002322	84.58973874	92.6329884	126.9764218	85.88916023	154.5909451	188.0722802	114.3707604	108.410952	150.3238086	128.4424591	120.6847678	118.872221	brown
KFK09_013285	144.3312895	118.7491596	104.823852	127.8982639	112.597658	111.0996937	72.75371954	98.34667674	114.6250428	94.76420867	128.3144755	141.3537009	88.45533367	103.3901114	123.7283584	101.399952	100.4431018	134.4184342	brown
KFK09_002649	151.8870942	81.77353568	117.0445905	85.60953523	112.2398119	164.082881	124.2650379	52.02283007	125.8752785	94.78951963	123.2364421	200.4994547	66.53242299	81.52387494	88.64860677	97.99531479	119.8780514	105.7453392	brown
KFK09_007786	83.78059173	54.538688	69.47029769	52.29856074	93.05875937	112.4476067	104.6487773	55.45101337	88.5738967	96.52101892	203.1167108	350.0963621	69.20336038	87.16733938	111.9562511	135.0304169	183.645313	87.01683584	brown
KFK09_005779	131.9424633	154.1911755	87.91526507	109.2419874	120.2850935	175.3120167	66.26283389	121.2909754	174.1953302	91.53361065	126.5056169	254.5097339	113.7273159	136.9986069	157.7906895	135.6794767	165.4250477	125.0836784	brown
KFK09_006440	72.99298757	62.91731435	135.2916946	98.47488448	122.6152319	141.0957649	82.04408762	51.39944092	121.3849812	106.5615466	186.7862259	196.6863796	112.4368895	153.6907618	165.4915279	78.80632454	190.3354174	106.8800905	brown
KFK09_021355	59.5916904	123.5219384	54.92474978	107.0869751	114.7048686	84.95580028	145.7888174	86.54621136	107.398395	99.96086375	140.5588138	201.1200361	93.11884334	108.8882834	148.6885763	98.60410224	125.811033	97.47800382	brown
KFK09_027768	239.0609917	61.71446661	84.38888158	36.02583102	162.7839508	98.10110751	111.8136579	59.60250268	128.5018934	36.61985466	179.7896908	228.7339222	43.40175116	76.30217852	131.5928202	54.1174882	249.4792583	274.4073612	brown
KFK09_017599	151.9271602	64.09135961	128.3458278	56.0707295	98.13203016	97.43933812	157.0197968	89.99426759	86.11903964	102.1310291	156.9019536	248.3341073	175.6844761	127.7296268	179.6990276	233.9626029	183.4772127	56.74564436	brown
KFK09_024128	75.62955093	67.42139578	108.2675655	70.52958868	183.067593	171.1648507	45.39172872	127.7337992	14.66707537	69.40967576	134.9183974	266.5609343	163.8263681	147.3833651	87.98467016	87.44469664	58.13041968	38.56614125	brown
KFK09_012842	95.05101471	41.53330855	78.06557293	75.99512946	50.64687187	65.98924116	107.5807959	106.9162666	139.9013343	140.1016017	93.89860701	321.5233272	121.0456531	117.3533005	150.2999666	177.5204727	105.9578503	99.70082239	brown
KFK09_020500	102.3669938	100.483811	122.3056482	78.83716043	123.7824667	117.5489548	112.57975	68.8417688	191.1152156	162.2572039	106.3695158	276.4621703	104.0770358	85.01662129	120.8789389	145.5501796	197.0094439	129.7829671	brown
KFK09_029249	116.3016214	104.3941356	115.588786	84.49508496	103.2296886	113.4726919	88.75650357	97.17690867	77.45711029	99.18930301	133.8063022	185.8717789	100.6947905	72.73596749	119.5547565	134.2497167	126.4408595	89.91151548	brown
KFK09_001741	104.778965	93.91624167	82.45174202	122.4203122	105.7848184	116.0496801	90.73453956	66.34871493	50.8171023	60.39509814	98.73162355	188.7728261	80.79767176	51.31360356	93.64015537	65.75877604	92.35288916	68.8805276	brown
KFK09_023602	82.79260134	66.01331519	60.67877119	94.62477944	63.51156928	80.16737159	139.2423683	32.44237795	92.8604359	156.4986781	63.98084648	238.1331777	47.5798827	74.5582274	98.81537568	53.30945125	68.02232367	130.6042574	brown
KFK09_011342	142.2495882	62.66774671	128.4962213	45.60990231	104.3396706	99.68722518	53.45502818	83.87701019	118.6369193	126.4709233	165.5678038	236.3821984	89.42654933	134.3209034	135.9386679	174.8393208	181.3659726	133.0288052	brown
KFK09_020958	83.64048407	80.68982489	80.21939241	100.7655156	92.44047067	91.5188155	117.4895412	65.87151037	69.90832412	140.4218971	154.4017273	285.8706654	83.88078552	41.81356222	156.759128	127.8071505	214.2201117	131.6816141	brown
KFK09_005389	145.7499304	138.8214863	61.38669018	73.60038312	92.59222479	91.00641578	186.1869382	74.83967735	165.1279876	145.3291654	77.74581092	204.3836692	92.75607583	101.2237581	132.9048436	146.8142287	134.5086594	135.4708799	brown
KFK09_008686	19.36442014	30.42762791	43.45294533	58.41665899	123.8735418	126.027514	489.5819188	49.15349555	254.1430542	47.66359339	295.4533407	457.7322861	48.20073997	106.4079592	155.4957991	152.172792	281.5041606	147.9461622	brown
KFK09_012442	150.5485517	119.3400323	75.9889241	90.35091856	86.44124759	79.93650803	68.56028991	117.893725	97.43128637	96.73969341	62.56802021	206.8292858	80.67177344	116.4667735	129.7946694	84.99895838	75.73273939	108.5609955	brown
KFK09_017919	71.174835	110.5321921	95.06583923	119.2290389	102.7583454	116.6499188	171.7615818	107.1085621	62.92437245	91.63622206	133.7478763	179.99973	97.66571943	47.25254174	154.8537886	80.96372908	146.4515987	69.83355017	brown
KFK09_013624	163.8650221	16.76131631	60.26620632	102.6630136	18.81110788	24.0595571	24.62917013	29.7888975	114.6889898	124.9067739	25.53727806	238.9453621	97.9241393	111.5620831	53.94875934	77.58867203	27.16440142	145.4875368	brown
KFK09_005112	121.8195582	61.4067734	60.03697649	117.8858873	77.29317386	49.62678627	73.86884145	124.9151201	129.9083818	137.7557144	100.1864602	214.2037603	119.1650003	110.5216077	115.9674869	137.661406	100.2611917	97.46614879	brown
KFK09_028035	108.8038243	72.81932607	114.8599436	86.36776518	175.9134511	139.8507237	97.44385961	45.32134523	93.55176985	51.8105709	161.9032768	207.2704745	91.10341984	130.7425893	137.6879556	77.69898005	154.1791906	101.6662087	brown
KFK09_027075	91.65268183	82.67475214	86.11031499	82.66546698	100.7990585	110.5726118	119.9473544	73.42669545	134.0476195	73.83284137	145.7199693	159.6689615	82.69341002	112.1275764	131.8789831	78.90582747	132.5031625	80.62351831	brown
KFK09_017425	109.0154097	53.74345696	59.8803663	90.88134994	64.65134862	81.55898569	125.7726245	86.18646061	154.0399698	82.29972987	181.1991861	320.6667332	114.9140792	130.2087273	192.4543938	109.5484466	136.8785373	120.1742431	brown
KFK09_002183	149.3362309	97.27688088	84.96641763	61.81065312	79.71373728	127.816137	106.9584538	88.93050557	103.6503046	62.18265054	124.3523298	145.4101162	53.67317623	136.052435	77.55244524	85.74881945	86.3993224	121.4806609	brown
KFK09_025924	126.3597502	58.8636646	85.01348671	126.6693635	85.64507821	90.90252718	86.97675077	47.49697456	179.0750958	54.94553127	110.8816326	161.5417078	101.714347	150.8981771	168.9205684	54.30900346	104.227754	105.9918106	brown
KFK09_007618	74.41048157	63.24786751	81.62500263	82.05097845	118.7700934	136.22479	106.9413005	81.18688158	118.7242165	119.8318582	109.2901981	146.244168	73.49755707	114.582083	109.7468829	84.67729723	125.4438601	95.20794831	brown
KFK09_020487	37.41839417	93.01655529	139.2186323	137.1408669	122.3092288	96.26451957	54.05427237	101.9289913	140.7340803	69.22749813	132.4280469	53.55562151	72.65239372	120.1137288	125.8447403	49.78414883	103.2544898	148.0170904	brown
KFK09_010339	81.19373226	69.29819704	115.9029082	96.82951096	105.9016602	101.1587637	116.1916195	56.16663509	104.8941083	72.45630585	160.3536337	191.3512834	77.64877125	77.43231176	117.2255329	120.1504292	170.0674808	88.81638925	brown
KFK09_016519	77.20547689	60.45111665	86.19647467	64.05156076	68.47104207	70.41760337	94.92484053	112.9573143	114.5851593	110.3032283	132.6246938	189.6760536	78.16184363	131.6214121	125.9972538	93.07730024	116.1353254	96.66479562	brown
KFK09_023781	150.6906331	125.3188342	124.8724712	73.32496872	120.1411281	122.2908214	130.4705843	58.53285697	141.3941839	48.55478086	131.5848293	222.5979737	98.66129783	134.0603995	138.4929431	104.7335682	130.9536768	91.02207124	brown
KFK09_023712	472.4731509	147.8933658	11.7365518	104.2064361	11.63724275	15.50127306	37.99118091	129.0444118	78.97062158	0.178342308	7.170358853	288.9505153	103.4089092	5.401431954	174.3527799	10.60577504	9.094665516	71.03909777	brown
KFK09_028485	8.307258673	35.57032559	34.93302496	0.28513527	11.76472428	21.39958889	4.841263831	138.5827219	198.0645399	5.249794706	254.0528835	951.4137304	32.24320235	334.122164	173.5697584	183.1292276	361.9384089	253.0531801	brown
KFK09_015858	128.1005247	76.20022335	122.483418	52.98392495	99.22971835	120.3443948	83.24704447	53.27785634	134.2217461	68.16716741	195.2018161	282.1084203	88.90358705	82.02775569	127.0778588	84.33721779	151.3916698	101.9569832	brown
KFK09_015402	83.23562638	53.9878752	65.4990474	64.51785064	64.05921477	102.6749506	74.28738367	61.30450627	99.85948042	91.67961367	87.08970435	307.8538201	87.24183776	59.94579855	116.3311331	95.95701224	82.82338249	103.5886082	brown
KFK09_005625	85.31257969	68.63203791	92.64348101	114.3820135	148.1070038	96.00419962	62.91481702	69.99554146	69.82575523	51.31162982	155.8938448	214.2659565	52.70712661	69.92183342	64.29165541	56.37474469	128.5410327	105.3488985	brown
KFK09_005190	215.4181982	66.81595939	89.84119785	86.09774183	109.5654579	109.0830326	83.83350864	62.58222057	144.2804298	54.57633365	140.6214514	169.9583032	106.4671549	122.7261694	129.1797915	129.5971142	174.2882883	94.45991016	brown
KFK09_017020	204.2543887	143.7431866	25.97383091	46.86853696	115.412012	160.4678052	38.68341036	176.3231738	116.6460309	30.77981798	139.8289144	255.0574733	68.32140613	170.1357546	111.7001523	104.1334136	111.2832797	101.6022019	brown
KFK09_023911	110.7439788	92.15086535	70.04131596	114.0867797	77.34927756	101.169643	122.1292326	88.48394713	90.24234597	27.66395726	94.15950925	207.3806413	135.0338988	78.37865127	101.7010303	68.84415852	56.37812928	143.915308	brown
KFK09_000201	100.760125	58.05731303	107.7048189	95.48704962	78.61603992	95.05807128	74.11672347	67.32904464	126.1193874	86.40684832	155.7640955	280.6344997	69.27071158	81.90440569	97.52967377	138.7378469	111.9076938	75.23401138	brown
KFK09_011208	48.03650917	58.05731303	79.75817862	75.96944241	80.79419051	99.28323145	67.54997955	77.52083532	99.10536346	117.5496441	109.2703552	168.6286831	70.11468463	78.33361368	102.761477	86.80647242	110.7031082	81.55406766	brown
KFK09_014030	133.0513732	57.71977051	66.41150393	54.61335075	78.84457492	69.8530051	56.70541364	74.646408	81.94801993	38.61318347	122.9299662	256.6678637	72.88026613	109.6954495	92.2629945	51.88373336	91.85310023	89.64678998	brown
KFK09_025338	70.54399639	94.24722402	48.81700699	108.6252329	96.43019213	45.61716499	58.39241318	93.56232226	193.8610764	65.456341	157.7226248	271.3987957	115.5354986	68.59781974	161.5542308	93.73774214	203.5739856	87.7134001	brown
KFK09_015506	16.14970644	46.30761873	83.83964144	33.13848895	183.9638732	62.33316149	15.98445554	7.618562336	66.50071927	42.45714653	35.68107144	392.147128	30.16371704	17.3864774	11.95505989	26.70232335	117.2562233	26.60325721	brown
KFK09_016714	66.61753908	70.75735026	74.96808002	62.90287721	81.16053228	93.29103746	66.55927289	52.4966561	97.1413123	90.91476863	81.49881089	137.9589767	61.51810711	87.04986319	77.48649929	95.95701224	71.19127841	108.5412894	brown
KFK09_005960	23.70116961	56.45450378	11.865864	57.50461181	36.32374544	28.25068899	43.09801471	93.24559423	140.866911	28.37612125	163.9856671	216.8453823	94.22143965	108.0031486	85.94821516	86.97943901	96.47040906	48.25798215	brown
KFK09_001053	95.16093272	66.53647387	102.1217464	55.65526917	125.1170223	126.9154577	55.73796127	68.72414478	102.1187022	59.2114849	150.3754846	171.1571409	61.17849934	140.2544702	93.72937371	81.03586171	107.5643994	93.07300377	brown
KFK09_020827	118.1315918	101.8491149	95.1789868	95.09179782	72.29867957	65.18267745	73.77913177	141.0195888	120.8147951	70.5776946	106.1868686	161.871866	108.208366	102.7399843	102.5832695	112.5438672	85.34137151	116.0753318	brown
KFK09_025764	104.8824904	66.4849875	72.30071325	110.6922711	59.04127998	64.84659543	41.23370777	56.44801731	84.0737713	97.82938551	98.6618248	141.2681664	112.5634126	88.17536096	62.58909491	83.57546228	89.78362766	41.62980668	brown
KFK09_006323	129.3242708	83.75481224	96.80004788	47.45866221	83.77119008	62.84408905	85.40415985	62.94681012	126.7139134	22.77518985	124.8465268	220.1312634	88.72140757	107.9009255	67.07028135	50.73137123	52.81082704	93.59985347	brown
KFK09_003189	85.23551322	96.05417237	75.38597335	68.14037497	101.4658239	122.9559618	90.47357784	86.66114657	113.0097305	80.9935068	92.81825501	182.7949252	55.83578943	67.87259008	77.20931181	95.17687393	106.9705896	89.11442304	brown
KFK09_011164	71.84217237	29.57430795	41.65962627	5.708065082	4.525594403	17.39938812	128.3333046	158.4109623	234.7874232	16.75143823	341.0017803	433.9577143	66.67769029	136.0003403	119.6904242	144.1158887	366.9419128	82.49810077	brown
KFK09_020937	96.72971998	69.9590622	71.90434385	88.5701432	79.84441554	108.5765757	80.4542404	64.79587267	85.25237557	58.53640411	117.2999005	138.3834659	69.3447979	89.89748624	97.5709999	54.57555071	123.551031	72.96209321	brown
KFK09_027265	42.00494299	84.1258105	5.239532051	21.77626829	68.93450046	101.0350833	29.89261444	59.00939915	88.4573521	60.74784873	141.5249579	219.5055783	95.26428777	41.3547134	77.24180508	98.95566888	102.6397965	110.9250813	brown
KFK09_028931	36.24166705	69.94856992	63.05474717	26.58628739	41.43917767	28.72582442	112.3333612	100.9574247	118.1696726	160.8518698	74.19161666	574.1684691	45.25513919	11.6513743	93.20785649	57.80542906	89.22477356	241.7755298	brown
KFK09_016572	188.9923481	48.62171065	83.13692207	45.41551519	22.8220409	41.4770171	122.9459588	143.86295	29.18900586	76.22629011	373.1872487	334.9166687	58.42686893	74.28168189	285.9650955	59.9944375	119.4375814	22.66427404	brown
KFK09_007015	78.80320051	48.06384112	102.7684516	66.20981196	101.8947649	97.33169889	68.67550998	39.83352828	97.69749207	98.8776535	113.2328964	141.0324638	44.63397301	97.38584283	83.12650022	95.5637458	106.6333558	95.61472311	brown
KFK09_003800	107.1057754	76.10996012	52.41468481	153.79856	68.32457449	69.77592705	71.82412311	86.26316197	61.07632877	21.32565859	67.64395252	243.9932712	115.7737011	37.60641057	186.3993639	34.85005917	38.8090773	167.5449315	brown
KFK09_016769	79.34420992	79.34499448	81.42874383	100.4999992	92.71311255	121.3827011	139.1287011	83.61372164	102.4575035	104.1561542	58.1277091	48.24352983	83.71754447	123.7259324	104.673191	67.1127913	90.86622614	82.73612991	brown
KFK09_013626	131.7254317	67.73353187	91.92833835	122.0074811	90.4084459	117.8096752	46.40351382	62.12937585	90.50283934	63.47797223	89.00805456	151.3068025	101.6464345	77.36512537	91.24810156	70.36847565	71.42343985	36.94660361	brown
KFK09_019149	24.53812018	92.4041967	2.08438527	204.1459702	51.76056063	39.25561697	8.855632409	114.4965237	88.50628304	35.43702506	113.1493574	455.3807366	15.4393634	13.40842841	138.7422387	100.9013621	48.42884593	77.44594022	brown
KFK09_024154	89.26135552	65.63000604	64.07800001	75.35867702	85.12355493	111.4804619	87.87237924	55.38108775	112.7465722	75.0797259	136.0545616	163.454354	59.0956118	81.8483	132.2712683	83.52111183	146.6270393	85.79950833	brown
KFK09_021556	60.57563216	60.67250731	71.95354286	69.30585208	85.43297131	85.49751205	60.19141141	63.41938377	99.77197793	116.4607406	87.87888454	129.0039126	50.65902596	63.65304946	83.76918842	102.6567135	91.62553624	53.7529597	brown
KFK09_000417	108.8648574	86.31393081	79.76192196	74.51737276	97.87801512	120.6047207	98.95942418	47.44378646	86.72075489	82.82008094	68.69814025	203.2128953	77.67241582	53.64413138	89.15893365	84.98320499	91.52025488	69.89298298	brown
KFK09_020158	101.311823	53.9103621	64.70338356	66.51798509	64.34348505	77.2803992	49.39653462	73.32866248	130.1293144	60.85476312	79.14710391	190.2019452	76.05187804	138.4205266	85.85714969	81.26971445	108.9857342	79.35371578	brown
KFK09_021001	101.3888042	65.37073425	77.87696941	96.04416857	72.65508534	74.4736319	112.7446844	39.53236561	66.33887328	49.51418425	71.92036682	157.0719576	70.89888774	93.8607507	117.0586743	91.30793219	79.41465957	87.39479333	brown
KFK09_009375	80.3096815	68.42469036	89.18966702	147.6771571	87.3024104	104.1436861	145.970048	114.9926753	121.2091598	108.1598329	133.5607379	172.0697127	127.9973519	71.54300497	96.08325912	90.81645802	152.9620657	94.7741038	brown
KFK09_023969	176.1020163	17.41719391	106.6212694	27.47481993	61.06781672	60.77483246	43.5800196	70.56693364	246.8259255	35.82132648	257.6822104	282.9927728	46.6743832	75.56069096	103.787631	208.0210944	163.9823874	127.3763955	brown
KFK09_017311	159.4829706	44.30689679	149.7009158	46.34948847	153.8702097	176.2347115	47.77164861	38.41860546	95.29463535	28.08891354	158.1064127	308.3131787	64.92301423	57.64989874	62.96797626	102.2699736	175.7219301	103.7947082	brown
KFK09_003471	138.2036315	77.25949886	42.04643112	78.90365907	79.50108074	64.89811302	73.92324206	73.53568863	119.6206062	53.61623337	83.01137805	134.2897381	101.0519033	63.37585533	107.1142564	97.29802639	68.46015519	69.81620022	brown
KFK09_000887	80.77274467	69.06818275	62.88323393	50.9605553	71.16107061	144.9706595	106.6747444	89.64946197	150.7065218	100.0693626	90.06394583	202.1376948	44.34230635	114.4299193	63.516027	148.1897701	146.6538815	75.84680365	brown
KFK09_001630	68.98733296	49.41783193	75.57757661	86.64208566	72.24018549	94.19542485	48.97637179	51.66337584	82.739267	81.38460154	111.5844416	138.8012171	69.72052139	61.44005188	90.32711917	92.67276927	66.12193041	68.63640359	brown
KFK09_017452	81.02514115	59.23018804	47.34782903	61.96075818	61.79101622	49.34708618	75.73338161	51.71387767	90.87025699	66.22984809	100.4574518	175.7985407	41.30873742	67.58085318	92.67072238	97.89553774	94.25380626	68.3945558	brown
KFK09_003463	116.6808658	115.6097799	104.6708803	65.83897353	85.4522173	63.62047679	85.37200409	53.56180564	44.33829554	70.71660221	87.66543085	126.2393847	62.03924227	56.29050826	83.4428528	62.99786456	62.25044347	57.71287485	brown
KFK09_001710	101.0364192	103.060319	73.11073836	86.48878227	94.92654228	73.44432416	59.87304134	84.2549882	91.47394933	80.1010231	121.7263879	119.3928089	60.49652373	84.0823727	85.97791921	99.7896148	111.4500135	69.81702152	brown
KFK09_012271	52.0073684	60.80326703	72.41478352	86.44993127	78.18444848	98.0799661	78.38431389	61.21231715	75.48730295	104.9749336	103.6504441	116.2564904	67.72891514	62.2750854	87.95764784	71.48149054	131.6005123	107.6569109	brown
KFK09_011266	98.60975646	64.95161895	86.1828172	83.50899216	66.33228368	82.2505545	58.54146998	95.36892524	72.46451924	79.62984061	89.0648199	117.9726121	96.40482721	89.05870618	81.36082425	90.40949747	91.18214203	104.8899924	brown
KFK09_015737	72.11327491	38.33973502	74.96118006	59.12952309	55.25372617	95.17568102	71.66440639	63.54312228	106.1326969	62.079948	85.34079933	127.4001426	114.6520788	89.22162129	110.036677	56.94052896	90.82408554	58.52315027	brown
KFK09_017232	100.9717033	84.39457093	65.24977133	74.1408351	80.53588526	67.33839052	80.09927116	69.26711104	48.17794293	80.44891605	54.31428117	157.4264431	77.27546888	66.13520989	98.36167009	74.19192834	108.3874186	84.35522881	brown
KFK09_021349	128.7578072	116.8814208	63.19751263	59.96986515	122.003194	263.8280463	137.4108245	72.67461609	98.04406176	30.43260067	79.48004564	449.1575857	110.4585133	83.04015671	70.92500101	121.4851985	64.74127123	77.32813948	brown
KFK09_002924	67.96919929	40.64011912	50.05998623	44.53812915	79.78592146	83.70453115	73.65637115	44.94951778	106.7104565	40.8234036	96.0145195	120.2045492	41.48834062	51.6895274	111.6986336	52.77635673	100.8579845	58.3143398	brown
KFK09_000714	135.7285962	79.15846496	67.16701328	61.95336694	85.44363776	97.81800343	79.11650709	60.15681073	88.04031901	50.21517762	76.05187844	158.3168403	72.21184932	54.84864638	108.3441751	57.70908668	95.1730918	90.37414942	brown
KFK09_017072	49.96369834	76.53009445	53.21929415	135.8563519	48.93198765	34.77263141	84.86715491	54.2114229	37.30839891	23.38347702	77.6887641	137.0526982	74.39246437	53.33613593	95.90395151	52.73670508	43.04665178	69.07172962	brown
KFK09_010509	85.71417545	81.86498816	88.0715258	83.01744152	112.056136	127.9735681	43.42988071	48.34224446	119.3942142	46.92712174	161.5239399	180.5860356	62.52032831	79.0859911	87.05245848	116.6671588	88.796837	73.47092357	brown
KFK09_011572	134.4691002	90.33544602	66.73532764	66.62589876	65.26891374	80.2423161	91.22304922	51.48925758	78.52670842	39.06894371	92.51903326	128.1915023	85.42042413	77.32388596	86.41479443	56.21362284	72.21435902	71.54290871	brown
KFK09_001057	145.3609482	109.5597681	62.68508539	44.27690845	74.33653774	79.62558694	52.80686609	58.0608178	145.4135758	58.91624446	102.3094557	153.9115532	68.255012	57.04341041	104.7817436	176.7466258	97.62725278	105.5342632	brown
KFK09_004840	189.7873637	106.7505433	6.973165237	35.26479434	43.19127193	38.07852406	12.8205646	46.44865424	203.7675828	63.67108052	98.8815616	195.3563012	73.13037	5.093161644	42.3926138	142.7747481	83.61224749	4.685605947	brown
KFK09_018158	141.5039496	56.02021433	45.10987595	22.37561512	63.35832164	59.25751208	92.1512275	22.63013747	112.8151737	64.50046813	56.16781102	130.5738583	14.6223005	61.63172358	4.132613295	92.59009953	44.82370861	82.3300802	brown
KFK09_018959	111.4894899	58.29331837	59.56879366	70.60922914	88.48299208	95.40014351	60.781477	47.47665065	78.42030366	60.33189792	86.8371264	126.7715592	54.39020265	56.64071938	61.4852222	71.77272461	78.87324902	69.03869675	brown
KFK09_014796	23.96124923	35.27788118	19.27815126	105.0188841	16.0371262	8.765600835	117.1127776	57.21857754	65.1797263	14.35407883	121.6670474	670.732176	65.75161126	340.4460236	97.28860466	40.31527251	165.7701285	27.46786307	brown
KFK09_024535	100.9046876	59.19569172	84.9948964	60.93228899	108.8678004	83.41643671	88.67047621	73.91686031	49.35244898	68.43448964	78.80364975	112.0873335	64.9344827	55.91867055	75.35941891	95.48663473	87.60939694	66.82112251	brown
KFK09_002424	34.96762526	40.64011912	68.26361758	37.88633064	81.42375563	154.6085023	19.64169897	39.71175618	74.69731955	20.57305912	105.4862221	197.2863902	57.15230596	131.1034377	39.67308764	40.43902659	65.24030467	52.67444927	brown
KFK09_010928	69.18678882	66.44161164	47.61712834	42.25440541	43.64582598	38.53361312	96.17642195	108.0040196	116.899845	25.80618059	200.2347132	317.3066103	73.03659808	119.8679756	238.0250132	102.7550567	159.00973	55.34927268	brown
KFK09_026339	76.76961903	12.59444357	22.63414481	36.63309324	111.6586943	87.56325067	16.48174972	132.9015874	272.8763364	34.15396744	89.38288602	532.8948562	35.63199322	167.3905301	141.0336283	132.3851373	90.25235341	61.36484662	brown
KFK09_005630	115.5932793	36.54500508	65.01296913	51.51528737	78.74765159	78.26429317	66.75108635	48.74689495	89.89196064	86.8304113	160.0782614	177.3758272	55.76318741	92.86493502	96.08325912	72.82451822	116.595004	65.84306159	brown
KFK09_025884	42.59777642	37.41471284	38.83441356	64.06292516	94.99438157	119.0563385	55.85608145	32.08684504	48.64347186	12.49981422	131.3928424	199.4784612	21.13929737	23.68320164	74.71764838	29.8532927	71.204013	29.00109746	brown
KFK09_021917	145.8452541	100.0169165	112.8418285	79.41406086	74.37256049	62.26232836	76.75328675	53.54204405	92.85496837	38.19767983	105.5216083	161.9490459	69.30438718	82.08382388	73.25996296	65.2071515	62.4992501	78.51830441	brown
KFK09_025675	85.17627782	93.23321446	54.20934338	83.71739249	73.70253742	32.86240941	78.09741705	76.11279887	69.15710915	57.90355118	180.1531573	166.2998706	99.36283259	61.29769837	126.4579668	99.76707008	90.61038181	95.82806225	brown
KFK09_025672	26.77689391	34.72753387	28.61767199	101.5956209	69.63307217	59.36946823	14.23420669	51.77584311	27.09745388	56.44041698	60.84687341	164.2399773	64.76871756	40.80388013	40.92047766	28.25727968	85.56637538	29.47575614	brown
KFK09_027688	163.9486779	99.87825886	9.25608374	122.4970116	7.911571814	11.88556045	24.39607208	113.5520891	27.52296225	2.584452093	19.85824808	506.9887471	327.3610896	21.07403536	111.3704261	23.98925306	10.45996639	251.1167119	brown
KFK09_005036	28.5981105	112.730119	21.47906054	117.019259	75.71310739	78.4842287	16.85894145	82.05755341	42.74451801	52.63197413	47.74397912	151.0458062	141.9018857	6.637668622	83.727116	85.38775613	63.01449619	39.50762641	brown
KFK09_027597	89.72191369	63.96144656	61.90006001	47.00865712	65.16636783	64.38011913	59.35163805	53.72539139	106.2386343	48.09952507	144.7804831	232.8694766	77.03721844	89.64827741	91.82806831	82.74259318	122.5908061	68.74462023	brown
KFK09_011632	71.76655173	88.26053946	81.41653041	85.19116663	88.18742917	58.23466605	54.14239999	70.16894082	85.97982497	58.27051428	71.97713979	152.6198017	95.19878325	67.1936694	98.32275332	67.8077731	68.20623635	72.07791166	brown
KFK09_015714	22.73412326	38.41797938	18.82922785	72.35672538	73.04034032	64.01330062	12.91302733	28.94694322	172.8901982	16.4858476	89.30672288	180.627193	89.50266783	15.26747276	47.45264862	148.9144199	81.10956797	93.60330951	brown
KFK09_022007	79.6380659	62.66097662	65.25640976	45.57265518	72.4038143	63.12262334	99.46584481	53.0362693	124.9009001	41.19943014	102.267638	197.3469424	66.67769029	89.63796217	87.82258386	67.84625756	150.9405406	131.1271032	brown
KFK09_008384	111.1652011	81.57544492	72.58312333	92.50754714	64.04209184	82.56502662	78.94131981	57.69124047	104.9175321	72.88154903	88.20756704	131.3278325	61.85580082	68.37353695	70.68870064	68.79629861	66.94378491	48.85981273	brown
KFK09_026142	105.6678284	56.04021605	86.96221173	75.3515176	61.08478177	54.16488089	97.42037911	43.68301811	114.7000743	34.44808301	152.6181637	123.8841473	96.62557535	115.6136153	104.9508984	119.5838899	126.7090624	89.99455939	brown
KFK09_005097	99.15518521	60.57510467	79.64088718	51.74768716	62.4215368	65.71219129	69.82010182	52.95581052	76.05605518	58.3479618	122.1960849	143.8065315	48.87429339	70.58641306	68.94717079	79.67859052	89.79987882	58.37514724	brown
KFK09_003254	101.5292862	64.92668976	62.70525686	42.80729276	66.2010069	83.685838	66.90922265	44.42465118	62.22710656	75.91800623	74.67025609	152.2976372	40.04054684	42.03316322	64.54447941	44.68227288	76.12939204	90.58104461	brown
KFK09_008189	64.0661518	59.55879527	74.1484122	49.5643757	72.43180402	88.66354868	51.1149817	38.96303539	105.8305352	52.28811984	113.2174938	267.3793784	95.03486892	68.39545302	75.24206276	91.82093413	82.14319815	87.0752129	brown
KFK09_023270	141.1889632	66.3297281	70.26790342	86.22313274	55.6269583	82.96285419	81.70259822	43.7277846	97.09473616	29.23242964	69.03606643	136.6576498	64.37448855	48.47080129	81.96706577	54.44193182	84.28890224	68.89278732	brown
KFK09_010960	113.5772666	66.98920734	78.29895282	57.93071344	55.56037436	84.26963948	106.6443528	51.07366981	102.4277626	68.2913854	71.26233568	106.0860087	58.47120533	51.11118303	87.22992986	72.33682461	89.50083654	71.28035808	brown
KFK09_014235	67.10891366	65.52400158	62.29129758	31.93440184	58.74279229	98.34651366	83.45144413	63.72297513	121.3842098	64.03471853	95.61607661	196.9807962	48.88530574	59.62240834	108.359073	68.25288797	98.67729135	115.4288099	brown
KFK09_026027	2.640964324	29.02865652	0	18.7338128	0	2.442157447	0.641286813	15.52139939	23.75190563	4.298848175	2.440062416	250.0473455	25.54319479	2.651104662	34.04779909	11.81560225	0.736881215	63.37134105	brown
KFK09_002819	44.61074649	90.50504918	47.61111434	103.2802092	73.13515838	64.24058503	65.24315785	87.80041196	74.32979584	48.98853149	104.0811535	221.100358	85.15649591	102.1896422	116.8202927	56.12266363	98.28599922	111.7336803	brown
KFK09_006630	92.28211703	73.05776712	73.38066707	52.79095343	84.75204064	76.27610551	43.27458648	89.08523459	116.2338153	100.9255335	100.1242836	193.3558275	113.2563639	30.68995428	73.91248085	137.2782137	136.1837577	77.19781546	brown
KFK09_015950	82.64079701	47.39707194	55.66505916	57.53127623	60.79418341	71.57748629	67.84778256	55.58967942	131.1927867	53.02912814	112.5300724	127.2668063	56.25537712	91.98983689	81.95182298	80.77737189	130.1219819	85.72561458	brown
KFK09_017080	52.17597466	44.43617421	44.28383397	22.58052002	40.25292428	57.17868852	49.2458943	56.61177859	82.19203389	83.93063397	123.2419217	185.6867963	54.53893129	85.32025208	84.11457523	91.34369435	123.6174921	67.3840041	brown
KFK09_025548	65.87548241	63.33525058	45.06580814	70.72465609	87.10299877	65.41946251	32.36416308	61.29479698	138.9766617	63.03937368	79.4419888	210.7744872	72.30632648	23.70883281	77.28523565	133.3428612	105.4744975	78.21357619	brown
KFK09_020404	48.0526048	79.40191341	66.45663947	82.34790456	88.15401535	63.45607507	64.1965823	66.58399406	80.04648821	67.17210585	108.6688973	127.8461468	72.95323761	92.8172535	105.1628536	76.13060016	94.38581439	77.29341647	brown
KFK09_005121	79.50346296	51.17422953	52.78114762	37.04553854	53.44067146	68.43795566	119.4859474	77.00540423	89.06090094	61.65679696	83.28704453	163.3772709	60.94936638	72.53489163	116.820883	59.47850888	75.45625653	48.14915294	brown
KFK09_007836	99.1316187	42.49375623	58.25710336	44.8796044	57.86685167	100.2587598	119.1924259	67.82700489	173.1459607	72.87324557	103.9010915	181.7290938	81.53958511	91.54651238	96.34465935	59.68410551	107.961976	76.59814948	brown
KFK09_012076	35.62484809	56.66393752	118.6876764	42.59464715	59.94473044	78.53978348	29.73262182	38.55754398	261.1158475	12.60523434	192.0394189	235.9027754	31.29406264	170.5190518	72.99848125	26.86796343	208.7407629	134.4379641	brown
KFK09_016564	87.68936411	50.35059006	19.53265754	51.77602303	40.65597197	46.12929761	37.64296844	192.3771266	59.49344035	23.38967263	161.3140378	483.3416384	136.5024102	61.47851754	141.7522932	129.2872134	130.8551052	32.23467236	brown
KFK09_015272	51.50500377	62.35028336	72.85725695	77.22413558	78.25848457	89.98801483	65.60921088	89.75954076	55.88195063	56.95231833	52.19213317	55.00422907	84.26014853	89.78490764	56.28502897	61.38095267	67.62441934	94.52774265	brown
KFK09_029128	98.72086973	63.82186894	68.42499729	76.09673904	58.89233487	70.62214574	39.4618797	101.8374848	48.37014217	70.17327134	91.79076404	132.8661103	61.79114561	66.20658616	68.40793923	50.19028123	72.65596514	55.15364643	brown
KFK09_026607	75.07723062	28.70966029	53.42732463	41.74986132	69.38297479	117.7309025	49.81248177	33.84399807	85.53491441	56.90948783	73.05886515	119.5203908	40.13687584	92.535098	65.3951994	78.4703406	93.49753989	59.50943997	brown
KFK09_015744	79.19540755	58.92240544	75.87357937	54.43251184	91.02995516	81.58007311	101.0132905	34.30245078	76.46097639	61.82336505	103.7565172	139.6222621	63.58667153	80.57778043	95.81641819	69.82302464	143.2904562	92.93874332	brown
KFK09_006025	71.46861864	38.96639478	40.79417387	38.84775393	36.5192753	68.44012664	51.67558471	53.14976765	73.73178428	41.21153338	108.2530393	97.64525402	73.08515602	66.49787849	77.06765335	72.39999798	102.7451402	48.51858909	brown
KFK09_023387	72.82643924	75.56314406	68.08991881	49.99335455	54.19855805	92.96443837	87.98234791	69.30856232	114.0417092	60.39814125	86.62997677	130.9111605	88.39459705	75.6295625	99.93983908	76.63742295	104.489475	44.86405788	brown
KFK09_020676	27.41395362	173.3542305	0	77.5567934	63.66791965	61.89419557	24.50889815	87.0367095	36.59391037	4.056659546	37.60903714	436.4466002	51.65173191	2.223774802	27.93879411	59.12844064	6.605984409	6.924340749	brown
KFK09_016899	65.3151244	53.96602587	49.02152404	46.87509017	66.77746679	57.10386942	102.8017193	59.05664093	115.0866201	77.20785631	61.07798293	126.6819996	58.92100149	86.7589322	82.20849535	88.55093412	63.95040929	58.34147869	brown
KFK09_007657	66.92135881	65.6494232	69.488862	35.03873797	74.64744175	77.67670894	58.66541099	56.45794223	71.94925763	43.65956891	145.878193	136.0542177	34.02271889	78.79219008	50.54503954	122.1606579	122.0983831	64.28984065	brown
KFK09_002655	99.14406148	88.66729714	78.17999264	85.31091947	86.03409038	69.6700414	34.857806	76.72663022	81.76140374	53.13490482	75.59288045	101.1946919	67.45602909	75.79546051	92.62199448	66.83387234	50.23551486	47.12813596	brown
KFK09_004815	85.92492953	56.4178208	62.14030305	62.28074236	58.03156601	70.82372502	45.74974216	62.85313927	85.67047772	52.9101931	110.5283422	133.9749838	67.9329735	86.2876339	101.9011823	53.23860812	87.42446861	87.15969477	brown
KFK09_020145	15.82837846	32.80074183	8.35618671	154.4079978	62.04337896	28.78946866	21.96860222	110.8403974	63.48629959	33.88503856	93.59546381	161.6416346	92.04283801	76.49094316	69.90420455	101.5138449	51.88143331	23.86176901	brown
KFK09_012308	88.95576008	109.4523115	52.78307043	41.15296583	50.34326327	58.05414324	60.04704847	52.61959908	64.95419091	62.21515276	41.98774069	98.58354789	30.24179396	55.48728254	93.08542078	43.06267558	60.49975971	60.26291936	brown
KFK09_014869	46.15946341	37.86346502	65.46052218	23.76540488	69.2519011	94.85481097	28.48846964	34.78039327	51.77507971	54.14239856	72.65963638	97.20186543	60.07434415	52.20029348	82.29290823	70.92474818	69.76342803	39.02582166	brown
KFK09_016875	61.36277873	98.9859157	71.09026842	72.30215771	70.80326576	53.71879601	39.23002376	54.90333509	94.00202784	45.881605	77.68037212	147.8241751	56.73815882	81.88601811	63.60630898	74.64978748	84.94272335	60.65542643	brown
KFK09_015817	86.5899154	49.71929467	77.09915674	58.68781525	65.86184195	73.97918435	50.96524617	73.82508476	63.05393533	57.31618224	88.55393184	122.6803776	69.16037025	81.04358009	76.89298568	76.81665076	87.97499393	66.44588007	brown
KFK09_008998	9.022671317	71.37924605	34.22849947	70.3112881	105.3688779	102.1080755	67.06624729	85.54695881	42.41343061	4.751584727	150.593786	188.2342862	76.43693674	69.32759688	96.23252489	82.229451	63.56696403	85.27210613	brown
KFK09_024715	56.40467333	16.34623377	48.38101052	26.73073947	39.35572387	45.16128327	31.70322771	33.39593102	179.0969924	149.5218449	113.2220547	293.7080331	169.6073287	5.748349914	32.73992669	126.700521	174.4763015	146.4470567	brown
KFK09_016600	65.90739882	40.02435974	80.50280154	61.50065354	60.67431111	88.89558827	59.56680015	56.66305737	104.3203672	44.15323206	82.56776861	188.44746	55.73311991	81.48576323	75.88980779	62.8809209	112.9549583	64.33151288	brown
KFK09_019873	68.68967769	57.15580196	69.81827554	67.39818527	67.14102788	81.88486743	50.83890835	57.01500183	55.47329969	110.2842249	55.84863355	123.3918798	52.32058927	36.77515783	68.68865328	66.45470103	92.3023817	69.95499982	brown
KFK09_017104	65.37120304	48.86490514	69.02210222	77.26690587	74.5214545	80.25394542	32.22466238	60.9961147	56.29363213	43.7681748	63.57718183	140.5530771	52.60128901	68.74707144	41.73939428	47.17886435	72.41086068	55.86684013	brown
KFK09_015427	107.563697	51.64045212	41.91625641	89.50246049	50.81596001	53.02419593	58.79587521	24.94577944	57.26224725	48.77662129	33.98750096	99.79218829	31.35021228	35.1093077	71.90747134	37.37273108	56.25700241	52.69125133	brown
KFK09_019214	88.47230486	4.012090738	92.31313055	75.05316664	89.68140732	129.227286	33.88392684	9.430293623	75.51584797	34.16052668	115.1921065	194.873885	40.47642988	65.14485005	89.10317447	45.83312577	73.45447619	63.40659254	brown
KFK09_018127	93.43211589	81.54413512	53.57659683	67.26729836	75.09841881	77.34978676	72.99374281	72.81354378	41.55591987	44.55112456	83.29023659	98.79020431	50.51340173	73.06805962	67.0046892	58.28298073	69.3999752	60.79327967	brown
KFK09_023474	129.9119189	46.79619628	54.33627032	63.70069412	80.90336004	71.53536314	32.78026	50.68642658	106.1105102	50.24333303	96.54022807	152.4745543	49.6250626	87.79117851	88.9224378	51.28736861	68.0979881	88.42372283	brown
KFK09_021927	74.28972164	62.59996539	67.48197311	57.87484166	68.63900432	100.6371271	83.39053852	39.23414211	50.07918536	41.90363547	83.61404721	119.1377971	52.7652969	58.30406512	97.5738391	58.41657806	94.2195446	50.74926699	brown
KFK09_027054	137.2258293	100.6774214	100.8828414	24.22331249	63.90393418	78.23172075	102.820888	95.60084688	59.13459577	62.87339524	75.12712403	227.2121164	138.2373695	75.63565843	41.99499522	111.2102945	63.92551022	67.16938005	brown
KFK09_022239	14.29245426	48.64529129	11.6490815	27.43040222	33.37156985	108.2586606	12.39128087	26.61946482	33.58552875	89.74331031	85.46186753	282.5098499	37.54886996	16.77223325	31.31195057	63.94404997	115.086762	78.48051672	brown
KFK09_017768	57.72326379	59.76032755	65.10832148	79.3588483	64.334126	81.22010943	85.13039696	69.80888668	58.02574388	55.21002282	52.89621528	34.8647096	66.49988312	65.26037786	62.81572209	40.55783051	80.9026798	54.88358375	brown
KFK09_005260	212.676163	41.91689821	70.34079544	46.28538129	33.53822242	60.13468899	69.44125032	48.62760794	141.3629591	18.55944021	178.1819299	167.2123271	59.57647016	73.21155695	97.74230616	82.12088703	98.6396532	23.27398651	brown
KFK09_006516	33.35265461	16.58780372	51.19771319	44.58633059	36.85126871	64.55934583	69.82010182	11.4278435	116.7628908	25.81717223	84.01270456	179.5656522	84.4054889	50.74971781	108.038319	36.55505228	129.3051084	38.30869038	brown
KFK09_018525	47.68466969	44.83054615	45.50907839	51.18293068	67.9569095	67.10868596	63.14994321	54.83521681	58.93021353	46.18202836	91.52037868	181.2066626	84.33293893	55.46771353	75.08691737	100.5033626	115.4645322	98.30761707	brown
KFK09_028776	59.60899973	48.32962494	85.08745241	63.1028619	58.41318125	46.37686683	58.27864472	82.7606858	53.5526574	25.14341957	74.93025001	133.5183986	63.36745035	76.9494096	74.51893123	79.24109655	75.23831571	77.6192481	brown
KFK09_011385	35.6697864	104.2267001	47.45946746	100.8374093	70.6608454	67.45338547	83.06801857	67.04334856	117.8454607	92.94182004	86.15356885	42.58367438	94.40714244	79.88381507	117.8385162	90.4737544	82.28506895	42.56521153	brown
KFK09_000042	37.00802295	36.71271265	65.14044554	70.45916153	58.64891458	64.62482184	56.97236061	40.09548523	49.67085188	51.82417662	77.86869119	105.2899581	51.75147531	101.0018894	55.66873204	56.79808445	89.66652367	97.38357035	brown
KFK09_002983	62.93876427	30.23431957	29.07928332	56.65901995	38.46032304	49.13964089	94.16876844	26.3880955	69.83094327	32.85657892	49.1845382	111.3888486	47.57620074	34.04933144	75.73376953	16.86145583	52.44687302	64.46997654	brown
KFK09_023670	132.9161388	14.3099011	30.12572795	59.02300086	33.21804504	28.97175112	99.85106652	19.99872613	26.07316114	63.23616351	79.05573113	187.3332439	76.69499587	36.69228424	125.0261036	56.76330302	68.14594443	27.06787747	brown
KFK09_023717	49.39340501	27.31267682	68.15152626	36.99875933	64.26280357	71.62172374	60.53368433	50.34162095	68.15390475	75.94922435	71.67533096	109.2937605	38.75846037	62.02743288	71.08909176	89.10293994	92.78350879	72.10400057	brown
KFK09_009976	142.7353185	90.18235958	61.2855589	26.18302138	52.73826011	48.30820016	51.5594598	42.13064972	54.12849243	58.95996709	58.1277091	169.7956637	27.56011199	41.8403229	35.70577887	56.93449393	71.42343985	33.66908232	brown
KFK09_005256	73.81118006	70.49816582	85.42704143	57.95740962	73.28138007	45.28058946	48.98148681	72.90964156	83.51253117	87.52021387	49.97944988	117.8867036	66.42368004	74.7712509	78.77941688	85.26465945	67.56779662	87.21611843	brown
KFK09_011041	25.58470626	27.29847169	36.61823195	24.5348514	36.1191243	35.75900738	74.83519828	46.35466322	135.5004645	69.56531095	190.009761	322.1619711	42.68549709	57.77028216	122.5005107	78.48139743	91.71243116	40.84568974	brown
KFK09_012180	58.45356886	108.9873856	35.20843021	45.14909163	43.10310373	53.56506972	54.50445879	59.94503076	88.70981572	75.48303986	70.66196095	115.2960325	91.97314824	45.52908756	53.52315531	80.25049362	73.80402476	94.47354142	brown
KFK09_024480	64.2477452	19.69801692	42.25842993	35.42805728	54.20451165	40.62786419	45.60897982	32.9344101	86.2189558	54.861491	82.82333551	121.8441105	54.06537586	95.86057808	52.83841285	90.62606712	99.52575007	96.30379109	brown
KFK09_018083	42.01082647	72.01890947	60.94621993	77.72328987	77.27158366	55.35474867	70.96394855	63.77590943	58.44961044	76.70731578	48.61483076	26.14390214	63.51151882	58.53993072	48.19244954	68.11053091	50.13702368	62.7851879	brown
KFK09_009436	69.51395382	67.04237338	70.25012497	57.19904032	128.0045392	74.57717536	30.51965379	53.40929638	25.3888405	4.571790917	40.22229871	170.8063521	41.98224944	34.61631986	26.37000865	59.59235086	32.71811075	114.8373936	brown
KFK09_020785	66.20677481	60.66989212	74.06602508	48.1821579	63.0156695	61.00858181	54.13743279	103.4934077	59.92024112	75.98719897	91.14243138	130.3181719	52.45311636	81.01628562	79.47015367	84.44217077	101.9512004	81.78905396	brown
KFK09_007329	20.4797002	43.74457267	1.8962116	19.82284157	69.60795201	168.3320012	5.669153566	26.24832805	98.78449868	64.2403856	87.60784282	271.39793	71.46243195	3.152277997	25.31225643	91.62561933	99.77064611	115.7685076	brown
KFK09_027259	59.72410988	49.91258207	70.63729254	36.77527015	48.25130148	63.65045403	54.71237641	55.75184443	55.72508825	53.63099628	74.19515927	115.0294364	65.23860345	67.65614858	67.51917118	48.40996751	85.60015087	72.26516443	brown
KFK09_001058	73.10546775	43.59859523	46.11935339	49.7970723	57.04181057	68.78141958	38.60374624	48.96239846	62.83882454	66.86128298	84.97836783	142.7975026	50.24244862	68.9625795	105.7378988	55.42344673	76.326495	70.97871337	brown
KFK09_010221	48.72387804	34.07711852	56.19381853	53.51617099	75.41158177	62.19765462	68.18551749	38.43233457	42.64383838	41.84065631	102.3553139	102.1234789	44.64506219	71.04960493	66.40929887	54.02796994	113.1240818	44.69347211	brown
KFK09_024607	59.28246278	66.94363646	57.81510469	41.1089411	59.91464777	73.94112269	60.50344773	72.6484337	83.18113224	46.50548659	80.07388499	207.0467531	59.42025461	55.78441204	66.03747368	70.00945281	92.19286297	78.89765994	brown
KFK09_017876	107.4676118	134.3757609	27.37388174	42.56948093	43.40876264	35.85328462	34.51296338	45.41064129	65.60536075	61.57055878	41.72465961	176.7463633	114.3046119	44.51729632	83.83301256	71.8475123	43.30793103	59.81532357	brown
KFK09_024306	14.78252617	56.37555208	23.27038517	105.302538	165.5986483	67.76964945	14.2318828	36.11860614	88.67801379	7.041601212	30.4044889	208.2883834	69.14101386	12.0802225	16.3638995	44.05079466	27.73234818	77.5662526	brown
KFK09_015964	34.61959755	40.1219875	57.22480223	65.82970826	73.25278891	81.25063413	78.80417054	67.0437844	70.23078995	63.85430035	69.27190162	27.45742235	55.28501094	90.41527401	58.21594381	51.10753913	92.58482472	72.30728783	brown
KFK09_008768	38.38703331	84.81056417	46.48195655	33.27616646	71.4266871	52.85733647	26.53495556	21.89884263	93.57414914	29.09606042	29.25370158	143.5801811	127.3897598	34.97163188	23.67663484	46.04113177	92.23354879	87.52913955	brown
KFK09_024046	60.93133944	47.50143794	50.58653755	32.12366941	58.88081502	51.19304069	72.97154951	53.38502926	113.804037	56.7084323	117.0961082	196.9255493	67.59611578	72.41970751	107.379638	99.72391975	86.70534125	50.78803649	brown
KFK09_022707	52.37912576	61.23457892	55.13164471	49.55395645	44.61264703	37.56270739	62.95298886	45.66873281	79.17301878	60.60533016	58.697057	167.8245697	73.42286294	51.74563543	54.64918477	50.36549648	71.72310488	51.92002854	brown
KFK09_013228	21.36190267	31.63379236	40.11216845	50.09241798	128.6644724	79.41484517	10.05299296	33.97219503	46.8419646	12.27246589	75.62890036	122.0859847	29.91947641	21.50718098	48.79662622	86.1152674	67.56870085	33.37685577	brown
KFK09_026548	66.4340773	50.30236508	52.49151821	58.97976735	64.38994244	82.52955588	84.69153145	40.06964983	53.46409938	47.70817703	83.80777553	110.9495131	30.08921042	52.15434297	71.1644961	35.85397389	94.37532999	21.53999468	brown
novel.556	32.34117712	49.96382144	73.76192631	69.68960391	56.5326774	101.1465613	83.61641018	40.14614168	16.05744868	27.96460431	77.89302097	143.1796148	27.34859416	43.72734876	54.2923992	22.65156237	66.89867874	74.76603141	brown
KFK09_028037	188.3444025	12.68479108	5.736438452	121.0423181	76.79928269	104.1068559	1.985833536	27.64529789	33.15938738	14.45097233	145.5100806	216.5251425	285.5747576	19.81892575	26.46261623	101.8031327	70.42633843	33.14452868	brown
KFK09_007866	53.23801616	74.72795223	38.49238528	70.05997844	62.93699825	85.70809705	46.96245012	41.54541858	72.49568873	23.07651502	61.09396392	151.1414584	51.4164628	49.84510708	39.96407314	50.4642839	47.70684897	73.95904779	brown
KFK09_015733	84.6558525	7.513299334	75.62538026	34.41582707	59.39557428	56.09984534	27.16981338	17.05773699	92.27315944	23.71952699	87.83267809	160.4735488	57.65659102	96.12593608	98.74514827	46.56737359	75.36344257	90.43855532	brown
KFK09_007646	12.67010786	53.11169007	1.601245351	68.90663416	30.75488599	64.93037656	2.546146163	40.4418684	137.1255142	7.781008854	64.1826788	123.0494501	139.035332	28.50755753	115.4376647	74.81092992	133.118956	39.31370232	brown
KFK09_007083	97.48761745	34.59373574	68.38151675	42.90177773	42.89767722	74.48489829	55.65572086	42.58796083	64.78591581	48.98407128	68.75371033	80.93886558	42.0334317	57.87863614	57.94223615	90.23936644	82.2424342	33.92535577	brown
KFK09_014392	99.78770756	30.14246588	45.56364563	51.21836304	60.97691945	78.92544189	35.49607095	38.60665356	51.94777619	23.28072793	86.3159889	148.9614235	33.84519051	50.68886683	89.78771332	32.5609526	70.20869912	44.37193634	brown
KFK09_008216	71.78673859	55.19264298	54.04203059	42.35384291	62.22692304	78.58284257	56.5344954	43.54985756	40.16903912	39.01237992	82.10060887	108.1702638	43.86690151	29.86368628	70.47193198	51.45063485	59.92734956	37.04853609	brown
KFK09_025111	110.0988683	56.39853266	56.99470293	39.7179853	62.23769827	76.46943205	36.62358454	55.04411288	79.80086312	30.81924935	98.22025846	116.5660707	56.30560513	39.19005986	80.99922059	39.2966812	81.34466817	50.43977566	brown
KFK09_028531	94.11947326	38.70487535	39.86078852	47.95530347	55.23334365	90.51570791	82.12337126	34.74955959	54.12849243	39.29222556	89.08535205	202.3097269	55.3282962	26.87455506	82.47641002	42.70427318	85.26133741	44.53498462	brown
KFK09_000323	98.51861054	55.6116753	65.51306889	59.47315947	56.96423222	71.66601122	45.16961222	85.78208169	44.13553998	64.48087008	56.59067833	96.50779173	21.98165614	73.95578535	73.47877266	71.96775918	33.81825911	39.29096449	brown
KFK09_007195	58.16612363	44.27873413	56.41447966	37.03736337	69.28717804	95.65411418	36.13518208	50.13505537	58.3689734	57.07364789	75.08720487	127.6727763	43.42755865	90.58551781	32.10869132	55.8275244	81.90587509	65.39252255	brown
KFK09_027866	57.34316056	16.81818989	63.20705332	31.49160647	71.55775459	70.31032204	50.4682543	35.870731	48.45788846	44.77665809	95.58202166	124.8761759	36.86676527	24.27841438	49.00098622	52.54788766	93.64824514	44.69347211	brown
KFK09_023291	32.45517827	58.5100997	24.52915664	34.06847598	43.47214946	45.25095844	12.02607273	97.77540107	52.00838163	66.36064744	34.61406854	122.2214887	97.87868921	30.27098997	30.81196256	44.31983321	59.59606641	101.6253647	brown
KFK09_011622	78.17394133	40.08719233	59.23403854	61.37649832	48.74506443	59.36491571	45.01222681	59.9961784	36.60117107	36.57432733	42.81728572	112.2987193	48.33250566	48.87009863	43.68762626	73.49088636	27.42835632	36.88984999	brown
KFK09_002059	43.28141533	81.6561489	17.67978585	15.14704196	12.90236267	26.73823564	58.88535427	81.86528899	74.06646949	33.88503856	78.80172794	222.9331555	110.1700926	11.21686409	43.70461543	107.3475928	40.49135767	46.78345462	brown
KFK09_020340	60.91888632	57.20976102	47.83435977	52.08921873	60.34283173	77.12022535	57.23601833	63.57259292	95.77187273	40.19210778	78.55991707	96.36213758	70.00346316	72.6774649	80.99318758	53.93204338	63.96613025	51.29962401	brown
KFK09_009348	36.84280856	25.20695664	36.13956225	30.33855245	28.83413929	51.66057187	57.58917254	30.64230587	59.40488329	37.72913957	56.78442171	76.81232403	39.28442817	66.83704666	50.7721062	38.70534948	85.05095362	64.53637219	brown
KFK09_023927	41.96263505	60.61490391	51.42325377	72.23845537	64.93615632	69.09507384	73.25077439	49.33606447	60.80513467	60.30641223	62.05677094	83.40183479	40.04577875	42.8627695	64.88384927	63.40771734	64.16060443	48.53277918	brown
KFK09_005907	45.13663391	61.381205	62.44470871	60.50200403	54.38609632	61.11385824	60.18550174	68.39259013	38.79897282	69.32206361	28.18334178	30.78356498	55.14058357	61.91982109	54.2287195	22.79894661	44.84850323	37.35828394	brown
KFK09_000983	46.83827904	35.43203663	55.54784568	44.65721506	45.16086852	58.09358985	59.86836785	34.99777073	64.2377844	49.70636171	37.46512501	100.5040509	33.82912228	51.22653297	35.91727143	61.91343989	66.97762598	48.47269953	brown
KFK09_019309	29.83170202	26.67951668	43.14155408	41.77643748	48.99301621	47.56056253	34.77034861	53.63820188	46.55676112	59.54365157	78.90710511	132.9902452	59.99707392	53.04763374	93.16295868	52.83182322	90.75139397	60.45244204	brown
KFK09_028101	135.2953668	55.00166498	32.53499902	63.93032892	30.60163834	47.5700443	138.8864104	45.96198462	73.78568178	39.68116357	67.87939714	117.4171768	44.45179353	37.74077455	102.6628145	90.064915	53.48529482	34.89227208	brown
KFK09_004293	54.22496104	54.57922515	69.62679274	63.62589879	52.4182409	65.9237814	65.93433224	41.7484928	45.79719452	60.7432258	51.85788564	79.29014094	61.55651592	43.10997534	61.58926911	62.34994805	38.67777435	49.63652893	brown
KFK09_016011	78.32997714	57.90372226	30.45977998	46.59472386	31.32682808	28.69304259	66.04066611	42.64278641	83.68436766	43.29754927	71.36214287	96.27743539	35.16160387	45.7374	67.56494753	74.76015901	40.22825593	37.95398028	brown
KFK09_024177	23.14682395	18.31168158	12.56791409	19.42069585	19.56830935	30.64562773	79.06283444	51.33393946	88.17909057	100.1283189	102.7320658	251.5674125	101.1795184	36.3165374	70.20637238	184.7311958	149.5483288	111.7336803	brown
KFK09_027133	37.89245479	92.72462945	55.72406577	24.96349031	56.02806802	52.13115125	35.76396582	46.27043399	69.30004685	51.3638678	50.45662879	104.5648116	75.72794753	46.34410681	33.25118496	77.83563403	100.2338696	73.50307715	brown
KFK09_012192	31.34220666	44.77963158	53.97825665	65.27296139	65.55008934	54.19211518	81.50093982	28.51836282	53.30321496	74.83579143	76.73248595	120.1767515	64.88367172	50.35777928	84.06069017	103.4872711	100.2918464	58.92323228	brown
KFK09_023986	84.42455235	55.4010961	53.83753718	34.27027763	46.08415739	54.54151631	58.97323834	51.49998756	72.38359183	48.72358485	64.11144386	112.6422213	56.79951395	49.92047405	68.55276172	45.15624106	54.85671264	54.6253548	brown
KFK09_025242	35.50234798	66.09601791	104.233293	41.18998308	63.68655157	45.31141355	45.6929187	49.38146991	52.83773607	34.60183745	56.38108323	122.4487959	39.15177199	54.95717305	64.65950341	29.43296818	59.24524965	37.04401246	brown
KFK09_009876	23.91629379	41.12393006	69.46609323	67.52316143	77.04811331	59.3400295	42.83522194	64.38614267	57.09895848	77.23998118	43.80622894	24.56055162	42.37376253	56.23958114	51.25448441	50.27016241	39.68749362	36.51783697	brown
KFK09_007682	54.85282901	46.73613699	65.98816366	45.14546727	55.76825332	73.86479637	49.62598006	44.59715927	27.93030209	42.186873	33.78673092	107.8202464	35.78369379	39.66936275	47.35974836	48.93807624	46.16192368	40.2241249	brown
KFK09_013759	19.46091308	26.67099913	29.33833988	50.97118611	50.3821068	55.53030377	44.27483223	17.05475122	45.1711886	50.7415552	62.37848225	81.8811576	40.95431739	19.93636687	51.22762268	48.46559755	65.28505725	37.20674835	brown
KFK09_022918	81.61398666	58.73239807	49.12510981	50.84691277	46.65922912	54.54151631	21.89944756	50.77195975	42.79927308	35.85509894	41.61031502	88.73688107	59.87208624	28.53305624	82.55615862	34.96108198	45.25678792	63.31575215	brown
KFK09_003586	55.23667711	56.55980297	48.94031843	70.53477163	86.27876405	50.18190531	19.77809966	25.79200791	24.48669896	14.72385604	122.8293853	93.88172937	21.43211474	53.64746404	94.95171024	15.42166268	62.00767696	35.47100961	brown
KFK09_026882	55.46428898	35.95292321	45.50907839	62.21965498	45.52878458	54.47003332	51.44120416	53.57456909	44.09734062	54.24714888	33.49675897	70.35875359	38.53848154	49.43053554	63.24035758	77.02971166	41.21802537	47.76871101	brown
KFK09_021613	77.28615137	104.031269	39.62428377	28.17290973	72.12924845	66.15221911	26.61577205	31.22953785	63.43432684	21.44939633	35.97188895	123.0251832	80.19935655	18.81239539	22.23060945	50.2828925	58.24810054	80.5253075	brown
KFK09_004784	50.86290154	41.73296266	45.4555383	44.68103224	40.23291455	72.26980077	75.06450765	52.04374377	64.19002396	34.84179259	76.10028386	78.37235142	52.45311636	65.8485881	75.37886651	47.97850612	67.8416192	54.21055264	brown
KFK09_017533	102.4345502	45.41509085	61.46142605	39.9976853	40.29966765	39.72674936	31.62157057	48.16081695	41.59433773	54.24691302	60.28324156	117.4913849	57.23421367	56.84207982	43.15727572	66.54378543	41.69193403	56.35853615	brown
KFK09_011545	67.91813303	35.9192972	45.39415647	42.12513593	38.83652224	57.49289706	62.27931382	43.22956962	50.51992627	43.29754927	78.98983197	85.04075747	50.40114973	64.98925704	59.35935461	70.39270721	54.73203829	42.43622604	brown
KFK09_007625	54.74967745	44.25893819	53.87621836	58.10110611	56.18579086	49.05591857	34.10323014	38.02448377	81.70246884	56.52571454	77.46559887	76.90296874	42.75744265	50.18077478	56.26284289	82.72527177	89.55419836	54.91484914	brown
KFK09_017184	11.72258039	35.26981767	14.44913239	39.27453207	45.87982955	49.55486339	27.82062519	4.249729303	20.54176288	19.39918457	23.1602591	84.89783183	23.28162686	3.60182025	71.41155774	16.79247714	14.13246059	31.34129732	brown
KFK09_000120	72.26456857	60.33642243	37.42275454	40.15458676	49.64261818	43.46578926	46.42837031	28.09738382	51.93651216	31.50468461	56.29620587	98.11195717	31.22646653	39.14578784	58.50550888	38.56123736	38.96640042	33.4277622	brown
KFK09_025638	45.54491434	46.03360915	57.2229536	39.4110933	70.5043997	56.15517064	30.38143711	31.2406136	52.65517252	26.06541428	83.51558797	89.08411545	30.51129023	73.80563826	45.77663958	46.13317896	83.11278858	39.53653302	brown
KFK09_024127	38.54568024	28.78334393	47.94477554	35.52785462	105.467293	80.26491957	31.40769911	48.44761823	7.318782075	35.31680075	44.44006633	102.1962633	63.42206597	64.60065801	50.15013543	29.66558336	41.79154347	19.76584541	brown
KFK09_006750	31.46622645	60.27960253	45.2913316	53.2752741	49.48766867	47.08539651	62.39352492	38.56213699	36.98348669	49.53052287	88.13022881	95.18847811	48.06748965	38.52769645	74.14976008	76.09987933	78.78106363	56.45491214	brown
KFK09_004225	53.01892222	35.69097113	48.92847636	46.68427844	33.0251807	56.96842219	72.96039223	49.39576072	48.27196702	72.95467318	67.22505292	93.86700167	62.6090152	59.26192761	52.70775646	67.5762839	67.04209716	52.56978072	brown
KFK09_027940	51.8769424	55.41834426	57.35178174	61.65402176	62.75882732	57.26859212	46.23750799	58.13266073	41.26067355	51.40514372	37.83667997	43.54229708	59.80786765	58.75945862	41.4764098	53.92129836	36.69166029	67.0909962	brown
KFK09_009383	36.92988101	24.84434567	40.99916972	34.10577457	38.06857789	47.38162614	45.28871469	63.05904636	42.42503461	38.46409782	100.6434153	150.4195819	56.26555847	54.94076057	69.91934927	42.5755212	63.3817423	31.2049017	brown
KFK09_015995	15.71974873	43.86268363	4.510811735	108.2684998	9.091061885	7.00218334	16.56186759	115.6754512	54.22387303	20.59971507	52.6942407	177.6496481	54.73249467	92.07235881	16.93097077	20.07911049	22.8368253	18.21209766	brown
KFK09_020241	47.20469511	74.34401801	59.25191889	72.4930545	64.09445086	51.41714373	58.24545686	50.5908369	37.13964876	81.13397846	29.40557066	25.17047929	47.64264009	56.96083564	45.86791588	46.07836727	59.83998331	70.50653355	brown
KFK09_010416	105.2751845	35.10442183	48.68413037	32.72092998	52.27738119	37.50861753	49.21130611	4.883409869	52.86969028	27.58084534	69.06889853	147.4194909	37.21545505	30.29246722	80.15347647	27.05764589	52.52849169	61.32360126	brown
KFK09_010855	60.09249017	38.96997724	51.04186018	29.39627453	55.52930902	49.47161019	60.99142719	28.69680222	78.52338833	43.28465542	57.20080107	97.78757113	55.48862582	48.1234006	61.7344493	49.45729569	68.0542608	56.17295981	brown
KFK09_011636	56.3247106	31.12081194	39.35920293	43.22496564	32.53535436	41.48524599	77.80368934	37.83542782	50.91004153	33.88503856	55.47661426	156.0284477	37.24339458	53.34054424	68.35565775	47.54626733	71.16546504	61.40319366	brown
KFK09_022727	53.21396935	41.93623257	49.91724558	44.37378181	55.57153191	58.22170296	53.74740736	47.78293421	68.18991629	48.85822441	76.76517395	83.74915268	55.68776348	65.43467613	73.33482412	47.27033629	82.61906739	54.42378522	brown
KFK09_022219	51.9203667	82.17971774	60.65206398	61.87435356	65.74404747	75.22778557	51.89229669	51.68684852	71.35812523	55.89838227	29.74184059	34.6765792	59.3212315	59.34699003	38.6777681	64.2810619	37.63672696	62.94855226	brown
KFK09_001137	63.15194825	47.94126606	62.287678	68.81120505	74.69516419	69.29842007	36.67318479	22.82682882	65.44626812	28.06639557	65.36615015	112.7683322	36.25739725	27.41111301	54.22489566	31.25872369	50.74245919	42.21050143	brown
KFK09_019137	42.45530894	56.51472742	41.44184191	35.79480735	50.44054493	45.39480239	66.31742112	35.4566787	63.07146074	36.01308446	37.11959685	96.10817355	43.48545019	40.99749077	49.83093133	22.94624206	38.28044512	46.20484556	brown
KFK09_022585	49.23905062	30.32457868	52.11195807	43.47167232	48.69631937	53.74148131	29.92290078	31.24800958	72.78349071	40.38975578	59.72524798	115.5974942	50.70282699	38.3266098	58.88973946	53.54743987	65.01989824	64.04734172	brown
KFK09_002292	32.31623112	33.89573665	37.6063043	86.91845019	36.04215902	29.95351024	81.04406107	19.28020903	47.84051187	26.07321829	56.94209527	106.2493823	42.45545549	8.74529402	50.18526804	55.30456544	42.42361938	19.26904187	brown
KFK09_011185	52.70285688	34.0852612	56.59274103	47.67277754	56.82227885	59.41757813	44.21362279	32.57856999	51.12523414	45.5261889	60.11998945	85.44555977	40.65188214	48.3213711	50.71116444	41.55557708	63.70456951	44.11678214	brown
KFK09_008375	38.63519256	31.39145414	31.57412803	46.21733275	66.56081868	56.26292629	68.36291424	37.82704788	59.66722189	43.80100914	72.34280657	83.14283789	51.94657267	50.86992601	65.35295444	55.4170342	83.91163427	60.28421819	brown
KFK09_016621	64.87969023	31.73799779	49.45319852	47.37237373	52.90204353	46.12653951	42.9662165	29.06481531	27.93030209	49.69805655	55.40297274	67.72960361	43.11823972	41.44560288	63.80754928	33.26509758	40.97796434	33.81806056	brown
KFK09_023971	33.93023878	36.1297526	37.12904648	28.51659296	38.56835292	34.6225524	43.25496796	42.7392131	42.42975374	51.9206236	55.4469201	76.37761931	37.76012568	37.03152945	47.85832816	38.49888193	45.25678792	44.57332836	brown
KFK09_024524	49.09241667	36.6769253	45.37282366	39.6406321	55.60790249	49.96917362	46.82545751	30.89623558	68.06576892	26.27612271	62.65262059	161.1533694	46.98048837	43.25375151	69.93272558	60.47590143	56.90973332	32.91794652	brown
KFK09_021628	42.91960028	34.98989848	30.47482928	35.42805728	56.37366702	78.68170273	45.45979157	15.17760465	7.829299798	57.78609254	55.46784741	77.57034039	57.74764248	46.52057466	50.47691954	69.82586159	95.43598622	10.17574588	brown
KFK09_027383	91.79724442	18.640951	26.32387868	36.32120158	12.64504319	43.77071267	30.53971271	42.64434249	143.2813035	58.13609556	78.53651873	96.82791931	16.1246702	51.17816042	42.9062498	108.7747994	131.6561103	64.63026604	brown
KFK09_015216	76.7293745	37.43514528	30.68259131	30.50431305	42.24278163	62.0863673	47.7294396	27.78103585	39.82485461	25.22212146	49.0699128	101.0322614	35.80280203	39.82921543	36.35203731	37.55783511	54.73260243	37.51420396	brown
KFK09_001738	52.29216718	45.2422232	43.95510986	58.95623748	47.57708513	43.10110069	48.15360118	53.41123199	65.11261577	54.50532422	34.95637384	31.95747653	44.072327	55.11639407	46.38606435	44.70192522	44.37372865	46.1105822	brown
KFK09_021521	44.60023599	25.26568252	44.52585756	33.61604024	44.73713691	50.64569371	44.2923343	32.09672095	59.34086577	31.68878606	73.66879799	89.26500425	31.41808863	59.69531279	56.63210812	59.97313265	63.84711832	44.69347211	brown
KFK09_001392	37.85087448	38.81286887	60.34016197	53.00651937	58.23816573	54.10671468	59.31831452	43.7025734	38.63904437	53.39919023	27.61228369	31.58401482	43.6580115	43.83330661	42.56222711	38.33996695	38.46092285	49.4321773	brown
KFK09_021367	16.06981985	27.98571077	8.856557172	49.21742089	56.63767846	37.51187264	40.2647478	63.58876393	95.48655012	38.85619691	38.34209854	130.1427841	57.22835694	30.13581048	38.45557522	51.138767	51.44048622	52.85605234	brown
KFK09_028680	50.07866313	33.59291069	30.62560621	31.57648951	43.26354398	60.56901541	49.45168314	20.37606059	48.20499703	35.58994616	47.46867754	90.77126673	36.90337576	37.48599002	32.28116801	46.16799646	43.47135718	32.88764929	brown
KFK09_002797	72.64041873	28.41752691	54.97017626	24.71972718	49.65223574	45.64263733	42.06166458	23.78795845	52.98894522	58.76379055	63.67278661	91.60029223	32.51999632	40.51073965	56.63855274	63.88716868	78.08419964	49.75089132	brown
KFK09_027032	50.46873748	32.02130152	13.13664118	81.60453841	13.4234862	17.10948892	41.63736445	30.51352028	17.41040169	48.90624122	18.5394433	139.7459156	32.30774684	26.85723898	52.40324076	10.63441115	20.86817213	58.51619544	brown
KFK09_009716	50.24353116	25.44487176	40.17159389	56.23501155	44.43383429	53.3871985	31.4289917	33.57810807	90.01367815	29.80628392	63.74537543	100.2702787	55.8391357	71.99985685	82.80532566	47.6823425	63.99949808	50.90089879	brown
KFK09_001921	30.1450801	39.60962482	26.57701329	42.25379347	55.98745315	50.71360821	26.21552037	54.35469939	52.18981742	31.14631119	67.27637489	112.2552948	25.50166285	32.49715598	70.6539338	46.83797111	58.56453957	31.90873088	brown
KFK09_028917	35.51807859	9.746848173	14.44996285	14.92485416	30.84388427	62.44690814	8.154172475	15.03553862	41.01122273	3.957376766	90.29418316	291.0487714	34.71782414	5.18610255	38.36995702	97.00763647	60.90296344	3.751641819	brown
KFK09_017549	75.0481917	29.13270188	22.67298171	31.27392255	21.04528846	39.79603724	12.55106324	41.93281286	15.59831825	52.04207535	23.82923559	104.7783277	19.75635268	17.7553274	32.79428615	43.2494419	15.92614238	45.65462204	brown
KFK09_018483	37.82511585	28.52381032	26.0193209	31.33512644	39.5216505	32.52164948	10.36793485	22.69420661	110.2809198	33.88503856	62.66893638	119.5952066	35.36816615	71.99350065	37.73255617	38.6957082	88.65321777	62.86234012	brown
KFK09_003508	33.7984086	87.34690129	41.00930435	49.99734825	61.44638513	50.16418755	37.65578525	63.591455	73.34714817	36.09327703	41.02412054	24.29286274	52.14345218	59.11930298	75.27856938	88.94891584	52.03374922	45.0449938	brown
KFK09_026399	32.02080739	31.36340101	72.8999312	37.44980394	66.19396793	66.86610253	40.08644328	49.21938496	71.22322811	46.51243899	67.78968756	23.67124534	50.17213157	70.0019566	41.61419715	59.94097548	75.71108757	27.7387099	brown
KFK09_001349	47.50483365	33.89059899	43.04306922	41.28702523	35.33849085	53.889014	35.76990438	38.61822977	42.87616543	53.08099636	45.50175505	59.10785007	42.59051153	48.31917577	43.36190305	42.89703872	44.50689937	36.98770105	brown
KFK09_006728	36.72076309	30.71419141	45.21547143	33.69747015	52.3842766	38.30473311	56.27188355	31.73991373	56.36347534	49.89845194	47.37525485	61.71068206	37.85572094	34.18784753	25.99547073	38.69234365	73.49914708	66.17517322	brown
KFK09_013606	23.44757806	25.81646911	54.36842767	15.59830157	31.1121367	44.64229496	53.35558853	61.96326621	75.46931608	27.01081967	77.72198809	152.9784702	36.25371685	52.73718399	57.61946898	49.15830545	80.83496323	58.15646473	brown
KFK09_014046	10.39377396	7.272572121	6.763557298	7.092058782	27.95793352	30.71992593	110.6539716	82.24529197	29.78790921	15.39575	58.19712914	163.0062404	30.10641642	21.49589958	31.79743223	44.26042656	46.85531952	111.1168914	brown
KFK09_017890	59.369573	45.73923181	44.76057381	36.29378048	43.96291706	44.05867788	40.63416857	48.48375381	43.37401564	38.90091598	43.38067106	90.20394632	50.15449072	34.21339711	54.15898477	49.24109839	64.39347995	39.7683691	brown
KFK09_027985	47.85021717	31.7323059	50.30537832	55.87113795	40.34370921	36.7811486	59.60509446	20.48889099	48.23803884	43.43596854	44.7444452	81.0136173	39.00426981	44.21251287	53.84552029	27.04670688	53.72730973	29.13839113	brown
KFK09_024853	22.71586206	45.50438048	7.37985055	25.16896733	23.57153224	55.27856382	41.80496741	41.88922365	45.64348551	65.93845341	19.88321131	120.8455624	36.04199475	6.66756803	19.43445171	139.0728319	31.69087115	83.0453029	brown
KFK09_021396	27.55926429	70.06757188	50.41620745	61.34826532	42.26711012	35.69718594	65.30727636	63.03112885	25.8364114	19.32421528	19.586763	7.459074681	65.82557923	62.14002987	26.77616538	15.86509707	20.54497808	26.63045542	brown
KFK09_026091	55.27923233	44.48547362	55.45803276	41.54087607	48.70961348	42.90464363	29.9461509	35.58214909	40.49092421	52.4411311	60.03856318	77.5473702	45.99124958	42.29143151	41.43347356	45.79766493	70.5300591	30.95651748	brown
KFK09_007194	38.72385929	32.41985471	43.38248594	37.27277588	41.44332712	53.84973473	36.24019663	43.9224359	39.76167762	49.71916872	62.0068509	71.54163087	42.89390357	50.81559231	50.28656552	62.10301961	64.94368293	42.2917201	brown
KFK09_024336	64.94596162	25.0059588	69.20107051	36.09150404	49.68710388	38.34539991	22.8509466	39.84764907	45.37062399	33.56776292	51.22912565	81.08219894	31.79884855	39.1024147	33.24664179	35.39987156	51.49750945	43.77282006	brown
KFK09_010424	8.329453638	10.6364543	23.01508735	55.55675722	29.91235297	26.67597608	37.39044795	8.472742751	15.61875583	27.67709256	24.33543165	127.3467477	50.55967355	22.0711771	53.9447995	20.32677168	20.82251936	29.85251	brown
KFK09_021390	40.11807217	71.91784272	39.76919463	27.72234083	31.65003859	42.74875602	30.77310101	43.06032023	35.9881328	11.60028347	71.43227765	80.56370828	19.2223972	42.67243539	48.02766803	61.59402813	35.58273252	17.31368739	brown
KFK09_012951	42.69636895	31.80307678	36.24616863	41.06250684	35.74246948	36.82069495	34.3729732	32.38731754	30.75264791	35.68424414	30.23733983	46.0802391	36.82024667	47.0520245	34.93338248	38.51018146	33.72959641	44.13974767	brown
KFK09_010220	38.52231608	40.00511726	47.07345296	29.22814725	47.13891456	46.5307311	36.99122702	28.3731927	43.1336424	54.16311632	61.73230825	80.74137548	35.97817039	43.41920301	31.45951871	41.75629361	67.34518612	47.69631476	brown
KFK09_019816	47.69210184	54.76891054	39.28713408	37.48414989	45.68021851	51.0413632	24.08457839	21.32676654	55.18568955	24.0901446	61.83874326	82.79749484	30.21332841	37.23628383	55.30598887	37.57691593	44.74250624	46.35201892	brown
KFK09_007413	37.12826404	44.44841546	34.06728741	53.42432402	35.75989528	35.87986328	21.36127588	40.56452389	7.551385144	26.74291795	16.43082987	66.76275622	11.84820962	48.53787861	32.1078273	15.55446843	12.31942809	3.54844202	brown
KFK09_007882	22.13303097	47.81190485	31.80096857	38.35387482	44.10192402	60.31017857	45.10145444	50.78783999	61.06747969	56.11994723	61.07167713	121.0612085	15.28312171	49.15985737	61.20961923	95.22711611	57.38256938	57.15868999	brown
novel.188	87.48562488	46.45664175	53.54506807	60.62092435	44.38591473	47.05400597	11.62004554	46.05654587	24.99166825	7.558001165	30.99514228	91.20993828	42.88193465	41.4896237	36.77872204	33.04096007	29.4574429	27.41421152	brown
KFK09_020360	37.56785769	32.26433479	40.87121053	52.61018151	50.69983466	54.49188799	47.3449392	30.18915983	49.74994559	36.31310661	50.50307528	64.98018763	41.54968599	48.2714938	69.5700442	49.20088844	66.11631496	42.34492978	brown
KFK09_018426	130.1280151	72.9344995	12.7994283	43.77895649	15.6617892	12.56402786	41.35498338	29.74810512	31.66516807	18.00142673	14.98605	138.3127177	30.28278434	22.20300154	69.42790336	14.99328316	11.72562233	46.64881151	brown
KFK09_013005	39.77507778	26.07886232	33.05451537	28.05256927	38.18460946	54.09165227	38.0543742	28.2660979	62.47903121	34.39370542	56.88595088	56.66391085	17.0928952	38.33251074	54.80246084	47.09206721	46.74856111	32.97820863	brown
KFK09_016363	146.6709007	51.12126236	67.25677957	34.75622307	64.5712496	63.5053559	42.01563649	30.44053889	84.7853377	25.03894442	80.53645537	123.7154246	26.5530625	40.51993202	43.66672809	68.57105078	79.29950451	34.8055358	brown
KFK09_015196	30.7729756	36.85377262	42.73896057	30.27888622	30.97642877	21.9521134	25.96653954	45.04060929	40.10215265	34.76899609	64.44593835	234.2687997	34.59509148	49.94066434	63.82192359	59.24302495	52.37623519	28.17631937	brown
KFK09_008691	19.93357486	36.01703679	16.01245351	28.30495582	26.15985125	36.79388005	69.42226648	33.33121022	45.10707702	67.61320194	82.49896214	113.4591394	30.66350572	67.43133801	64.74427496	75.5217226	87.31360095	53.17695524	brown
KFK09_025135	60.88416679	26.68763583	33.64246386	25.57786009	28.13376428	28.02478833	31.30065772	19.67616603	53.43006027	29.14842026	77.20086365	94.33092425	25.93021289	43.61019658	43.72571487	16.25078433	59.59031606	42.65102849	brown
KFK09_025792	41.60050406	23.27901924	44.5197506	40.3914083	64.91994842	66.73713486	25.94578291	22.41403122	48.00961937	38.71406579	43.30619632	72.59379823	31.24510125	42.4276358	40.6074176	41.60454999	74.65283067	36.05705238	brown
KFK09_007524	63.45599797	54.6539533	46.29371767	39.37226464	36.93598427	48.20072919	60.1527031	44.27304199	85.33636806	26.52380604	60.50793857	88.80118042	40.31317827	43.01087195	46.51327516	54.26534486	38.47536328	35.138316	brown
KFK09_015308	25.60072042	38.39440844	31.11003844	33.09144744	35.99731774	35.66656834	41.05150097	33.25991351	29.52463223	37.59970856	73.43674479	70.67252667	24.3652879	39.96452327	39.16037839	34.97898218	47.03889771	45.72914971	brown
KFK09_026448	29.79479683	26.11082764	38.76482064	24.78398705	50.97125655	37.11072244	51.4930172	41.07985754	49.63638558	24.54045318	53.16044917	92.04558743	36.03115738	42.37136377	54.70387084	32.892481	62.73176133	31.33150622	brown
KFK09_005538	36.44926418	25.22340192	42.61149662	32.83113708	38.82955155	58.13092589	41.35699491	25.24183785	58.26415252	43.08603217	46.22867314	58.18840159	26.30480666	41.09819012	43.09061953	46.99018483	55.38062506	37.99782086	brown
KFK09_024547	42.52879216	25.66744366	72.09596103	14.27777346	45.77315482	64.46561176	32.11159339	11.15718405	52.64708106	10.8788808	131.6477885	94.72810709	23.62963761	41.54947657	19.57553666	52.52383828	60.02479241	47.51621771	brown
KFK09_020703	38.29969907	35.62607845	33.2452683	34.57357723	33.97974128	37.49096807	25.66812934	42.72455128	60.94727654	39.82592194	53.43314169	68.72681624	26.1226449	24.73407964	46.69316321	45.79766493	57.38582082	38.30869038	brown
KFK09_022281	39.49501122	33.82395081	36.17904609	39.71286657	46.30867396	69.22842272	31.74937237	36.16288826	34.68055621	31.63603157	71.77550363	80.89085451	30.94579136	34.93097588	69.48641824	33.96708398	58.25491607	32.30059194	brown
KFK09_003028	21.44783148	26.82951587	19.65164749	71.16285098	52.48514029	30.81241506	6.184531163	18.18066012	53.63641522	20.79309184	16.51355372	108.4805629	12.45997243	11.96121295	22.54152707	34.893459	15.33494467	52.14238412	brown
KFK09_023940	37.78967796	34.28007177	44.02260095	34.89396596	41.97464443	41.11169571	34.97752298	49.34359061	47.16522908	44.95301598	54.22088443	73.94786022	53.16345155	48.39783251	57.69045093	42.67434967	56.56581625	46.93937523	brown
KFK09_012535	70.28633109	96.76218839	37.16574735	33.06618679	27.8431808	33.11449204	39.74375026	38.99751596	93.6422919	35.86166581	40.41692273	99.99077971	43.7109303	39.47200274	94.22358313	61.57241619	49.78246672	94.60118263	brown
KFK09_002080	33.01400167	37.50605178	45.30771079	32.6959315	55.87478501	47.37044463	27.09153032	23.62681362	27.01634489	55.7004063	28.4529992	83.52043338	29.89678149	40.60725946	48.05534398	35.4531439	42.38045144	37.27751988	brown
KFK09_016855	34.76997989	36.01703679	27.45995316	28.42992251	33.13581158	63.19889985	35.00950974	41.54056385	45.30755292	27.87149005	57.69040573	120.0098981	34.09342806	58.23338676	57.70352638	25.09986663	54.24719361	90.90431518	brown
KFK09_002888	55.91903371	29.47525123	36.84485	26.86303244	50.26891014	42.79411279	61.88787723	27.45978934	45.34302173	23.13305517	55.64750036	71.51009681	27.44043408	45.77234164	69.23716736	48.71663699	54.49803413	28.96480788	brown
KFK09_016839	47.4036794	55.69201509	29.66517702	36.14036742	39.12603838	45.36468975	40.2609362	47.70066529	43.06222286	31.3750357	54.49472728	103.7640167	63.54960112	31.72379479	48.48932933	65.21522869	48.63961854	43.86581522	brown
KFK09_005250	23.3285182	17.76380473	27.16959904	22.66187033	49.86838353	23.7238152	24.68954232	40.89291761	43.62594912	22.25286114	58.96817505	74.33840001	37.48546768	50.37098857	40.709325	25.06339872	37.58094194	30.01800365	brown
KFK09_028346	39.24044851	38.0703692	47.99591327	30.42221936	23.69489591	30.71951914	21.18962317	38.46749507	37.8899447	31.70935985	63.20495009	73.76368995	41.84055429	43.73195932	54.46919819	34.73853585	51.79912537	42.4954325	brown
KFK09_012128	42.6913979	13.27024298	37.2741023	21.97985594	31.82077806	32.72490978	45.62602991	24.37939948	37.11668052	67.93143444	46.70976624	165.7529098	52.2837762	73.11718603	42.50687961	54.83257843	69.82475851	81.9380322	brown
KFK09_007851	24.81540258	25.93108646	31.91185375	46.41445832	18.87504007	41.19119742	61.5019471	31.21752372	39.30916737	33.62676845	30.6532841	87.39990207	40.58936634	33.09390474	48.53300736	69.91989612	29.57746838	39.71996073	brown
novel.992	65.1834578	45.10031613	52.93115984	64.73060128	53.56350359	83.56790267	48.86715611	34.67590282	14.77498763	21.74168783	74.72560243	140.2818251	34.81739193	31.5098391	0	21.72417337	43.64993357	59.94296152	brown
KFK09_019150	62.49234232	35.47946908	22.21276445	32.13429232	36.4613082	37.28858768	28.47364348	37.61665153	58.25256804	38.32236504	40.87104546	73.21876501	28.75254899	39.94190753	29.12508418	49.3112424	44.66903743	53.02915937	brown
KFK09_004021	35.98575892	52.61443994	34.60586169	50.97302119	45.47914512	42.15836592	47.50580188	46.9612944	41.65960757	34.08673522	42.81728572	84.13981547	47.23003062	46.10940796	50.9934962	47.12174708	37.98337558	35.2493158	brown
KFK09_028783	45.58125632	36.872889	41.94511442	43.27676139	38.05638765	38.42179597	30.57922637	29.94645737	58.3022557	39.92135782	38.17444751	75.93558222	40.35855608	32.03278708	46.51857307	34.8897054	44.86731471	49.77052746	brown
KFK09_000771	105.2201486	73.109209	36.23871057	7.99786831	27.60053871	32.609478	25.72668519	28.39325315	87.80844327	24.05419404	39.02091583	104.8121381	27.98816629	17.29945799	40.40777444	34.94730693	35.04734418	26.76090614	brown
KFK09_015779	44.62861513	43.48779721	31.75253188	36.02461881	34.84289792	35.55123279	52.44165588	25.39762178	28.5255097	40.77800267	29.3194065	80.05575016	43.26866594	32.71823801	35.82645747	22.80347249	31.44353395	28.03963079	brown
KFK09_021550	0	36.22044079	32.69683785	23.89228058	17.81697977	27.69192816	31.06341328	30.1782579	28.08829877	23.4295199	42.34387593	130.916026	63.27372412	31.11531748	36.52336615	31.33731256	34.91555629	48.61925006	brown
KFK09_012446	46.99078463	21.21324899	32.25643468	48.72053089	22.13775849	36.60360788	32.10662332	34.39341362	32.29864988	35.18830927	22.90575075	74.16898495	24.30194207	83.17314863	37.87471965	27.5480983	32.14543078	64.46173862	brown
KFK09_012060	64.17357325	23.71355039	28.04256591	37.35272035	38.23535392	43.6222389	23.60116118	18.44952904	32.24838352	18.73222202	26.86359796	86.69144799	17.06072357	22.37673395	14.84248437	24.66500667	53.02171697	73.96454891	brown
KFK09_006578	44.23615243	21.77149239	39.00778148	39.94694214	20.18045668	21.07918296	33.75917011	26.60544816	34.50691392	27.68286632	58.87376787	86.91920878	30.56060805	25.7272875	42.72826961	62.75759953	61.71380172	27.93342007	brown
KFK09_028548	62.49234232	46.30761873	40.36221833	36.15107886	39.48350219	42.29750244	20.4601031	24.04608737	26.67761413	16.13573265	46.06101949	73.1064663	27.25318294	19.73600137	36.012773	47.12174708	52.01591859	23.94293149	brown
KFK09_019146	44.0584972	33.22557071	58.94248105	48.7821787	64.82271364	41.96223372	23.03610403	20.23967464	39.12903067	23.4745749	72.8784907	94.78553112	47.66517619	31.38737567	25.0944229	42.77601751	42.5304754	65.69401924	brown
KFK09_007420	16.07282749	12.92516823	16.2216058	38.37115971	32.03938366	47.94421089	18.8173211	12.21333396	31.52885909	7.090300039	32.35210087	112.1642888	18.54861944	26.02655168	28.5964774	14.82547513	29.49048822	12.23361463	brown
KFK09_011315	42.47550955	15.81411885	15.62251945	34.4460429	15.40053021	19.18837994	35.91206155	18.35703966	15.26908219	43.36779189	24.60396269	93.97894319	34.00230475	17.2321803	46.44563898	36.87900097	36.84406073	39.52370481	brown
KFK09_027500	34.94454051	29.62513576	36.00204489	32.03084631	39.20705758	30.25933439	31.48893949	32.46368557	34.25666233	41.89211959	64.94577087	66.29008786	34.5567025	42.31074266	36.68401939	36.6411194	53.42893518	33.36704424	brown
KFK09_028174	67.17341665	21.56990449	39.97846122	19.9634291	29.34452879	33.76379581	33.11979189	20.41536626	46.00921856	18.58970865	70.01058713	74.48212561	25.00413386	49.75117012	35.47159745	32.81863092	59.65667499	39.57234509	brown
KFK09_006237	52.72170368	36.01196539	39.06911447	34.66410995	41.71841741	39.36250941	41.64885609	37.63911192	51.77952012	22.13715962	41.38514666	71.54911613	34.07271909	29.60400205	34.50342232	31.68391914	36.79539876	38.57974243	brown
KFK09_029158	32.63398497	51.6873884	40.9795698	38.87090924	27.87912074	33.88999278	58.38825973	40.18552806	38.28021283	50.93378053	20.5422914	21.24663607	42.74478892	50.6701728	35.9109845	34.06624338	31.53401153	46.33970501	brown
KFK09_005041	59.46499179	36.16685074	28.72294292	18.58521038	31.01145017	48.28265378	33.80948184	30.48986115	24.49092444	32.49630747	43.77445306	96.95981886	22.59025573	52.41364298	61.3794696	28.31518394	33.58849536	23.81209579	brown
KFK09_018524	37.01930588	30.06708	38.220226	48.61996804	40.6662239	34.35925487	42.72169332	20.61657296	21.80982183	33.49935519	29.68411974	63.45480222	33.42919432	21.82192021	33.94790629	31.43957393	32.31194171	37.17188778	brown
KFK09_009523	41.57479042	80.57222223	56.60885361	81.17592497	21.69131589	22.34871888	41.18469045	80.09245929	52.91390187	13.22342968	35.08928781	131.8332185	78.49536223	30.13350453	53.09904107	16.49992528	40.94183919	54.28621734	brown
KFK09_002394	27.62163509	17.7851628	32.36913322	33.93109711	34.7751409	35.88546445	24.05502966	21.26625103	26.30187308	32.57258988	49.88953906	91.07584306	42.41702833	39.19403089	52.21062149	26.35439069	60.14922646	35.88067479	brown
KFK09_002041	29.49076829	30.89599699	13.30674807	13.49640277	49.13502495	34.1738824	25.75460346	12.16296794	38.1748315	18.6268633	10.83520893	78.60910354	25.60527288	2.308304254	13.34036573	11.08275434	13.13673908	22.73878405	brown
KFK09_016073	8.008268975	37.78730288	10.29839058	71.64146558	36.11000756	18.2364799	26.66868611	14.56803757	8.119273864	3.943517418	12.21433543	79.04280894	28.54878119	17.18393223	50.23262712	11.16741091	9.044264044	1.830120625	brown
KFK09_020869	52.17597466	35.72757725	11.00219478	19.35473145	7.019289278	5.651083322	72.23990247	49.00786733	28.19440155	65.90826181	19.76182418	90.18451	44.2075529	33.61626607	58.03823947	36.90654317	24.95679014	23.57457869	brown
KFK09_002139	39.0595814	8.183610614	50.10840014	21.32144481	52.14062488	39.91145912	37.938255	27.65781274	26.60357819	8.291020073	106.0907989	157.753418	27.42770239	26.97953379	66.07784875	38.53592779	73.53133821	64.30629896	brown
KFK09_021317	3.57463858	11.43553135	1.723828727	7.36167424	12.28375624	22.66660418	1.953009841	6.969253046	53.63641522	18.73945314	26.00884711	235.3985337	10.10268035	18.24084975	14.65199259	47.25155906	17.95310595	4.401629829	brown
KFK09_013061	93.40908546	48.9778654	87.20902687	20.77970383	36.36424754	27.18494708	38.13961509	35.50434639	39.3444989	38.96033068	24.00648779	97.9878059	44.84343928	29.56053069	39.76047329	30.22434527	48.82730744	35.8335327	brown
KFK09_024783	34.42376953	27.550834	47.66041664	23.85182454	35.82390001	24.64993205	39.21643761	20.58050726	55.27011154	28.27860491	75.30180497	101.5686788	34.26829174	35.95540613	60.41129254	41.78491715	64.63118143	41.93060292	brown
KFK09_003862	35.19417159	20.53914376	35.31246884	39.43878074	39.28484306	41.56769201	34.04869987	29.14908667	34.16222777	42.43621574	48.06846227	89.16942085	26.94365787	38.26177624	27.36881635	37.34176184	42.96677893	38.05269677	brown
novel.1049	32.3926059	28.09867667	44.91027473	29.94996931	35.50202317	39.1543543	21.16356545	25.33019431	47.93530107	15.87634244	51.62658374	94.90295388	27.76965591	39.08812171	41.61929316	45.70035051	55.92371963	27.99734094	brown
KFK09_005771	15.15497815	44.75251213	19.12013363	43.65242772	27.12662836	18.50515732	23.79552615	53.32993635	29.65790314	37.41473007	62.34726611	88.828287	35.57686947	32.5506967	42.10099795	33.81818313	52.7138723	39.49475226	brown
KFK09_013998	37.59779224	23.93996772	36.62483599	30.72985731	30.34234608	61.27771952	46.90335985	30.2769559	30.40684236	36.85504194	33.10934626	67.76042089	27.36176135	40.25829762	42.67622973	34.31132211	43.66681747	50.56950629	brown
KFK09_028256	35.20603346	27.67848645	27.86990072	28.09134996	33.3280208	36.60261227	27.47839427	26.04485264	30.71477245	29.288231	43.08885413	81.82659243	35.83710486	36.56514982	45.17042439	27.5225539	40.75981323	30.31533961	brown
KFK09_018823	22.3340128	27.1460449	39.08258719	22.23518239	68.04892576	35.99153258	30.96623763	22.46718814	27.24542945	22.93265685	31.06655478	57.54581069	37.33764665	26.42477171	22.56510607	36.03406631	55.36166982	51.05153927	brown
KFK09_004191	21.09036762	24.98223773	24.27150847	56.80758622	25.60977058	29.89158426	39.06019682	28.24062539	31.88660281	27.41607665	42.43983307	56.94157609	46.06822238	20.93212267	36.366997	19.7729601	41.59136213	28.71216996	brown
KFK09_006498	40.57558504	42.57874618	27.24975411	41.51559559	36.63651773	54.3508117	31.69885204	33.77407245	25.77727507	19.40096176	66.02245805	59.71543299	39.05074519	42.12877216	34.93936695	56.61799236	61.36854968	48.91278591	brown
KFK09_005714	56.88574594	32.85984976	33.8430456	30.72658195	45.51848758	39.51194691	36.09598391	29.23671638	34.62025404	48.24747876	23.78957638	64.93032146	32.71832518	22.94184931	27.81647325	31.78271598	24.30959905	28.92597814	brown
[truncated: 14,716 more rows]
